# Supplementary material for: Transcriptome wide analyses reveal intraspecific diversity in thermal stress responses of a dominant habitat‐forming species
Source: Sci Rep. 2023 Apr 6;13:5645. doi: 10.1038/s41598-023-32654-w (PMC10079687; doi:10.1038/s41598-023-32654-w)
Supplement: Supplementary file 9 — Supplementary Table S1. [file 41598_2023_32654_MOESM9_ESM.xlsx]

## Sheet: Sheet1
Table_S1. Expression, relative to respective lineage controls, East [orange shading] or West [blue shading] and annotation data for all 15,725 transcripts analysed for differential expression.
The expression filter "filterByExpr" in EdgeR was applied after first removing transcripts with zero counts across all samples.
Fold changes (FC; as Log2), average expression level (AveExpr; counts per million), t- P- and BH-adjusted P-values are shown together with annotation information derived from UniProt.
	locus	AveExpr	airW_logFC	airW_t	airW_P.Value	airW_adj.P.Val	airE_logFC	airE_t	airE_P.Value	airE_adj.P.Val	watW_logFC	watW_t	watW_P.Value	watW_adj.P.Val	watE_logFC	watE_t	watE_P.Value	watE_adj.P.Val	UniProt_Entry	Entry_name	Status	Protein_names	Gene_names	Organism	Length	GO_Ids	GO_BP	GO_CC	GO_MF	CDD	InterPro	Pfam
1	NODE_117888_length_495_cov_177332.504484_g77234_i0_1_495_-	9.67478	9.97791	14.9478	5.58215e-13	8.77793e-09	8.95534	13.3446	4.93816e-12	7.76526e-08	7.55654	10.8374	2.36943e-10	2.8661e-07	7.57605	10.9919	1.82825e-10	4.79153e-07	B3FRR6	B3FRR6_9BIVA	unreviewed	Heat shock protein 70 (Fragment)		Ruditapes decussatus	174	GO:0005524			ATP binding [GO:0005524]		IPR043129;IPR018181;IPR013126;	PF00012;
2	NODE_161326_length_337_cov_119615.694444_g119904_i0_1_337_+	8.6983	9.80162	13.4758	4.19211e-12	3.09675e-08	9.00277	12.0935	3.23379e-11	1.69505e-07	7.3067	9.65355	1.88637e-09	9.44465e-07	7.42019	9.7122	1.70199e-09	1.78425e-06	V5LVC8	V5LVC8_9BIVA	unreviewed	Heat shock protein 70 (Fragment)	HSP70	Bathymodiolinae gen. 1 sp. Q JT-2013	285	GO:0005524			ATP binding [GO:0005524]		IPR043129;IPR018181;IPR013126;	PF00012;
3	NODE_83740_length_783_cov_74484.705722_g2632_i5_349_783_-	8.55215	10.0439	13.2426	5.90795e-12	3.09675e-08	9.2003	12.1786	2.8499e-11	1.69505e-07	7.86181	10.0535	9.34772e-10	6.39099e-07	7.76736	10.0623	9.17203e-10	1.34321e-06	A0A6J8ERC9	A0A6J8ERC9_MYTCO	unreviewed	HSPA1s	MCOR_55069	Mytilus coruscus (Sea mussel)	191	GO:0005524			ATP binding [GO:0005524]		IPR029048;IPR029047;IPR013126;	PF00012;
4	NODE_127069_length_449_cov_118098.272500_g86051_i0_1_449_-	8.85545	9.84513	12.9876	8.53637e-12	3.35586e-08	9.1118	11.6971	6.06962e-11	1.9089e-07	7.62369	9.70853	1.72653e-09	9.44465e-07	7.76518	9.75297	1.60051e-09	1.78425e-06	A0A6J8EV43	A0A6J8EV43_MYTCO	unreviewed	HSPA1s	MCOR_55070	Mytilus coruscus (Sea mussel)	641	GO:0005524			ATP binding [GO:0005524]		IPR043129;IPR018181;IPR029048;IPR029047;IPR013126;	PF00012;
5	NODE_120158_length_483_cov_108539.370968_g79396_i0_1_483_-	8.79719	9.69285	12.8038	1.11659e-11	3.51167e-08	9.34342	11.4176	9.59509e-11	2.51471e-07	7.09381	8.96719	6.77465e-09	1.83675e-06	7.71328	9.19006	4.53725e-09	2.85393e-06	V5LVC8	V5LVC8_9BIVA	unreviewed	Heat shock protein 70 (Fragment)	HSP70	Bathymodiolinae gen. 1 sp. Q JT-2013	285	GO:0005524			ATP binding [GO:0005524]		IPR043129;IPR018181;IPR013126;	PF00012;
6	NODE_129346_length_439_cov_121715.589744_g88261_i0_1_439_+	8.61215	9.85348	12.3978	2.07176e-11	5.42974e-08	9.05048	11.0733	1.67712e-10	3.41238e-07	7.64535	9.30571	3.64035e-09	1.24445e-06	7.85157	9.43038	2.90595e-09	2.40505e-06	NA	NA	NA	NA	NA	NA	NA	NA	NA	NA	NA	NA	NA	NA
7	NODE_87813_length_736_cov_52205.885007_g50423_i0_75_736_-	8.51002	10.0864	12.211	2.77928e-11	6.24345e-08	9.20912	11.7812	5.32238e-11	1.9089e-07	7.79517	9.14738	4.9336e-09	1.52119e-06	7.32962	9.1029	5.27601e-09	2.86087e-06	Q4W8C7	Q4W8C7_MYTGA	unreviewed	Heat shock protein 70	hsp70	Mytilus galloprovincialis (Mediterranean mussel)	689	GO:0005524			ATP binding [GO:0005524]		IPR043129;IPR018181;IPR029048;IPR029047;IPR013126;	PF00012;
8	NODE_90030_length_712_cov_61805.535445_g52240_i0_1_712_-	8.7368	10.0421	11.9722	4.029e-11	7.63507e-08	8.8176	10.5246	4.22293e-10	6.45493e-07	7.07945	8.05603	4.11354e-08	6.18002e-06	7.61206	8.90056	7.85592e-09	3.52955e-06	Q4W8C7	Q4W8C7_MYTGA	unreviewed	Heat shock protein 70	hsp70	Mytilus galloprovincialis (Mediterranean mussel)	689	GO:0005524			ATP binding [GO:0005524]		IPR043129;IPR018181;IPR029048;IPR029047;IPR013126;	PF00012;
9	NODE_67699_length_1015_cov_53315.258799_g30204_i7_1_990_+	8.44975	10.0616	11.921	4.36983e-11	7.63507e-08	9.10596	10.5189	4.30277e-10	6.45493e-07	6.70541	7.53106	1.20626e-07	1.25618e-05	6.48198	7.16937	2.59117e-07	3.33984e-05	Q4W8C7	Q4W8C7_MYTGA	unreviewed	Heat shock protein 70	hsp70	Mytilus galloprovincialis (Mediterranean mussel)	689	GO:0005524			ATP binding [GO:0005524]		IPR043129;IPR018181;IPR029048;IPR029047;IPR013126;	PF00012;
10	NODE_131252_length_431_cov_120233.536649_g90117_i0_1_431_-	6.54549	9.77928	11.7629	5.57088e-11	8.7602e-08	9.07267	11.053	1.73603e-10	3.41238e-07	7.83015	9.24174	4.13311e-09	1.34978e-06	7.51068	9.00039	6.46024e-09	3.11485e-06	Q4W8C7	Q4W8C7_MYTGA	unreviewed	Heat shock protein 70	hsp70	Mytilus galloprovincialis (Mediterranean mussel)	689	GO:0005524			ATP binding [GO:0005524]		IPR043129;IPR018181;IPR029048;IPR029047;IPR013126;	PF00012;
11	NODE_14365_length_3256_cov_3913.125663_g7127_i0_1728_2887_-	7.54719	4.89669	11.5406	6.59737e-11	9.43124e-08	4.58305	10.3845	4.51537e-10	6.45493e-07	1.1189	1.97088	0.0331005	0.134951	2.14871	4.30925	0.000157626	0.00334956	A0A6J8DND9	A0A6J8DND9_MYTCO	unreviewed	BZIP domain-containing protein	MCOR_43337	Mytilus coruscus (Sea mussel)	326	GO:0003677; GO:0003700; GO:0006357	regulation of transcription by RNA polymerase II [GO:0006357]		DNA binding [GO:0003677]; DNA-binding transcription factor activity [GO:0003700]		IPR000837;IPR004827;	PF00170;
12	NODE_111239_length_535_cov_51497.144033_g70960_i0_1_365_-	7.66777	10.0724	10.9385	2.16355e-10	2.83516e-07	9.18011	10.242	6.98917e-10	9.15873e-07	7.04008	7.36969	1.72377e-07	1.58516e-05	7.30561	7.95334	5.12232e-08	1.27855e-05	A0A6J8C161	A0A6J8C161_MYTCO	unreviewed	HSPA1s	MCOR_24506	Mytilus coruscus (Sea mussel)	445	GO:0005524			ATP binding [GO:0005524]		IPR043129;IPR018181;IPR029047;IPR013126;	PF00012;
13	NODE_91404_length_698_cov_193281.878274_g53375_i0_145_698_-	10.0356	8.59793	10.8558	2.38176e-10	2.88101e-07	7.78712	9.35829	3.31621e-09	4.01134e-06	8.9396	11.353	1.0533e-10	1.94251e-07	9.11966	11.2214	1.3147e-10	4.79153e-07	A0A6J8CQ51	A0A6J8CQ51_MYTCO	unreviewed	SHSP domain-containing protein	MCOR_33007	Mytilus coruscus (Sea mussel)	240						IPR002068;IPR001436;IPR008978;	PF00011;
14	NODE_144191_length_384_cov_86476.313433_g102841_i0_1_356_+	7.66376	9.87121	10.7496	2.96157e-10	3.32648e-07	8.93159	9.25596	4.17376e-09	4.68803e-06	7.89968	8.40175	2.11141e-08	3.77295e-06	7.85335	8.03357	4.43437e-08	1.12469e-05	A0A6J8ERC9	A0A6J8ERC9_MYTCO	unreviewed	HSPA1s	MCOR_55069	Mytilus coruscus (Sea mussel)	191	GO:0005524			ATP binding [GO:0005524]		IPR029048;IPR029047;IPR013126;	PF00012;
15	NODE_89074_length_722_cov_511.098068_g51458_i0_1_722_-	1.31756	-5.02425	-10.3994	4.49814e-10	4.71555e-07	0.657835	0.920275	0.205551	0.999869	1.91932	4.46822	0.000105177	0.00198787	2.21993	5.12616	2.18591e-05	0.000773351	A0A6J8CLE8	A0A6J8CLE8_MYTCO	unreviewed	TMEM33	MCOR_30958	Mytilus coruscus (Sea mussel)	461	GO:0016021		integral component of membrane [GO:0016021]			IPR005344;	PF03661;
16	NODE_50064_length_1397_cov_459.937685_g16597_i2_790_1236_-	2.71286	3.20787	10.2545	5.29537e-10	5.20436e-07	2.83413	8.04069	3.42629e-08	2.69392e-05	1.11417	2.57515	0.00895231	0.0544585	1.77952	4.41632	0.000118274	0.00275128	A0A6J8EHN9	A0A6J8EHN9_MYTCO	unreviewed	GADD45	MCOR_51604	Mytilus coruscus (Sea mussel)	159	GO:0005634; GO:0051726	regulation of cell cycle [GO:0051726]	nucleus [GO:0005634]			IPR024824;IPR029064;IPR004038;	PF01248;
17	NODE_9245_length_3989_cov_15704.682234_g2812_i3_184_1708_+	8.73459	8.12077	9.91778	1.20289e-09	1.11267e-06	7.3747	8.57116	1.47999e-08	1.36899e-05	5.90714	6.87225	4.83243e-07	3.42569e-05	6.08379	6.87265	4.86883e-07	5.39171e-05	A0A6J8E1S2	A0A6J8E1S2_MYTCO	unreviewed	BAG3	MCOR_47521	Mytilus coruscus (Sea mussel)	519	GO:0051087			chaperone binding [GO:0051087]	cd00201;	IPR039773;IPR036533;IPR003103;IPR001202;IPR036020;	PF02179;PF00397;
18	NODE_361438_length_180_cov_33404.022901_g319998_i0_1_180_-	5.8346	9.3862	9.61485	2.17124e-09	1.89682e-06	8.51161	8.66732	1.27523e-08	1.25331e-05	6.67471	6.6325	8.52776e-07	5.09882e-05	6.75368	6.73268	6.84083e-07	7.21567e-05	A0A1D3RM99	A0A1D3RM99_9BACT	unreviewed	Chaperone protein DnaK	BAZMOX_243452_0	methanotrophic endosymbiont of Bathymodiolus azoricus (Menez Gwen)	149	GO:0005524			ATP binding [GO:0005524]		IPR043129;IPR013126;	PF00012;
19	NODE_160022_length_340_cov_79263.381443_g118602_i0_1_340_+	6.27166	10.0751	9.34128	3.67381e-09	3.04056e-06	9.05837	8.37855	2.2965e-08	2.00625e-05	6.964	6.24814	2.06218e-06	9.7674e-05	6.57067	5.90229	4.51598e-06	0.000244875	NA	NA	NA	NA	NA	NA	NA	NA	NA	NA	NA	NA	NA	NA
20	NODE_129822_length_437_cov_64161.206186_g88726_i0_1_437_-	6.84717	10.1152	9.19882	4.80677e-09	3.77932e-06	8.97073	8.26638	2.86818e-08	2.3738e-05	6.61749	5.77573	6.08744e-06	0.000221335	6.08112	5.39022	1.48382e-05	0.000586258	A5A4G5	A5A4G5_DREPO	unreviewed	Heat shock protein 70 (Fragment)		Dreissena polymorpha (Zebra mussel) (Mytilus polymorpha)	314	GO:0005524			ATP binding [GO:0005524]		IPR043129;IPR018181;IPR029047;IPR013126;	PF00012;
21	NODE_7448_length_4355_cov_2348.465397_g3877_i0_2291_3396_+	8.13375	2.47395	7.91641	4.34739e-08	3.25537e-05	2.56536	7.90293	4.48613e-08	3.35925e-05	-0.0358619	0	0.93634	0.986032	0.0626791	0	0.889947	0.987469	A0A0C5PTA6	A0A0C5PTA6_MYTGA	unreviewed	Proto-oncogene c-Jun (Transcription factor AP-1)		Mytilus galloprovincialis (Mediterranean mussel)	289	GO:0003677; GO:0003700; GO:0005634		nucleus [GO:0005634]	DNA binding [GO:0003677]; DNA-binding transcription factor activity [GO:0003700]		IPR004827;IPR015558;IPR005643;IPR002112;	PF00170;PF03957;
22	NODE_24549_length_2419_cov_1791.137553_g7111_i4_588_2419_+	6.37825	5.16933	7.76772	6.82541e-08	4.87862e-05	4.27575	6.09247	2.57142e-06	0.00144413	2.32698	3.10153	0.00306677	0.0247689	2.12205	2.7153	0.0074939	0.0560307	A0A6J8BAI7	A0A6J8BAI7_MYTCO	unreviewed	PP1c_bdg domain-containing protein	MCOR_16875	Mytilus coruscus (Sea mussel)	622						IPR019523;	PF10488;
23	NODE_25591_length_2359_cov_2751.039827_g8030_i2_788_1990_-	6.70311	4.13612	7.70277	7.38212e-08	5.04712e-05	3.44699	6.16775	2.04977e-06	0.00121333	0.876799	1.14154	0.156045	0.380434	1.26513	1.85413	0.0437521	0.193259	A0A6J8CK18	A0A6J8CK18_MYTCO	unreviewed	DUSP10 (EC 3.1.3.16) (EC 3.1.3.48)	MCOR_30760	Mytilus coruscus (Sea mussel)	390	GO:0004725; GO:0005634; GO:0017017; GO:0106306; GO:0106307		nucleus [GO:0005634]	MAP kinase tyrosine/serine/threonine phosphatase activity [GO:0017017]; protein serine phosphatase activity [GO:0106306]; protein threonine phosphatase activity [GO:0106307]; protein tyrosine phosphatase activity [GO:0004725]		IPR020417;IPR000340;IPR008343;IPR029021;IPR001763;IPR036873;IPR016130;IPR000387;IPR020422;	PF00782;PF00581;
24	NODE_227588_length_241_cov_193594.541667_g186148_i0_1_241_+	6.96066	8.52571	7.61738	1.07537e-07	7.04591e-05	7.4748	6.48832	1.21772e-06	0.000765944	8.77825	7.86186	6.50959e-08	8.45978e-06	8.62886	7.58268	1.16065e-07	2.08327e-05	A0A6J8BJ36	A0A6J8BJ36_MYTCO	unreviewed	SHSP domain-containing protein	MCOR_18473	Mytilus coruscus (Sea mussel)	245						IPR002068;IPR001436;IPR008978;	PF00011;
25	NODE_34720_length_1907_cov_28468.995156_g2812_i9_1189_1907_+	5.42674	7.82348	6.89968	4.92478e-07	0.000309769	6.52973	5.83911	5.2262e-06	0.0027394	5.60094	4.78294	6.31519e-05	0.00133585	5.33071	4.66931	8.22747e-05	0.00209633	A0A6J8E1S2	A0A6J8E1S2_MYTCO	unreviewed	BAG3	MCOR_47521	Mytilus coruscus (Sea mussel)	519	GO:0051087			chaperone binding [GO:0051087]	cd00201;	IPR039773;IPR036533;IPR003103;IPR001202;IPR036020;	PF02179;PF00397;
26	NODE_20713_length_2676_cov_15999.758279_g4059_i5_141_1172_+	8.17021	5.81951	6.82709	5.317e-07	0.000321576	5.68262	6.50905	1.07509e-06	0.000704407	4.28377	4.80966	5.47234e-05	0.00118857	4.85918	5.43974	1.23558e-05	0.000516743	A0A6J8AHD5	A0A6J8AHD5_MYTCO	unreviewed	DnaJ homolog subfamily B member 4,DnaJ protein homolog 1,DnaJ homolog subfamily B member 1,DnaJ homolog subfamily B member 5,DnaJ homolog subfamily B member 13	MCOR_7799	Mytilus coruscus (Sea mussel)	352	GO:0006457; GO:0051082	protein folding [GO:0006457]		unfolded protein binding [GO:0051082]	cd06257;	IPR002939;IPR001623;IPR018253;IPR008971;IPR036869;	PF00226;PF01556;
27	NODE_111556_length_533_cov_2593.295455_g71257_i0_82_533_-	5.14106	3.20147	6.58124	7.90504e-07	0.000460395	2.5096	5.11532	2.28727e-05	0.0099909	1.13828	1.84672	0.0430368	0.161942	1.52688	2.81936	0.0053941	0.0438585	A0A6J8EHN9	A0A6J8EHN9_MYTCO	unreviewed	GADD45	MCOR_51604	Mytilus coruscus (Sea mussel)	159	GO:0005634; GO:0051726	regulation of cell cycle [GO:0051726]	nucleus [GO:0005634]			IPR024824;IPR029064;IPR004038;	PF01248;
28	NODE_14868_length_3202_cov_58991.195052_g7374_i0_1566_2399_+	10.7018	2.15224	6.5131	8.70479e-07	0.000488867	1.15467	3.03081	0.0031749	0.235496	0.581951	1.05868	0.156009	0.380434	-0.275472	-0.0408643	0.529435	0.823221	A0A5E5Q1U9	A0A5E5Q1U9_9GAMM	unreviewed	Uncharacterized protein	BAZOLSSOX_2622	uncultured Gammaproteobacteria bacterium	130
29	NODE_52102_length_1343_cov_153893.329212_g1217_i39_182_1118_-	11.927	4.89716	6.52845	9.86814e-07	0.000535092	4.31771	5.71532	6.21481e-06	0.00315251	6.64934	9.28768	3.62029e-09	1.24445e-06	5.96886	8.2954	2.41386e-08	7.44272e-06	A0A6J8BJ36	A0A6J8BJ36_MYTCO	unreviewed	SHSP domain-containing protein	MCOR_18473	Mytilus coruscus (Sea mussel)	245						IPR002068;IPR001436;IPR008978;	PF00011;
30	NODE_58394_length_1194_cov_83019.946725_g29680_i0_25_1194_-	4.1693	1.87769	6.36375	1.2054e-06	0.00063183	-0.057201	0	0.902052	0.999869	1.59363	5.14909	2.00727e-05	0.000544287	-0.163205	0	0.707378	0.928787	O96064	MYSP_MYTGA	reviewed	Paramyosin		Mytilus galloprovincialis (Mediterranean mussel)	864	GO:0003774; GO:0016459; GO:0030016; GO:0032982		myofibril [GO:0030016]; myosin complex [GO:0016459]; myosin filament [GO:0032982]	motor activity [GO:0003774]		IPR002928;	PF01576;
31	NODE_14868_length_3202_cov_58991.195052_g7374_i0_99_486_+	8.08755	2.15816	6.3366	1.29499e-06	0.000656896	1.22696	3.1648	0.0023319	0.206006	0.391299	0.411594	0.366247	0.640769	-0.296105	-0.104431	0.504752	0.806642	A0A210PK39	A0A210PK39_MIZYE	unreviewed	Uncharacterized protein ART2	KP79_PYT25367 KP79_PYT25975	Mizuhopecten yessoensis (Japanese scallop) (Patinopecten yessoensis)	128
32	NODE_16374_length_3040_cov_19271.573387_g8071_i0_2323_2490_+	4.54405	2.02007	6.31157	1.36281e-06	0.000669691	1.33314	3.64169	0.000753931	0.102203	0.366062	0.343933	0.390991	0.666052	-0.238563	0	0.600147	0.869453	E9I324	E9I324_DAPPU	unreviewed	Uncharacterized protein	DAPPUDRAFT_69133	Daphnia pulex (Water flea)	55
33	NODE_29954_length_2123_cov_84.205400_g14576_i0_297_1393_+	2.0391	-1.98528	-6.29516	1.41254e-06	0.000673095	-0.975945	-2.74644	0.00602763	0.339263	-1.13854	-3.50154	0.00104542	0.0115036	-1.07435	-3.08557	0.00278206	0.027636	A0A6J8B6Z2	A0A6J8B6Z2_MYTCO	unreviewed	Uncharacterized protein	MCOR_15696	Mytilus coruscus (Sea mussel)	301
34	NODE_52320_length_1338_cov_5076.527541_g26099_i1_1_1338_-	6.04533	7.77566	6.39791	1.5109e-06	0.000698792	7.69076	6.25574	2.08331e-06	0.00121333	4.62687	3.60765	0.00109065	0.0118198	5.45455	4.27864	0.000217112	0.00420453	A0A6J8DGD1	A0A6J8DGD1_MYTCO	unreviewed	Uncharacterized protein	MCOR_39767	Mytilus coruscus (Sea mussel)	152	GO:0003677; GO:0005634		nucleus [GO:0005634]	DNA binding [GO:0003677]		IPR039250;
35	NODE_34118_length_1932_cov_157.385024_g16599_i0_86_1718_+	3.6468	-1.44161	-6.15226	1.92714e-06	0.000859968	-1.21115	-4.79656	4.62432e-05	0.0173137	-1.10835	-4.57283	7.91202e-05	0.00159918	-0.788539	-2.80049	0.00530168	0.0434439	A0A6J8DTB8	A0A6J8DTB8_MYTCO	unreviewed	CABIT domain-containing protein	MCOR_44083	Mytilus coruscus (Sea mussel)	483						IPR025946;	PF12736;
36	NODE_21598_length_2614_cov_65769.833918_g10558_i0_99_506_+	8.58351	2.07674	6.15069	1.96877e-06	0.000859968	1.10827	2.82135	0.00512945	0.316316	0.421067	0.516711	0.323352	0.596237	-0.382198	-0.383345	0.377693	0.707975	A0A210PK39	A0A210PK39_MIZYE	unreviewed	Uncharacterized protein ART2	KP79_PYT25367 KP79_PYT25975	Mizuhopecten yessoensis (Japanese scallop) (Patinopecten yessoensis)	128
37	NODE_70680_length_967_cov_357.327887_g37480_i0_1_967_-	3.81395	-1.5933	-6.10097	2.172e-06	0.000923098	-1.0581	-3.66775	0.000701011	0.0958557	-1.67619	-6.37216	1.17636e-06	6.51872e-05	-1.15742	-4.04818	0.000281133	0.00508725	A0A6J8BPA5	A0A6J8BPA5_MYTCO	unreviewed	GABPA	MCOR_21184	Mytilus coruscus (Sea mussel)	480	GO:0003700; GO:0005634; GO:0043565		nucleus [GO:0005634]	DNA-binding transcription factor activity [GO:0003700]; sequence-specific DNA binding [GO:0043565]		IPR000418;IPR024668;IPR003118;IPR013761;IPR036388;IPR036390;	PF00178;PF11620;PF02198;
38	NODE_14868_length_3202_cov_58991.195052_g7374_i0_2536_2911_+	8.89356	1.97291	6.0485	2.47713e-06	0.00102508	0.927401	2.34133	0.0146711	0.505929	0.559566	1.01735	0.16521	0.394343	-0.330472	-0.230783	0.437256	0.757503	A0A068WRQ7	A0A068WRQ7_ECHGR	unreviewed	Uncharacterized protein	EgrG_000335800	Echinococcus granulosus (Hydatid tapeworm)	209
39	NODE_2567_length_6327_cov_171.452533_g1428_i0_191_4402_+	5.63756	-1.16472	-6.01147	2.65145e-06	0.00106908	-0.620402	-2.38894	0.0130845	0.48299	-1.12194	-5.73419	5.02675e-06	0.000194348	-0.457503	-1.30522	0.102873	0.336972	A0A6J8CRX3	A0A6J8CRX3_MYTCO	unreviewed	ANKRD6	MCOR_32038	Mytilus coruscus (Sea mussel)	1460						IPR002110;IPR020683;IPR036770;	PF12796;
40	NODE_78041_length_857_cov_36060.038366_g26441_i2_1_362_+	8.6315	4.84299	5.98783	3.39102e-06	0.00133309	5.10409	6.02171	3.18142e-06	0.0017251	5.86248	7.45341	1.369e-07	1.37996e-05	6.03975	7.28862	1.96351e-07	2.90162e-05	F4YUB2	F4YUB2_TEGGR	unreviewed	Small heat shock protein		Tegillarca granosa (Malaysian cockle) (Anadara granosa)	197						IPR002068;IPR001436;IPR008978;	PF00011;
41	NODE_36206_length_1849_cov_1240.473889_g17641_i0_1_507_+	5.11675	1.89237	5.61727	6.71147e-06	0.0025741	1.86893	5.24215	1.62575e-05	0.00774694	2.53217	7.91295	4.38876e-08	6.51068e-06	2.10979	6.05636	2.4467e-06	0.000169926	A0A6J8DU40	A0A6J8DU40_MYTCO	unreviewed	BZIP domain-containing protein	MCOR_44127	Mytilus coruscus (Sea mussel)	289	GO:0003700			DNA-binding transcription factor activity [GO:0003700]		IPR004827;	PF07716;
42	NODE_121316_length_477_cov_57656.834112_g80507_i0_220_477_-	5.95973	9.41151	5.57878	1.06423e-05	0.00398454	8.79006	5.10432	3.2601e-05	0.0128163	4.76949	2.6537	0.0110067	0.0626651	6.75434	3.82841	0.000700608	0.00998828	A0A6J8ERC9	A0A6J8ERC9_MYTCO	unreviewed	HSPA1s	MCOR_55069	Mytilus coruscus (Sea mussel)	191	GO:0005524			ATP binding [GO:0005524]		IPR029048;IPR029047;IPR013126;	PF00012;
43	NODE_19252_length_2790_cov_3996.471726_g2038_i11_2045_2790_-	6.18789	7.14417	5.4732	1.27314e-05	0.00465584	6.49276	4.14458	0.000317385	0.0639856	5.11699	3.76519	0.000760496	0.00909641	5.68505	3.57488	0.00125217	0.0153831	A0A3L5TRA6	A0A3L5TRA6_MYTGA	unreviewed	RING-type domain-containing protein (Fragment)	AM593_06116	Mytilus galloprovincialis (Mediterranean mussel)	577	GO:0046872			metal ion binding [GO:0046872]	cd00022;	IPR001370;IPR001841;IPR013083;	PF00653;
44	NODE_83287_length_789_cov_174.474324_g46805_i0_1_672_-	2.11228	2.82867	5.32116	1.42892e-05	0.00510675	-0.352331	-0.157218	0.583604	0.999869	1.4568	2.25523	0.0192315	0.0931366	-1.23675	-1.60255	0.0728681	0.269595	NA	NA	NA	NA	NA	NA	NA	NA	NA	NA	NA	NA	NA	NA
45	NODE_64935_length_1064_cov_166.913300_g32429_i1_42_995_+	1.78266	-4.7601	-5.31844	1.64243e-05	0.0057157	-0.293365	-0.0431936	0.701394	0.999869	0.289708	0.0394056	0.696042	0.892031	-1.22643	-1.24437	0.147283	0.419592	A0A6J8CS52	A0A6J8CS52_MYTCO	unreviewed	Uncharacterized protein	MCOR_32129	Mytilus coruscus (Sea mussel)	296	GO:0006633; GO:0016790	fatty acid biosynthetic process [GO:0006633]		thiolester hydrolase activity [GO:0016790]		IPR002864;IPR029069;	PF01643;
46	NODE_7603_length_4319_cov_370.421077_g3953_i0_377_2968_+	5.98123	-1.66943	-5.22696	1.672e-05	0.0057157	-0.925452	-2.50981	0.0101758	0.431308	-0.13953	0	0.748033	0.91675	-0.584037	-1.22759	0.118388	0.366756	A0A6J8EDU2	A0A6J8EDU2_MYTCO	unreviewed	ANK_REP_REGION domain-containing protein	MCOR_51092	Mytilus coruscus (Sea mussel)	840						IPR002110;IPR020683;IPR036770;	PF12796;
47	NODE_24748_length_2407_cov_56823.837150_g12025_i0_1_245_+	2.54495	2.14764	5.15628	2.02488e-05	0.00677472	1.573	3.54896	0.000958012	0.120518	0.991891	1.80538	0.0451609	0.167647	-0.287002	-0.0547349	0.589728	0.863525	M2QZA0	M2QZA0_CERS8	unreviewed	Uncharacterized protein	CERSUDRAFT_162690	Ceriporiopsis subvermispora (strain B) (White-rot fungus) (Gelatoporia subvermispora)	108
48	NODE_14674_length_3222_cov_6704.833281_g7281_i0_771_2204_-	8.95322	2.38563	5.11973	2.24395e-05	0.00735128	4.02123	8.56815	1.26842e-08	1.25331e-05	1.70627	3.43075	0.00128941	0.0133131	3.72704	7.84903	5.32265e-08	1.28767e-05	A0A6J8BE06	A0A6J8BE06_MYTCO	unreviewed	KLF5	MCOR_17717	Mytilus coruscus (Sea mussel)	495						IPR036236;IPR013087;	PF00096;
49	NODE_15183_length_3168_cov_288.277974_g7508_i0_767_2609_+	5.4202	-1.38511	-5.07297	2.39339e-05	0.00768083	-1.40581	-5.13732	2.05404e-05	0.00922851	-0.0918952	0	0.841249	0.956518	-0.827531	-2.62781	0.00780866	0.0577621	A0A6J8DL78	A0A6J8DL78_MYTCO	unreviewed	HES1	MCOR_41075	Mytilus coruscus (Sea mussel)	419	GO:0003677; GO:0006355; GO:0046983	regulation of transcription, DNA-templated [GO:0006355]		DNA binding [GO:0003677]; protein dimerization activity [GO:0046983]	cd00083;	IPR011598;IPR036638;IPR003650;	PF07527;PF00010;
50	NODE_32022_length_2024_cov_478.676962_g11786_i2_243_1928_-	5.56484	-1.58811	-5.06492	2.45317e-05	0.00771522	-0.344796	-0.32083	0.388913	0.999869	-0.563102	-1.21052	0.121182	0.325005	0.321569	0.23434	0.422976	0.745577	A0A6J8EMA9	A0A6J8EMA9_MYTCO	unreviewed	Uncharacterized protein	MCOR_53178	Mytilus coruscus (Sea mussel)	561						IPR011042;
51	NODE_41234_length_1666_cov_1033.241187_g18107_i1_1_761_-	6.223	1.77997	5.05352	2.53984e-05	0.00772793	1.71474	4.75308	5.21359e-05	0.0189665	2.30026	6.8493	4.15755e-07	3.04081e-05	1.87336	5.28189	1.47948e-05	0.000586258	A0A6J8DU40	A0A6J8DU40_MYTCO	unreviewed	BZIP domain-containing protein	MCOR_44127	Mytilus coruscus (Sea mussel)	289	GO:0003700			DNA-binding transcription factor activity [GO:0003700]		IPR004827;	PF07716;
52	NODE_456_length_9720_cov_70.431186_g304_i0_6463_9282_-	2.99145	-2.58076	-5.07132	2.5555e-05	0.00772793	-1.61958	-3.08229	0.00294104	0.226705	-0.0164882	0	0.971663	0.992905	0.479362	0.618929	0.293977	0.62327	A0A6J8E435	A0A6J8E435_MYTCO	unreviewed	KRAB	MCOR_47137	Mytilus coruscus (Sea mussel)	628						IPR036236;IPR013087;	PF00096;
53	NODE_34749_length_1906_cov_236.760905_g16923_i0_627_1826_+	4.14566	-1.63457	-5.0213	2.72726e-05	0.00809172	-1.40778	-3.87716	0.000428853	0.0749301	-1.29273	-3.88987	0.000413741	0.00581939	-1.26919	-3.47482	0.00112086	0.0142141	A0A6J8DKW4	A0A6J8DKW4_MYTCO	unreviewed	Uncharacterized protein	MCOR_42559	Mytilus coruscus (Sea mussel)	385	GO:0016021		integral component of membrane [GO:0016021]
54	NODE_45962_length_1516_cov_434.857532_g3942_i1_1_1516_+	4.86271	-1.70346	-4.98854	2.9578e-05	0.00861321	-0.93942	-2.46098	0.0113346	0.44624	-0.415238	-0.586019	0.290063	0.560614	-0.0792193	0	0.857386	0.980296	A0A6J8EE47	A0A6J8EE47_MYTCO	unreviewed	Uncharacterized protein	MCOR_51203	Mytilus coruscus (Sea mussel)	765					cd00038;	IPR043533;IPR018490;IPR000595;IPR014710;	PF00027;
55	NODE_12651_length_3458_cov_290.665004_g6306_i0_120_1772_+	4.97822	-1.33083	-4.94435	3.25108e-05	0.00929512	-1.0226	-3.46148	0.00114603	0.134487	-1.11656	-4.00668	0.000310504	0.00467689	-0.925076	-3.02708	0.00316834	0.0304164	A0A6J8CMX0	A0A6J8CMX0_MYTCO	unreviewed	Dachshund homolog 2,Dachshund homolog 1	MCOR_30957	Mytilus coruscus (Sea mussel)	544						IPR009061;IPR003380;IPR037000;	PF02437;
56	NODE_22364_length_2563_cov_112.910103_g10923_i0_577_2091_-	3.5858	-1.54246	-4.92176	3.45071e-05	0.00954543	-1.06261	-3.39698	0.00133712	0.143051	0.112837	0	0.801995	0.942624	-0.441027	-0.812028	0.214909	0.522892	A0A6J8CC31	A0A6J8CC31_MYTCO	unreviewed	RASSF9_10	MCOR_27316	Mytilus coruscus (Sea mussel)	561						IPR033593;IPR029071;
57	NODE_1335_length_7592_cov_2476.971364_g789_i0_5192_7102_-	8.80708	3.75337	4.9824	3.46003e-05	0.00954543	3.47098	4.58621	8.91922e-05	0.0275788	5.30523	7.40446	1.47756e-07	1.44314e-05	4.47494	6.12736	2.40184e-06	0.000168611	A0A210QAI3	A0A210QAI3_MIZYE	unreviewed	Heat shock protein 70 B2	KP79_PYT12236	Mizuhopecten yessoensis (Japanese scallop) (Patinopecten yessoensis)	637	GO:0005524			ATP binding [GO:0005524]		IPR043129;IPR018181;IPR029048;IPR029047;IPR013126;	PF00012;
58	NODE_7503_length_4344_cov_1289.857974_g16_i10_1_4344_-	7.16408	2.9848	4.93864	3.63034e-05	0.00984261	0.879865	1.03316	0.191044	0.999869	-0.493323	-0.38622	0.460687	0.728314	-2.44977	-3.19572	0.0024782	0.0254039	NA	NA	NA	NA	NA	NA	NA	NA	NA	NA	NA	NA	NA	NA
59	NODE_105059_length_578_cov_76235.784499_g65291_i0_205_578_-	11.401	1.57889	4.83427	4.26304e-05	0.0113621	1.21809	3.47754	0.00111072	0.134354	2.04672	6.61971	6.83508e-07	4.33861e-05	1.5742	4.80883	4.53132e-05	0.00133436	T1DQT8	T1DQT8_ANOAQ	unreviewed	Putative polyubiquitin (Fragment)		Anopheles aquasalis (Malaria mosquito)	165						IPR000626;IPR029071;IPR019954;IPR019956;	PF00240;
60	NODE_123880_length_464_cov_866.925301_g82985_i0_1_464_+	3.41058	-2.62762	-4.83443	4.54738e-05	0.0119115	-0.981141	-1.88363	0.0384524	0.803007	-2.17918	-4.15686	0.000229467	0.00373832	-2.26494	-4.38307	0.000132832	0.00297548	A0A6J8E0R9	A0A6J8E0R9_MYTCO	unreviewed	FAT4	MCOR_45604	Mytilus coruscus (Sea mussel)	1671	GO:0005509; GO:0005886; GO:0007156	homophilic cell adhesion via plasma membrane adhesion molecules [GO:0007156]	plasma membrane [GO:0005886]	calcium ion binding [GO:0005509]		IPR002126;IPR015919;IPR020894;	PF00028;
61	NODE_34863_length_1901_cov_628.430346_g12106_i2_165_1901_+	5.81108	-0.94187	-4.79602	4.62068e-05	0.0119115	-0.392323	-0.923241	0.183143	0.999869	0.806949	4.05488	0.000275652	0.00428324	0.574343	2.28271	0.0163795	0.0980465	A0A6N0A423	A0A6N0A423_BATAZ	unreviewed	Cryptochrome 2 (Fragment)		Bathymodiolus azoricus (Mussel)	561	GO:0018298	protein-chromophore linkage [GO:0018298]				IPR036134;IPR036155;IPR005101;IPR006050;IPR014729;	PF00875;PF03441;
62	NODE_24749_length_2407_cov_33583.502120_g8730_i6_1036_1588_+	6.84389	1.95785	4.7754	5.00495e-05	0.0125384	1.37753	3.11552	0.00265046	0.212635	1.17933	2.53094	0.00995621	0.0583749	0.179573	0	0.709276	0.929373	A0A2I2FQ81	A0A2I2FQ81_9EURO	unreviewed	Uncharacterized protein	P170DRAFT_371479	Aspergillus steynii IBT 23096	191
63	NODE_35800_length_1865_cov_489.768172_g12580_i3_1_1865_-	4.68394	-4.45903	-4.84941	5.02335e-05	0.0125384	-0.831083	-1.00617	0.19574	0.999869	-2.7769	-3.76521	0.000636173	0.00800516	-2.14503	-3.06795	0.00325026	0.030976	A0A6J8DWX1	A0A6J8DWX1_MYTCO	unreviewed	FAT4	MCOR_45603	Mytilus coruscus (Sea mussel)	1396	GO:0005509; GO:0005886; GO:0007156	homophilic cell adhesion via plasma membrane adhesion molecules [GO:0007156]	plasma membrane [GO:0005886]	calcium ion binding [GO:0005509]		IPR039808;IPR002126;IPR015919;IPR020894;	PF00028;
64	NODE_12336_length_3498_cov_297.598434_g6170_i0_566_1657_-	4.36724	-2.09845	-4.76663	5.15769e-05	0.0125766	-1.46157	-3.23149	0.00202984	0.191134	-1.15289	-2.56318	0.00923452	0.0555732	-1.20631	-2.60789	0.00840541	0.0604367	A0A6J8EQ97	A0A6J8EQ97_MYTCO	unreviewed	Uncharacterized protein	MCOR_54802	Mytilus coruscus (Sea mussel)	333
65	NODE_13572_length_3342_cov_308.171272_g6746_i0_2369_3287_-	2.99444	1.51295	4.75086	5.19861e-05	0.0125766	1.11564	3.20996	0.00208366	0.192429	2.03511	6.98162	3.08303e-07	2.42403e-05	2.08581	7.32921	1.4619e-07	2.44129e-05	A0A6J8DSV3	A0A6J8DSV3_MYTCO	unreviewed	TRA2	MCOR_43926	Mytilus coruscus (Sea mussel)	346	GO:0003723			RNA binding [GO:0003723]		IPR012677;IPR035979;IPR000504;	PF00076;
66	NODE_59716_length_1167_cov_83.567979_g30481_i0_107_943_+	2.03062	-1.93471	-4.73342	5.53201e-05	0.0131804	-0.551419	-0.843843	0.217284	0.999869	-0.194975	0	0.659694	0.87373	0.1374	0	0.762809	0.950369	A0A6J8AFH9	A0A6J8AFH9_MYTCO	unreviewed	GTP-binding protein drn-1	MCOR_6924	Mytilus coruscus (Sea mussel)	272	GO:0003924; GO:0005525; GO:0007165; GO:0016020	signal transduction [GO:0007165]	membrane [GO:0016020]	GTPase activity [GO:0003924]; GTP binding [GO:0005525]		IPR027417;IPR005225;IPR001806;IPR020849;	PF00071;
67	NODE_6692_length_4543_cov_891.304406_g3491_i0_2549_4543_-	6.62851	1.90146	4.698	6.01528e-05	0.0141179	0.811351	1.57311	0.0679525	0.981224	0.393028	0.361197	0.401896	0.676964	-0.273943	-0.0306125	0.561147	0.846106	NA	NA	NA	NA	NA	NA	NA	NA	NA	NA	NA	NA	NA	NA
68	NODE_109561_length_546_cov_159548.728370_g69396_i0_1_426_+	6.17319	4.50597	4.76244	6.23375e-05	0.0144155	4.77927	4.67823	7.79709e-05	0.0250223	6.65365	7.37271	1.68543e-07	1.58274e-05	6.54283	6.63215	8.48603e-07	8.6647e-05	A0A6J8CQ51	A0A6J8CQ51_MYTCO	unreviewed	SHSP domain-containing protein	MCOR_33007	Mytilus coruscus (Sea mussel)	240						IPR002068;IPR001436;IPR008978;	PF00011;
69	NODE_1704_length_7119_cov_126.818246_g994_i0_3185_7119_-	4.84536	-1.8004	-4.66122	6.53774e-05	0.0148994	-0.23221	0	0.60014	0.999869	0.205875	0	0.63428	0.856888	0.99875	2.54559	0.00945634	0.0657387	A0A210QE34	A0A210QE34_MIZYE	unreviewed	Tetratricopeptide repeat protein 28	KP79_PYT14928	Mizuhopecten yessoensis (Japanese scallop) (Patinopecten yessoensis)	1079						IPR013026;IPR011990;IPR013105;IPR019734;	PF07719;
70	NODE_59134_length_1179_cov_347.038938_g30136_i0_1_896_+	3.84264	1.17628	4.63858	6.75849e-05	0.0149993	0.868223	2.86174	0.00462221	0.296201	-0.193449	0	0.647606	0.866286	0.351029	0.398308	0.352723	0.684339	A0A6J8ABY8	A0A6J8ABY8_MYTCO	unreviewed	Tetraspanin	MCOR_6001	Mytilus coruscus (Sea mussel)	302	GO:0016021		integral component of membrane [GO:0016021]			IPR000301;IPR018499;IPR008952;	PF00335;
71	NODE_17792_length_2913_cov_41280.167249_g8730_i1_472_747_+	6.83498	1.78522	4.6439	6.81191e-05	0.0149993	1.13498	2.64167	0.00772844	0.373078	0.80676	1.61973	0.0621395	0.209582	-0.185118	0	0.689958	0.918446	J9HR62	J9HR62_9SPIT	unreviewed	Uncharacterized protein	OXYTRI_13059	Oxytricha trifallax	111
72	NODE_28158_length_2216_cov_251.679280_g13705_i0_147_1640_-	4.50672	-2.31292	-4.65494	6.8677e-05	0.0149993	-2.19262	-4.68503	6.32719e-05	0.0211692	-0.0334715	0	0.943847	0.987914	-1.22381	-2.58443	0.00888053	0.0629037	A0A6J8BKX6	A0A6J8BKX6_MYTCO	unreviewed	B box-type domain-containing protein	MCOR_19724	Mytilus coruscus (Sea mussel)	500	GO:0008270			zinc ion binding [GO:0008270]		IPR011042;IPR000315;
73	NODE_63_length_14903_cov_87.199542_g50_i0_1379_7568_+	4.12253	2.97153	4.64346	7.44508e-05	0.0160375	2.28778	3.45409	0.00129718	0.142778	1.132	1.37901	0.109965	0.30476	0.0392234	0	0.957995	0.997589	NA	NA	NA	NA	NA	NA	NA	NA	NA	NA	NA	NA	NA	NA
74	NODE_51020_length_1372_cov_317.706727_g25416_i0_1_1094_+	3.74084	2.94322	4.62119	7.84394e-05	0.0164651	2.43061	3.89181	0.000450159	0.0758553	1.27496	1.59902	0.074203	0.234777	0.406584	0.226558	0.562639	0.846791	A0A6J8DTB1	A0A6J8DTB1_MYTCO	unreviewed	Uncharacterized protein	MCOR_44080	Mytilus coruscus (Sea mussel)	310	GO:0031110	regulation of microtubule polymerization or depolymerization [GO:0031110]				IPR000956;
75	NODE_10526_length_3762_cov_730.101535_g4871_i2_173_1009_+	5.14811	-1.24052	-4.57673	7.85298e-05	0.0164651	0.0156285	0	0.974989	0.999869	0.923816	3.55729	0.000910771	0.0104159	0.847824	3.13868	0.00244208	0.0251485	A0A6J8CXI4	A0A6J8CXI4_MYTCO	unreviewed	TSPAN18	MCOR_34461	Mytilus coruscus (Sea mussel)	313	GO:0016021		integral component of membrane [GO:0016021]			IPR018499;IPR008952;	PF00335;
76	NODE_40697_length_1684_cov_218.965749_g19910_i1_55_1684_+	3.5396	-1.41837	-4.55661	8.28024e-05	0.0171325	-0.714153	-1.95902	0.0318017	0.735328	-0.786602	-2.24806	0.0177006	0.0878604	-0.41687	-0.688948	0.252156	0.573413	A0A6J8CVY0	A0A6J8CVY0_MYTCO	unreviewed	MAPK15 (EC 2.7.11.24)	MCOR_33376	Mytilus coruscus (Sea mussel)	496	GO:0004707; GO:0005524			ATP binding [GO:0005524]; MAP kinase activity [GO:0004707]		IPR011009;IPR000719;	PF00069;
77	NODE_39979_length_1707_cov_625.593486_g14164_i3_1_1197_-	4.15895	-1.42167	-4.55094	8.39526e-05	0.0171449	-0.226394	0	0.587782	0.999869	-1.19425	-3.74579	0.000583451	0.00752647	-2.13118	-6.11271	2.1523e-06	0.000153558	A0A6J8B5Z2	A0A6J8B5Z2_MYTCO	unreviewed	Collagen alpha-2(IV) chain,Collagen alpha-1(XXI) chain,Collagen alpha-4(VI) chain,Collagen alpha-1(IV) chain,Collagen alpha-1(XXIV) chain,Collagen alpha-1(XXVII) chain B,Collagen alpha-2(I) chain	MCOR_15120	Mytilus coruscus (Sea mussel)	518	GO:0005581; GO:0016021		collagen trimer [GO:0005581]; integral component of membrane [GO:0016021]			IPR008160;	PF01391;
78	NODE_14068_length_3289_cov_761.098457_g6982_i0_729_2293_+	6.10232	2.00489	4.50822	9.59778e-05	0.0193494	3.46315	6.98632	3.27892e-07	0.000224179	0.782112	1.30969	0.109715	0.304387	2.95325	5.83124	4.32244e-06	0.000236831	A0A6J8AGP3	A0A6J8AGP3_MYTCO	unreviewed	EGR1	MCOR_6572	Mytilus coruscus (Sea mussel)	489
79	NODE_14625_length_3227_cov_627.906860_g2310_i6_1_2290_+	4.45835	1.7831	4.48066	0.000101181	0.0201402	2.20742	5.36587	1.23317e-05	0.00605986	2.16855	5.69488	5.66855e-06	0.000212233	2.27433	5.55324	7.94858e-06	0.000372099	A0A6J8AXY8	A0A6J8AXY8_MYTCO	unreviewed	Uncharacterized protein	MCOR_12425	Mytilus coruscus (Sea mussel)	1084	GO:0003677; GO:0005634		nucleus [GO:0005634]	DNA binding [GO:0003677]		IPR000210;IPR009057;IPR007889;IPR035500;IPR000536;IPR001723;IPR011333;	PF00651;PF00104;PF05225;
80	NODE_18135_length_2882_cov_159.786092_g8902_i0_182_2422_-	4.37964	-1.45718	-4.43473	0.000111333	0.0218839	-1.02636	-2.79781	0.00538157	0.322997	-1.07	-3.11337	0.00260695	0.0219573	-0.482435	-0.842006	0.209161	0.51495	A0A6J8BHN4	A0A6J8BHN4_MYTCO	unreviewed	LIM zinc-binding domain-containing protein	MCOR_17531	Mytilus coruscus (Sea mussel)	772	GO:0046872			metal ion binding [GO:0046872]		IPR001781;	PF00412;
81	NODE_37397_length_1803_cov_802.047320_g7688_i1_124_1136_-	5.36851	-2.21254	-4.44823	0.000112806	0.0218997	-0.656771	-0.830604	0.240484	0.999869	-0.824665	-1.35086	0.103406	0.292826	-0.621602	-0.757079	0.266388	0.589662	NA	NA	NA	NA	NA	NA	NA	NA	NA	NA	NA	NA	NA	NA
82	NODE_20673_length_2679_cov_273.757414_g10092_i0_191_2534_+	5.28988	-1.09536	-4.39107	0.000122651	0.0235206	-0.546046	-1.58429	0.0639775	0.958522	0.291471	0.162674	0.438406	0.708816	0.125355	0	0.799347	0.964307	A0A6J8CEP7	A0A6J8CEP7_MYTCO	unreviewed	TPR_REGION domain-containing protein	MCOR_28365	Mytilus coruscus (Sea mussel)	766						IPR024810;IPR013026;IPR011990;IPR019734;	PF03281;
83	NODE_15756_length_3101_cov_36.746723_g7790_i0_1970_2907_-	1.18311	-2.32983	-4.40797	0.000125645	0.0236803	-0.310052	-0.0991025	0.58111	0.999869	-0.430815	-0.379297	0.419801	0.692404	-0.40792	-0.30234	0.470553	0.782182	A0A6J8B6Y5	A0A6J8B6Y5_MYTCO	unreviewed	Uncharacterized protein	MCOR_15688	Mytilus coruscus (Sea mussel)	242
84	NODE_14168_length_3279_cov_54.951084_g7027_i0_1300_3147_+	2.47607	-1.7594	-4.3848	0.000127537	0.0236803	-0.587111	-1.07268	0.152811	0.999869	-1.80281	-4.48311	0.0001007	0.00192046	-1.64874	-4.00319	0.000320419	0.00556135	A0A6J8DF85	A0A6J8DF85_MYTCO	unreviewed	Death domain-containing protein	MCOR_40273	Mytilus coruscus (Sea mussel)	943	GO:0007165	signal transduction [GO:0007165]				IPR011029;IPR000488;	PF00531;
85	NODE_12431_length_3486_cov_21501.171079_g4160_i3_1036_3006_-	10.3334	3.10358	4.42713	0.000128001	0.0236803	3.64526	5.27437	1.69583e-05	0.00784321	5.65849	8.85042	7.96432e-09	1.98792e-06	5.40073	8.28701	2.38808e-08	7.44272e-06	A0A6J8D4A4	A0A6J8D4A4_MYTCO	unreviewed	HSPA5 (EC 3.6.4.10)	MCOR_36097	Mytilus coruscus (Sea mussel)	681	GO:0005524; GO:0005788; GO:0016787		endoplasmic reticulum lumen [GO:0005788]	ATP binding [GO:0005524]; hydrolase activity [GO:0016787]	cd10241;	IPR043129;IPR042050;IPR018181;IPR029048;IPR029047;IPR013126;	PF00012;
86	NODE_56166_length_1243_cov_8401.361809_g15797_i7_333_1140_-	6.98857	5.11082	4.44723	0.000140459	0.0256828	5.04641	4.13112	0.000305951	0.0629956	5.61845	4.94758	4.2276e-05	0.000959294	5.61269	4.65175	8.71864e-05	0.00219011	NA	NA	NA	NA	NA	NA	NA	NA	NA	NA	NA	NA	NA	NA
87	NODE_8068_length_4226_cov_61.645200_g4167_i0_204_4110_-	3.67137	1.02614	4.315	0.00014728	0.0266204	0.389123	0.718637	0.240686	0.999869	0.390472	0.680538	0.252795	0.517017	-0.151935	0	0.740166	0.940824	A0A6J8AKF9	A0A6J8AKF9_MYTCO	unreviewed	FARP2	MCOR_8706	Mytilus coruscus (Sea mussel)	1337	GO:0005085; GO:0005856; GO:0008092		cytoskeleton [GO:0005856]	cytoskeletal protein binding [GO:0008092]; guanyl-nucleotide exchange factor activity [GO:0005085]	cd14473;cd13193;	IPR019749;IPR000798;IPR041788;IPR014847;IPR014352;IPR035963;IPR019748;IPR019747;IPR000299;IPR018979;IPR018980;IPR011993;IPR029071;	PF08736;PF09380;PF00373;PF09379;
88	NODE_72294_length_941_cov_22396.270179_g38599_i0_1_941_-	9.23789	1.72798	4.30423	0.00015484	0.027635	0.920162	1.92848	0.0346896	0.770139	0.739234	1.3693	0.0969478	0.280211	-0.2012	0	0.668375	0.906521	A0A2I9LPU0	A0A2I9LPU0_9SCOR	unreviewed	Tumor differentially expressed protein		Centruroides hentzi	77
89	NODE_21878_length_2595_cov_1122.207777_g1646_i17_150_2432_-	3.427	-1.23771	-4.29148	0.000156408	0.027635	-0.780927	-2.27846	0.0165996	0.539317	-1.0538	-3.54923	0.000930597	0.0105658	-0.832677	-2.47764	0.0108606	0.0729244	A0A6J8DM54	A0A6J8DM54_MYTCO	unreviewed	BTB domain-containing protein	MCOR_42924	Mytilus coruscus (Sea mussel)	807						IPR000210;IPR011333;	PF00651;
90	NODE_203037_length_266_cov_41926.700461_g161597_i0_1_266_+	9.02111	1.77209	4.28213	0.000163842	0.0284979	1.28731	2.9115	0.00423436	0.283342	1.95032	4.80165	4.69521e-05	0.00104136	1.30461	2.9587	0.00380094	0.0347297	A0A3Q0RUX1	A0A3Q0RUX1_AMPCI	unreviewed	Uncharacterized protein		Amphilophus citrinellus (Midas cichlid) (Cichlasoma citrinellum)	124						IPR000626;IPR029071;IPR019954;IPR019956;	PF00240;
91	NODE_24774_length_2406_cov_268.895630_g12039_i0_1_2073_-	3.75377	-2.41479	-4.29986	0.000164916	0.0284979	0.665544	0.95423	0.194704	0.999869	-1.05851	-1.91773	0.0364715	0.144426	1.09133	2.01521	0.0299926	0.150154	A0A6J8D9R9	A0A6J8D9R9_MYTCO	unreviewed	CYP49A	MCOR_38569	Mytilus coruscus (Sea mussel)	594	GO:0004497; GO:0005506; GO:0016705; GO:0020037			heme binding [GO:0020037]; iron ion binding [GO:0005506]; monooxygenase activity [GO:0004497]; oxidoreductase activity, acting on paired donors, with incorporation or reduction of molecular oxygen [GO:0016705]		IPR001128;IPR017972;IPR002401;IPR036396;	PF00067;
92	NODE_29647_length_2139_cov_4767.657416_g14419_i0_1_945_+	6.9992	4.99259	4.363	0.00017178	0.0293612	5.33802	4.30408	0.000202614	0.0482743	5.50124	4.86743	5.1095e-05	0.00111904	5.71899	4.64553	8.90057e-05	0.00222604	A0A6J8EU81	A0A6J8EU81_MYTCO	unreviewed	HSPA4	MCOR_55065	Mytilus coruscus (Sea mussel)	690	GO:0005524			ATP binding [GO:0005524]		IPR043129;IPR018181;IPR029048;IPR029047;IPR013126;	PF00012;
93	NODE_38245_length_1772_cov_171.058038_g18690_i0_90_1392_-	2.97887	-3.65284	-4.302	0.000182296	0.0308237	-0.0911399	0	0.89263	0.999869	0.872258	1.10854	0.165539	0.394707	1.25108	1.8276	0.0460787	0.199996	A0A6J8DQE8	A0A6J8DQE8_MYTCO	unreviewed	Uncharacterized protein	MCOR_43081	Mytilus coruscus (Sea mussel)	414						IPR011029;
94	NODE_26679_length_2294_cov_1569.186637_g12979_i0_1474_2294_-	6.09381	-0.903023	-4.20695	0.000191036	0.0319578	-0.194574	0	0.672099	0.999869	0.217421	0	0.621172	0.849973	0.786587	3.45061	0.00117244	0.014609	A0A6J8B317	A0A6J8B317_MYTCO	unreviewed	Uncharacterized protein	MCOR_14443	Mytilus coruscus (Sea mussel)	208
95	NODE_49344_length_1417_cov_413.885234_g24501_i0_550_1375_-	3.92929	1.69962	4.20041	0.000198977	0.0329359	1.8951	4.40311	0.000123036	0.0351772	0.499299	0.634272	0.292893	0.563394	1.31856	2.75295	0.00612491	0.048037	A0A210QRD6	A0A210QRD6_MIZYE	unreviewed	Nuclear receptor subfamily 4 group A member 2	KP79_PYT24267	Mizuhopecten yessoensis (Japanese scallop) (Patinopecten yessoensis)	653	GO:0004879; GO:0005634; GO:0005737; GO:0008270; GO:0043565		cytoplasm [GO:0005737]; nucleus [GO:0005634]	nuclear receptor activity [GO:0004879]; sequence-specific DNA binding [GO:0043565]; zinc ion binding [GO:0008270]		IPR035500;IPR003070;IPR000536;IPR001723;IPR003073;IPR001628;IPR013088;	PF00104;PF00105;
96	NODE_10601_length_3753_cov_126.153618_g5355_i0_390_1549_+	2.68376	-1.59311	-4.18805	0.000203767	0.0333775	-0.405476	-0.47782	0.336621	0.999869	0.207093	0	0.626028	0.853323	0.561929	1.10534	0.143627	0.413578	NA	NA	NA	NA	NA	NA	NA	NA	NA	NA	NA	NA	NA	NA
97	NODE_20187_length_2717_cov_14925.815592_g8263_i2_374_1843_+	10.203	2.43295	4.20088	0.000210607	0.0339242	2.72961	4.77417	5.30699e-05	0.0189665	4.02685	7.53357	1.04644e-07	1.16704e-05	3.43191	6.21718	1.82847e-06	0.000139303	A0A210R431	A0A210R431_MIZYE	unreviewed	Sequestosome-1	KP79_PYT13301	Mizuhopecten yessoensis (Japanese scallop) (Patinopecten yessoensis)	473	GO:0008270			zinc ion binding [GO:0008270]	cd14320;	IPR000270;IPR033741;IPR009060;IPR000433;IPR043145;	PF00564;PF16577;PF00569;
98	NODE_66059_length_1043_cov_681.863179_g34461_i0_1_1043_-	3.29669	4.77468	4.27381	0.000211419	0.0339242	5.28426	4.02194	0.000406342	0.0731044	1.56008	1.09274	0.212918	0.46489	2.4131	1.52682	0.10618	0.343132	A0A6J8E5C1	A0A6J8E5C1_MYTCO	unreviewed	BIRC2_3	MCOR_48641	Mytilus coruscus (Sea mussel)	389					cd00022;	IPR001370;	PF00653;
99	NODE_27427_length_2255_cov_115.121940_g13345_i0_1153_2169_-	2.83616	-2.43019	-4.18871	0.000216946	0.0344593	-1.49802	-2.44862	0.0125732	0.466307	0.350696	0.237239	0.463008	0.730323	0.21927	0	0.671475	0.90814	A0A6J8B2H5	A0A6J8B2H5_MYTCO	unreviewed	Arrestin_C domain-containing protein	MCOR_14271	Mytilus coruscus (Sea mussel)	358						IPR011021;IPR014752;IPR011022;IPR014756;	PF02752;PF00339;
100	NODE_27280_length_2264_cov_163.204515_g13282_i0_1128_2264_-	3.41366	-1.788	-4.14975	0.000226407	0.0353766	-0.404665	-0.36212	0.411528	0.999869	-0.57846	-1.00108	0.171062	0.401573	1.00875	2.1813	0.0208352	0.116554	A0A210QCA4	A0A210QCA4_MIZYE	unreviewed	Serine/threonine-protein kinase Sgk3	KP79_PYT09311	Mizuhopecten yessoensis (Japanese scallop) (Patinopecten yessoensis)	512	GO:0004674; GO:0005524; GO:0035091			ATP binding [GO:0005524]; phosphatidylinositol binding [GO:0035091]; protein serine/threonine kinase activity [GO:0004674]		IPR000961;IPR011009;IPR017892;IPR000719;IPR017441;IPR001683;IPR036871;IPR008271;	PF00069;PF00433;PF00787;
101	NODE_387_length_10076_cov_194.348359_g264_i1_3816_9049_-	6.0002	-1.22292	-4.13691	0.00022722	0.0353766	-0.120847	0	0.783892	0.999869	0.997869	3.39064	0.00135496	0.0137463	1.22384	4.3625	0.000131691	0.00296257	A0A6J8DRE8	A0A6J8DRE8_MYTCO	unreviewed	GRM3	MCOR_43037	Mytilus coruscus (Sea mussel)	1787	GO:0004930; GO:0016021		integral component of membrane [GO:0016021]	G protein-coupled receptor activity [GO:0004930]		IPR001828;IPR000337;IPR017978;IPR028082;	PF00003;PF01094;
102	NODE_1706_length_7118_cov_361.649880_g240_i2_2519_3704_-	5.60843	2.07544	4.15324	0.000229494	0.0353803	1.33167	2.46059	0.0119085	0.456384	2.07274	4.1449	0.000234174	0.00379627	1.83152	3.64148	0.000783478	0.0108734	A0A6J7ZVX3	A0A6J7ZVX3_MYTCO	unreviewed	KLF10_11	MCOR_577	Mytilus coruscus (Sea mussel)	327						IPR036236;IPR013087;	PF00096;
103	NODE_9078_length_4020_cov_102.004785_g4645_i0_690_2171_+	3.01939	-1.31184	-4.12807	0.000232739	0.0355322	-1.50391	-5.02548	2.68865e-05	0.0114268	-1.70387	-5.34397	1.26829e-05	0.000386508	-1.83348	-6.05061	2.45299e-06	0.000169926	A0A6J8BKX1	A0A6J8BKX1_MYTCO	unreviewed	TTLL10	MCOR_20293	Mytilus coruscus (Sea mussel)	532						IPR038765;
104	NODE_12929_length_3422_cov_245.498666_g6428_i0_147_1526_+	4.84913	-1.22598	-4.09281	0.000252806	0.0382248	-1.31785	-4.30383	0.000152125	0.0412441	-0.803035	-2.36093	0.0139491	0.0742552	-0.955357	-2.90174	0.00423103	0.0372316	A0A6J8CR00	A0A6J8CR00_MYTCO	unreviewed	Protein unc-93 homolog A,UNC93-like protein	MCOR_32249	Mytilus coruscus (Sea mussel)	492	GO:0016021		integral component of membrane [GO:0016021]			IPR010291;IPR036259;	PF05978;
105	NODE_7010_length_4456_cov_67.137962_g3661_i0_558_3398_+	3.5306	-1.6698	-4.09643	0.000255762	0.0383034	-0.649747	-1.15701	0.136194	0.999869	0.0383804	0	0.931205	0.984749	0.624877	1.23108	0.119023	0.368184	A0A6J8B6J2	A0A6J8B6J2_MYTCO	unreviewed	PDZ domain-containing protein	MCOR_15197	Mytilus coruscus (Sea mussel)	950	GO:0016021		integral component of membrane [GO:0016021]			IPR001478;IPR036034;	PF00595;
106	NODE_13935_length_3302_cov_145.489087_g4666_i1_1_3223_-	4.53301	-0.951721	-4.07942	0.00025997	0.0385663	-0.931968	-3.93778	0.000365738	0.0692919	-1.44187	-6.63039	6.58054e-07	4.24094e-05	-1.07187	-4.68336	6.06112e-05	0.00169593	A0A6J8D8G6	A0A6J8D8G6_MYTCO	unreviewed	SPIR	MCOR_37814	Mytilus coruscus (Sea mussel)	1243	GO:0003779; GO:0005856; GO:0005886; GO:0015031; GO:0016192; GO:0030659; GO:0045010	actin nucleation [GO:0045010]; protein transport [GO:0015031]; vesicle-mediated transport [GO:0016192]	cytoplasmic vesicle membrane [GO:0030659]; cytoskeleton [GO:0005856]; plasma membrane [GO:0005886]	actin binding [GO:0003779]		IPR011019;IPR029901;IPR011011;	PF16474;
107	NODE_36863_length_1824_cov_271.520563_g6341_i1_158_1360_+	3.83009	-2.13785	-4.08917	0.00026989	0.0393709	-1.99752	-3.30582	0.00179933	0.181375	-0.993895	-1.82721	0.0432345	0.162336	-0.638844	-0.848829	0.229775	0.542932	A0A6J8DUE2	A0A6J8DUE2_MYTCO	unreviewed	PTGER4	MCOR_44439	Mytilus coruscus (Sea mussel)	394	GO:0004930; GO:0016021		integral component of membrane [GO:0016021]	G protein-coupled receptor activity [GO:0004930]		IPR000276;IPR017452;IPR008365;	PF00001;
108	NODE_10841_length_3719_cov_148.756948_g5453_i0_288_1875_+	4.289	-1.7842	-4.07676	0.000270401	0.0393709	-0.880256	-1.6417	0.0606843	0.948569	0.0706766	0	0.876209	0.969265	0.7646	1.52465	0.0735119	0.271101	A0A6J8BDE6	A0A6J8BDE6_MYTCO	unreviewed	G_PROTEIN_RECEP_F1_2 domain-containing protein	MCOR_16106	Mytilus coruscus (Sea mussel)	514	GO:0004930; GO:0016021		integral component of membrane [GO:0016021]	G protein-coupled receptor activity [GO:0004930]		IPR000276;IPR017452;	PF00001;
109	NODE_543_length_9405_cov_44.418662_g351_i0_544_7190_+	4.16985	-1.29259	-4.04396	0.000285081	0.0411275	-1.11256	-3.5648	0.000898098	0.116716	-0.799018	-2.22901	0.0184347	0.0904637	-0.97432	-3.01039	0.00329811	0.0312803	A0A6J8A1T4	A0A6J8A1T4_MYTCO	unreviewed	SFI1	MCOR_2350	Mytilus coruscus (Sea mussel)	2107						IPR013665;	PF08457;
110	NODE_17780_length_2915_cov_94.896371_g8732_i0_641_1768_+	3.37689	-1.36698	-4.02086	0.000302319	0.0428197	-0.737327	-1.71961	0.05073	0.907287	0.0139958	0	0.975234	0.993739	0.514057	1.04269	0.156339	0.434397	A0A6J8EWT1	A0A6J8EWT1_MYTCO	unreviewed	NodB homology domain-containing protein	MCOR_56814	Mytilus coruscus (Sea mussel)	380	GO:0005975; GO:0016810	carbohydrate metabolic process [GO:0005975]		hydrolase activity, acting on carbon-nitrogen (but not peptide) bonds [GO:0016810]		IPR011330;IPR002509;	PF01522;
111	NODE_27157_length_2270_cov_836.026565_g13220_i0_430_1981_-	6.00914	-1.28149	-4.0172	0.000304026	0.0428197	-0.0661755	0	0.881009	0.999869	-0.597273	-1.34729	0.0971078	0.280548	0.150629	0	0.727595	0.93726	A0A6J8CHE5	A0A6J8CHE5_MYTCO	unreviewed	Uncharacterized protein	MCOR_29162	Mytilus coruscus (Sea mussel)	224	GO:0016021		integral component of membrane [GO:0016021]			IPR004031;	PF13903;
112	NODE_48867_length_1431_cov_1172.129522_g24230_i0_800_1431_-	4.12178	4.16901	4.10977	0.00030498	0.0428197	1.11089	1.0591	0.200949	0.999869	3.86358	3.76444	0.000701668	0.00862685	2.84073	3.43342	0.00144845	0.0169669	A0A6J8ECN4	A0A6J8ECN4_MYTCO	unreviewed	VWFA domain-containing protein	MCOR_50950	Mytilus coruscus (Sea mussel)	344						IPR002035;IPR036465;	PF00092;
113	NODE_1908_length_6904_cov_169.222903_g1093_i0_1_5140_+	5.71876	-1.08392	-3.98532	0.00032673	0.0454675	-0.273072	-0.0489407	0.488735	0.999869	-0.491546	-1.13556	0.134917	0.347627	0.167048	0	0.702544	0.92564	A0A6J8EHL4	A0A6J8EHL4_MYTCO	unreviewed	PH domain-containing protein	MCOR_52379	Mytilus coruscus (Sea mussel)	2360						IPR004000;IPR043129;IPR011993;IPR001849;	PF00022;
114	NODE_17348_length_2952_cov_68.372373_g8540_i0_465_2952_-	2.89213	2.30701	4.00883	0.000333712	0.0460318	0.0858222	0	0.861443	0.999869	0.670571	0.698365	0.308368	0.580035	-0.662371	-0.957217	0.193303	0.492115	A0A6J8EQM1	A0A6J8EQM1_MYTCO	unreviewed	Ribonucleoside-diphosphate reductase (EC 1.17.4.1)	MCOR_53525	Mytilus coruscus (Sea mussel)	800	GO:0004748; GO:0005524; GO:0006260	DNA replication [GO:0006260]		ATP binding [GO:0005524]; ribonucleoside-diphosphate reductase activity, thioredoxin disulfide as acceptor [GO:0004748]		IPR005144;IPR013346;IPR000788;IPR013509;IPR008926;IPR039718;	PF03477;PF02867;PF00317;
115	NODE_13218_length_3385_cov_133.693345_g6564_i0_333_1532_+	2.33289	1.42576	3.97716	0.000336949	0.0460742	0.792591	1.71484	0.051668	0.910762	0.506764	0.762655	0.239531	0.499486	0.216233	0	0.63505	0.889761	A0A6J8D7M8	A0A6J8D7M8_MYTCO	unreviewed	KLHL20	MCOR_38475	Mytilus coruscus (Sea mussel)	636						IPR011705;IPR000210;IPR011333;IPR036236;IPR013087;	PF07707;PF00651;PF00096;
116	NODE_1897_length_6912_cov_153.934577_g1085_i0_4240_6658_-	4.44891	-1.18722	-3.95935	0.00034864	0.0472617	-0.499825	-1.01956	0.161391	0.999869	-0.453046	-0.870686	0.198537	0.442836	0.243314	0	0.551133	0.839098	A0A6J8BI65	A0A6J8BI65_MYTCO	unreviewed	Hexosyltransferase (EC 2.4.1.-)	MCOR_18374	Mytilus coruscus (Sea mussel)	786	GO:0008376; GO:0016021; GO:0032580		Golgi cisterna membrane [GO:0032580]; integral component of membrane [GO:0016021]	acetylgalactosaminyltransferase activity [GO:0008376]		IPR008428;IPR029044;	PF05679;
117	NODE_107131_length_563_cov_3158.340467_g67183_i0_11_563_+	5.51776	1.15441	3.95465	0.000352333	0.0473542	0.556167	1.22585	0.118024	0.999869	0.252817	0	0.535384	0.789895	0.734934	1.98265	0.0303856	0.151362	A0A6J8EKR0	A0A6J8EKR0_MYTCO	unreviewed	TROVE domain-containing protein	MCOR_53194	Mytilus coruscus (Sea mussel)	580	GO:0003723; GO:0016021		integral component of membrane [GO:0016021]	RNA binding [GO:0003723]		IPR002000;IPR008858;	PF01299;PF05731;
118	NODE_43501_length_1590_cov_301.863076_g21382_i0_859_1590_-	3.08286	4.28631	4.0494	0.000357138	0.0475932	2.63976	2.18812	0.0269892	0.672592	2.08958	1.68816	0.0734515	0.233527	1.99404	1.52334	0.101121	0.333531	A0A3L5TTR0	A0A3L5TTR0_MYTGA	unreviewed	Inhibitor of apoptosis (Fragment)	AM593_03702	Mytilus galloprovincialis (Mediterranean mussel)	339	GO:0046872			metal ion binding [GO:0046872]	cd00022;	IPR001370;IPR001841;IPR013083;	PF00653;
119	NODE_37458_length_1801_cov_144.542808_g18285_i0_144_1661_+	3.39292	-1.83114	-3.94794	0.00037147	0.0489082	-1.02856	-2.15244	0.0222144	0.61615	-0.348174	-0.259168	0.437285	0.708095	-2.41466	-4.95071	3.37752e-05	0.00107513	A0A6J8E928	A0A6J8E928_MYTCO	unreviewed	Uncharacterized protein	MCOR_48251	Mytilus coruscus (Sea mussel)	538						IPR015915;
120	NODE_83359_length_788_cov_630.909337_g46865_i0_1_788_-	4.1109	-1.45921	-3.93565	0.000373227	0.0489082	-0.731411	-1.59694	0.063814	0.958522	0.228653	0	0.586997	0.828216	0.438536	0.660386	0.265602	0.588962	A0A6J8EE47	A0A6J8EE47_MYTCO	unreviewed	Uncharacterized protein	MCOR_51203	Mytilus coruscus (Sea mussel)	765					cd00038;	IPR043533;IPR018490;IPR000595;IPR014710;	PF00027;
121	NODE_76661_length_875_cov_278.978208_g41727_i0_1_710_-	3.03281	1.65291	3.92137	0.000391031	0.0508179	1.31344	2.76222	0.00599232	0.339263	1.25685	2.71425	0.00664375	0.0442495	1.20034	2.43079	0.012475	0.0806287	A0A6J8AXZ3	A0A6J8AXZ3_MYTCO	unreviewed	Uncharacterized protein	MCOR_12819	Mytilus coruscus (Sea mussel)	188
122	NODE_61283_length_1134_cov_2903.064516_g31452_i0_1_737_+	6.31579	2.10099	3.93136	0.000395931	0.0510329	1.01043	1.5724	0.0722027	0.999869	-0.690276	-0.84877	0.238609	0.498723	-0.190527	0	0.739463	0.940553	A0A6J8C8I5	A0A6J8C8I5_MYTCO	unreviewed	N-acetyltransferase domain-containing protein	MCOR_26802	Mytilus coruscus (Sea mussel)	203	GO:0008080			N-acetyltransferase activity [GO:0008080]		IPR016181;IPR000182;
123	NODE_219848_length_248_cov_63866.693467_g178408_i0_1_248_+	4.98339	1.92925	3.91778	0.000403108	0.0515356	1.4219	2.76651	0.00601367	0.339263	2.0305	4.16486	0.000222246	0.00363664	1.10954	1.99298	0.0315414	0.155284	A0A3Q0RDV0	A0A3Q0RDV0_AMPCI	unreviewed	Uncharacterized protein		Amphilophus citrinellus (Midas cichlid) (Cichlasoma citrinellum)	150						IPR000626;IPR029071;IPR019954;IPR019956;	PF00240;
124	NODE_5502_length_4899_cov_46.650515_g2889_i0_2623_4683_-	3.00062	-1.7306	-3.88065	0.000434191	0.0550617	-0.838742	-1.33166	0.107752	0.999869	0.181672	0	0.681979	0.886877	0.385464	0.32224	0.426347	0.748859	NA	NA	NA	NA	NA	NA	NA	NA	NA	NA	NA	NA	NA	NA
125	NODE_30339_length_2104_cov_200.541119_g14747_i0_1_2104_+	4.39179	-0.893464	-3.86261	0.000438169	0.0551217	-0.708488	-2.65193	0.007385	0.37181	-1.2894	-6.03431	2.51845e-06	0.000114041	-0.676311	-2.45733	0.011303	0.0751336	A0A6J8DIR2	A0A6J8DIR2_MYTCO	unreviewed	EPS15	MCOR_41027	Mytilus coruscus (Sea mussel)	1835	GO:0005509			calcium ion binding [GO:0005509]	cd00052;	IPR029304;IPR011992;IPR018247;IPR002048;IPR000261;	PF15304;PF12763;
126	NODE_40819_length_1680_cov_250.967505_g20019_i0_1_1337_-	3.23461	3.13566	3.92219	0.000446571	0.0557328	2.20022	2.12022	0.0296024	0.709599	1.19756	1.15435	0.173178	0.404879	2.23786	2.1477	0.0280073	0.143271	A0A6J8E5C1	A0A6J8E5C1_MYTCO	unreviewed	BIRC2_3	MCOR_48641	Mytilus coruscus (Sea mussel)	389					cd00022;	IPR001370;	PF00653;
127	NODE_9061_length_4024_cov_272.482767_g2144_i3_1_2685_+	3.75102	0.876443	3.8505	0.000451065	0.0558503	0.216304	0	0.618811	0.999869	-0.681254	-2.21385	0.0189332	0.0920948	-0.270818	-0.0474209	0.483178	0.791292	A0A6J8DNK6	A0A6J8DNK6_MYTCO	unreviewed	Uncharacterized protein	MCOR_42925	Mytilus coruscus (Sea mussel)	863						IPR018379;IPR000210;IPR011333;	PF10523;PF00651;
128	NODE_4017_length_5479_cov_3063.452855_g2166_i0_2414_3781_-	6.08838	-1.55831	-3.84451	0.00046822	0.0575216	-0.618088	-1.06586	0.15667	0.999869	0.128926	0	0.777463	0.930411	0.256795	0	0.570497	0.852072	A0A6J8A7Z5	A0A6J8A7Z5_MYTCO	unreviewed	SLC25A38	MCOR_4348	Mytilus coruscus (Sea mussel)	222	GO:0016021		integral component of membrane [GO:0016021]			IPR018108;IPR023395;	PF00153;
129	NODE_100876_length_611_cov_2433.467972_g21202_i2_44_611_+	5.75767	0.920776	3.82445	0.00048036	0.0581249	0.467039	1.21607	0.118728	0.999869	0.255965	0	0.5196	0.778592	0.00866234	0	0.987779	0.999633	A0A6J8BZB1	A0A6J8BZB1_MYTCO	unreviewed	Uncharacterized protein	MCOR_24472	Mytilus coruscus (Sea mussel)	1128						IPR038765;IPR002931;	PF01841;
130	NODE_11577_length_3606_cov_84.872927_g1937_i1_193_2088_+	3.41594	-1.14214	-3.8258	0.000480524	0.0581249	-0.578272	-1.3979	0.0888268	0.999869	-1.04366	-3.43099	0.00123277	0.0129494	-0.475951	-0.953973	0.176999	0.468116	A0A6J7ZY81	A0A6J7ZY81_MYTCO	unreviewed	TRIM56 (EC 2.3.2.27)	MCOR_1186	Mytilus coruscus (Sea mussel)	637	GO:0005737; GO:0008270; GO:0016746		cytoplasm [GO:0005737]	transferase activity, transferring acyl groups [GO:0016746]; zinc ion binding [GO:0008270]	cd00021;	IPR011042;IPR001258;IPR013017;IPR027370;IPR000315;IPR001841;IPR013083;IPR017907;	PF01436;PF00643;PF13445;
131	NODE_13576_length_3342_cov_30.260249_g6750_i0_182_3076_-	2.3433	-1.40282	-3.81777	0.000494947	0.0594126	-1.1767	-3.11253	0.00262745	0.21188	-0.295269	-0.121621	0.475725	0.741111	-0.429601	-0.616499	0.280997	0.608549	A0A6J8DX37	A0A6J8DX37_MYTCO	unreviewed	DED domain-containing protein	MCOR_45320	Mytilus coruscus (Sea mussel)	922	GO:0042981	regulation of apoptotic process [GO:0042981]				IPR011029;IPR001875;IPR027417;	PF01335;
132	NODE_9824_length_3881_cov_329.645877_g4997_i0_1_1024_+	2.5328	-1.23058	-3.79463	0.000519392	0.0618745	-0.357821	-0.399387	0.354771	0.999869	0.0762894	0	0.865929	0.966668	0.229981	0	0.57725	0.856395	A0A6J8BCP1	A0A6J8BCP1_MYTCO	unreviewed	Palmitoyltransferase (EC 2.3.1.225)	MCOR_16352	Mytilus coruscus (Sea mussel)	208	GO:0016021; GO:0019706		integral component of membrane [GO:0016021]	protein-cysteine S-palmitoyltransferase activity [GO:0019706]		IPR001594;	PF01529;
133	NODE_5097_length_5048_cov_291.668334_g2687_i0_1844_3616_-	5.27276	-1.01019	-3.77465	0.000541959	0.0640603	-0.338004	-0.389878	0.352752	0.999869	-0.193205	0	0.654811	0.870626	0.172884	0	0.696727	0.922924	A0A6J8DWQ2	A0A6J8DWQ2_MYTCO	unreviewed	IRF2BP	MCOR_45181	Mytilus coruscus (Sea mussel)	594	GO:0005634		nucleus [GO:0005634]			IPR022750;	PF11261;
134	NODE_6876_length_4489_cov_492.004279_g3598_i0_1_2976_+	6.4328	-0.786181	-3.77092	0.000545888	0.0640603	-0.55489	-2.09518	0.024108	0.63784	0.040113	0	0.960062	0.989544	0.112947	0	0.862354	0.980608	A0A6J8DX13	A0A6J8DX13_MYTCO	unreviewed	PPP4R1	MCOR_46060	Mytilus coruscus (Sea mussel)	1019						IPR011989;IPR016024;IPR031088;
135	NODE_40520_length_1690_cov_455.131018_g17779_i2_1_1690_-	2.01295	-2.47921	-3.80874	0.000554844	0.064629	-1.47824	-2.04502	0.0306089	0.721858	0.100964	0	0.85232	0.961735	-1.05309	-1.38934	0.104821	0.340984	A0A6J8DWX1	A0A6J8DWX1_MYTCO	unreviewed	FAT4	MCOR_45603	Mytilus coruscus (Sea mussel)	1396	GO:0005509; GO:0005886; GO:0007156	homophilic cell adhesion via plasma membrane adhesion molecules [GO:0007156]	plasma membrane [GO:0005886]	calcium ion binding [GO:0005509]		IPR039808;IPR002126;IPR015919;IPR020894;	PF00028;
136	NODE_12888_length_3428_cov_3017.989346_g2518_i6_1_3428_+	6.29968	9.16921	3.94185	0.000568332	0.0652995	8.04131	3.57351	0.00136592	0.145129	7.72096	3.27061	0.00283132	0.0233225	7.79802	3.4549	0.00181319	0.0200087	NA	NA	NA	NA	NA	NA	NA	NA	NA	NA	NA	NA	NA	NA
137	NODE_10985_length_3693_cov_3239.224479_g2038_i9_2896_3693_-	7.14803	3.25176	3.82853	0.000568905	0.0652995	3.65045	4.11436	0.000289956	0.0616157	0.729805	0.565368	0.409983	0.68403	2.75424	2.96195	0.00451464	0.0389855	A0A3L5TRA6	A0A3L5TRA6_MYTGA	unreviewed	RING-type domain-containing protein (Fragment)	AM593_06116	Mytilus galloprovincialis (Mediterranean mussel)	577	GO:0046872			metal ion binding [GO:0046872]	cd00022;	IPR001370;IPR001841;IPR013083;	PF00653;
138	NODE_11182_length_3666_cov_762.110865_g5611_i1_2630_3666_-	5.62845	1.12138	3.74661	0.00058103	0.066208	0.724935	2.00722	0.0289086	0.699521	0.43229	0.725118	0.241642	0.501941	0.434383	0.738265	0.237506	0.553384	A0A6P7SJ03	A0A6P7SJ03_OCTVU	unreviewed	solute carrier family 25 member 36 isoform X3	LOC115213484	Octopus vulgaris (Common octopus)	336						IPR002030;IPR018108;IPR023395;	PF00153;
139	NODE_42963_length_1609_cov_79.612179_g21128_i0_1_1609_-	2.6665	-1.18316	-3.74208	0.000588456	0.0665718	-0.460512	-0.795623	0.221572	0.999869	0.391968	0.627676	0.270596	0.538371	0.421634	0.700852	0.248638	0.569118	A0A6J8CMN8	A0A6J8CMN8_MYTCO	unreviewed	PHF8 (EC 1.14.11.-) (EC 1.14.11.65)	MCOR_31039	Mytilus coruscus (Sea mussel)	808	GO:0005634; GO:0032454; GO:0046872; GO:0051213		nucleus [GO:0005634]	dioxygenase activity [GO:0051213]; histone demethylase activity (H3-K9 specific) [GO:0032454]; metal ion binding [GO:0046872]		IPR041070;IPR003347;IPR011011;IPR013083;	PF17811;PF02373;
140	NODE_108844_length_551_cov_400.972112_g68740_i0_1_551_+	3.11188	-1.20796	-3.72319	0.00061633	0.069227	-0.668918	-1.62878	0.0595768	0.946308	0.0908938	0	0.840815	0.956515	0.32664	0.284252	0.397131	0.724886	A0A6J8D7L4	A0A6J8D7L4_MYTCO	unreviewed	Repressor of RNA polymerase III transcription MAF1	MCOR_37018	Mytilus coruscus (Sea mussel)	243	GO:0005634; GO:0016480	negative regulation of transcription by RNA polymerase III [GO:0016480]	nucleus [GO:0005634]			IPR015257;IPR038564;	PF09174;
141	NODE_6727_length_4531_cov_1488.354306_g3510_i0_2998_4227_+	7.29417	-1.04603	-3.70418	0.000642225	0.0715685	-0.286953	-0.110986	0.465526	0.999869	0.200057	0	0.636324	0.857871	0.619225	1.68605	0.0533547	0.22105	A0A6J8ETD5	A0A6J8ETD5_MYTCO	unreviewed	Dual specificity protein phosphatase (EC 3.1.3.16) (EC 3.1.3.48)	MCOR_55850	Mytilus coruscus (Sea mussel)	366	GO:0004725; GO:0017017; GO:0106306; GO:0106307			MAP kinase tyrosine/serine/threonine phosphatase activity [GO:0017017]; protein serine phosphatase activity [GO:0106306]; protein threonine phosphatase activity [GO:0106307]; protein tyrosine phosphatase activity [GO:0004725]		IPR000340;IPR008343;IPR029021;IPR001763;IPR036873;IPR000387;IPR020422;	PF00782;PF00581;
142	NODE_34743_length_1906_cov_1015.271944_g2232_i4_1_1135_+	5.93029	1.82158	3.72028	0.000646278	0.0715685	2.21896	4.19722	0.000208572	0.0489521	2.50115	5.41014	1.13046e-05	0.00035482	2.81986	5.52995	8.69392e-06	0.000391725	A0A6J8EYH0	A0A6J8EYH0_MYTCO	unreviewed	BIRC2_3	MCOR_57501	Mytilus coruscus (Sea mussel)	328						IPR001370;	PF00653;
143	NODE_28017_length_2223_cov_221.514259_g13633_i0_378_2129_-	3.74724	1.7858	3.7147	0.000653038	0.0718114	0.915346	1.20343	0.141498	0.999869	-1.12854	-1.74591	0.0527935	0.187441	-1.42944	-1.66873	0.0670659	0.254491	A0A6J8DNU7	A0A6J8DNU7_MYTCO	unreviewed	Lactamase_B domain-containing protein	MCOR_42505	Mytilus coruscus (Sea mussel)	584	GO:0018741; GO:0018909; GO:0046983	dodecyl sulfate metabolic process [GO:0018909]		alkyl sulfatase activity [GO:0018741]; protein dimerization activity [GO:0046983]	cd07710;	IPR038536;IPR029229;IPR029228;IPR044097;IPR001279;IPR036866;IPR036527;	PF14864;PF14863;PF00753;
144	NODE_14342_length_3260_cov_288.420118_g7114_i0_286_2985_+	5.36514	1.22625	3.69459	0.000660635	0.0721422	0.453735	0.705292	0.251511	0.999869	-0.665734	-1.43461	0.0845571	0.255655	-0.0439317	0	0.921222	0.992677	A0A6J8AP67	A0A6J8AP67_MYTCO	unreviewed	MTTP	MCOR_9948	Mytilus coruscus (Sea mussel)	1299	GO:0005548; GO:0005783		endoplasmic reticulum [GO:0005783]	phospholipid transporter activity [GO:0005548]		IPR015819;IPR001747;IPR011030;IPR039988;IPR015816;	PF01347;
145	NODE_57474_length_1213_cov_736.536082_g24145_i1_1_699_-	3.8761	1.58536	3.69257	0.000677831	0.0735096	1.06783	2.42808	0.012333	0.462855	3.68248	10.4317	3.97522e-10	3.90689e-07	3.07847	9.24515	3.2877e-09	2.58495e-06	A0A6J8D7F8	A0A6J8D7F8_MYTCO	unreviewed	P4HA (EC 1.14.11.2)	MCOR_36948	Mytilus coruscus (Sea mussel)	281	GO:0004656; GO:0005783; GO:0016702		endoplasmic reticulum [GO:0005783]	oxidoreductase activity, acting on single donors with incorporation of molecular oxygen, incorporation of two atoms of oxygen [GO:0016702]; procollagen-proline 4-dioxygenase activity [GO:0004656]		IPR013547;IPR011990;	PF08336;
146	NODE_11186_length_3666_cov_45.753110_g5614_i0_2128_3666_-	2.79171	-1.23272	-3.67231	0.000697153	0.0747427	-1.20795	-3.52973	0.000980108	0.121356	-1.08049	-3.14017	0.00244996	0.0209492	-1.20248	-3.49974	0.00105264	0.0135522	A0A6J8ACA7	A0A6J8ACA7_MYTCO	unreviewed	B box-type domain-containing protein	MCOR_5990	Mytilus coruscus (Sea mussel)	544	GO:0008270			zinc ion binding [GO:0008270]		IPR011042;IPR000315;
147	NODE_96104_length_652_cov_1776.172471_g57367_i0_1_652_-	5.47275	-1.13354	-3.66993	0.000698708	0.0747427	-0.1054	0	0.812736	0.999869	0.261773	0	0.515485	0.775249	0.539951	1.25818	0.111665	0.353733	A0A6J8E2N1	A0A6J8E2N1_MYTCO	unreviewed	SH3 domain-containing protein	MCOR_46175	Mytilus coruscus (Sea mussel)	874	GO:0005737; GO:0005856; GO:0045104	intermediate filament cytoskeleton organization [GO:0045104]	cytoplasm [GO:0005737]; cytoskeleton [GO:0005856]			IPR041615;IPR043197;IPR035915;IPR001101;IPR036028;IPR001452;	PF17902;
148	NODE_9536_length_3934_cov_158.659459_g4872_i0_1_3757_-	4.98603	-0.889987	-3.66484	0.000704221	0.0748235	-0.624563	-2.1296	0.0224935	0.618374	0.196747	0	0.663085	0.875833	0.0947073	0	0.863019	0.981001	A0A6J8AI96	A0A6J8AI96_MYTCO	unreviewed	Protein scribble homolog,Leucine-rich repeat-containing protein 7,Protein lap4,Leucine-rich repeat-containing protein 1,Erbin	MCOR_7779	Mytilus coruscus (Sea mussel)	1274						IPR001611;IPR003591;IPR032675;IPR001478;IPR036034;	PF13855;PF00595;
149	NODE_18766_length_2830_cov_1049.903272_g9203_i3_631_1699_+	6.34964	1.15194	3.64791	0.000737019	0.0777827	2.09674	7.26318	1.68355e-07	0.000120336	1.09981	3.42805	0.00124358	0.0130023	2.14795	7.46901	1.08934e-07	1.99185e-05	A0A6J8AYT0	A0A6J8AYT0_MYTCO	unreviewed	Uncharacterized protein	MCOR_12621	Mytilus coruscus (Sea mussel)	325						IPR008653;	PF05760;
150	NODE_40413_length_1693_cov_11165.322384_g19809_i0_153_1693_+	7.74477	5.57175	3.77741	0.000755554	0.0792072	5.95763	3.58496	0.00123662	0.138899	2.96883	1.83235	0.0603354	0.205496	1.60082	0.779994	0.366583	0.698137	A0A6J8AHJ6	A0A6J8AHJ6_MYTCO	unreviewed	BIRC2_3	MCOR_7806	Mytilus coruscus (Sea mussel)	663	GO:0046872			metal ion binding [GO:0046872]	cd00022;	IPR001370;IPR001841;IPR013083;	PF00653;
151	NODE_228_length_11367_cov_6256.452200_g16_i4_112_10577_+	10.508	2.26331	3.66163	0.000778855	0.0811093	0.680888	0.702263	0.308688	0.999869	-0.310501	-0.0815666	0.635548	0.857465	-1.99871	-2.73192	0.00708028	0.0536049	A0A6J8BKQ7	A0A6J8BKQ7_MYTCO	unreviewed	VWFD domain-containing protein	MCOR_19400	Mytilus coruscus (Sea mussel)	2215						IPR001846;	PF00094;
152	NODE_51543_length_1358_cov_7443.324675_g25694_i0_290_795_-	2.74759	1.90211	3.64157	0.000788578	0.0814317	1.58381	2.61891	0.00864794	0.396469	-0.255492	0	0.683563	0.887689	0.762678	0.924485	0.218401	0.526984	A0A6J8DI93	A0A6J8DI93_MYTCO	unreviewed	Uncharacterized protein	MCOR_41210	Mytilus coruscus (Sea mussel)	429						IPR029621;IPR036412;IPR006357;IPR006353;	PF13344;
153	NODE_59698_length_1167_cov_654.126118_g30472_i0_1_1167_-	5.28365	0.867344	3.61546	0.000792308	0.0814317	0.385102	0.710843	0.242966	0.999869	0.696229	2.5762	0.00872712	0.053573	0.685578	2.48444	0.0106603	0.0720696	K1RWB4	K1RWB4_CRAGI	unreviewed	Cisplatin resistance-associated overexpressed protein	CGI_10011161	Crassostrea gigas (Pacific oyster) (Crassostrea angulata)	422	GO:0003729; GO:0005685; GO:0006376	mRNA splice site selection [GO:0006376]	U1 snRNP [GO:0005685]	mRNA binding [GO:0003729]		IPR004882;	PF03194;
154	NODE_10195_length_3818_cov_85.693022_g5019_i1_1500_3641_-	3.44702	-1.17674	-3.61307	0.000801884	0.0815325	-0.652735	-1.65843	0.0563043	0.928057	-0.518942	-1.10164	0.142852	0.360564	-0.646819	-1.63585	0.0586617	0.233297	A0A6J8ASF6	A0A6J8ASF6_MYTCO	unreviewed	FBXW7	MCOR_10892	Mytilus coruscus (Sea mussel)	648						IPR036047;IPR001810;IPR020472;IPR015943;IPR001680;IPR019775;IPR017986;IPR036322;	PF12937;PF00400;
155	NODE_84754_length_771_cov_660.745152_g47986_i0_1_771_-	4.30594	1.68067	3.6254	0.000803659	0.0815325	1.7135	3.54775	0.000972661	0.121356	0.266386	0.00781535	0.612096	0.843798	0.970459	1.66327	0.0596342	0.235261	A0A210QRD6	A0A210QRD6_MIZYE	unreviewed	Nuclear receptor subfamily 4 group A member 2	KP79_PYT24267	Mizuhopecten yessoensis (Japanese scallop) (Patinopecten yessoensis)	653	GO:0004879; GO:0005634; GO:0005737; GO:0008270; GO:0043565		cytoplasm [GO:0005737]; nucleus [GO:0005634]	nuclear receptor activity [GO:0004879]; sequence-specific DNA binding [GO:0043565]; zinc ion binding [GO:0008270]		IPR035500;IPR003070;IPR000536;IPR001723;IPR003073;IPR001628;IPR013088;	PF00104;PF00105;
156	NODE_6962_length_4468_cov_2407.498982_g754_i1_1064_4468_-	9.0813	0.857415	3.60316	0.00081588	0.0819734	0.300362	0.231261	0.41072	0.999869	0.249883	0	0.53385	0.788691	-0.0914492	0	0.868448	0.982671	A0A6J8BZB1	A0A6J8BZB1_MYTCO	unreviewed	Uncharacterized protein	MCOR_24472	Mytilus coruscus (Sea mussel)	1128						IPR038765;IPR002931;	PF01841;
157	NODE_16079_length_3070_cov_1214.038067_g7326_i1_308_1961_+	5.9891	3.64878	3.69531	0.000818431	0.0819734	4.4812	4.03559	0.000374473	0.0701023	4.3602	4.524	0.000110944	0.00207357	5.28787	4.85506	5.2064e-05	0.00149672	NA	NA	NA	NA	NA	NA	NA	NA	NA	NA	NA	NA	NA	NA
158	NODE_11023_length_3689_cov_155.315659_g5531_i0_1_2957_+	4.61758	-1.0682	-3.59313	0.00083828	0.0834301	-1.23838	-4.27995	0.000160833	0.042866	-0.720008	-2.09676	0.0241192	0.108333	-0.895017	-2.85697	0.00467616	0.0398724	A0A6J8AM85	A0A6J8AM85_MYTCO	unreviewed	SAM domain-containing protein	MCOR_9059	Mytilus coruscus (Sea mussel)	1133						IPR025946;IPR001660;IPR013761;	PF12736;PF07647;
159	NODE_10439_length_3777_cov_148.742489_g5280_i0_1_3777_-	4.91081	1.4102	3.59464	0.000848053	0.0838719	0.350215	0.281621	0.420755	0.999869	0.803501	1.64505	0.0591744	0.202647	0.290989	0.0898147	0.509267	0.810228	A0A6J8E9G0	A0A6J8E9G0_MYTCO	unreviewed	COL6A	MCOR_49933	Mytilus coruscus (Sea mussel)	1707						IPR002035;IPR036465;	PF00092;
160	NODE_41440_length_1659_cov_608.916149_g14164_i4_1_1149_-	3.41486	-1.45784	-3.56541	0.000912746	0.0881527	-0.757562	-1.56417	0.0681944	0.983814	-1.23338	-2.98688	0.00353708	0.0275486	-2.4792	-5.55127	8.0839e-06	0.000375738	A0A6J8B5Z2	A0A6J8B5Z2_MYTCO	unreviewed	Collagen alpha-2(IV) chain,Collagen alpha-1(XXI) chain,Collagen alpha-4(VI) chain,Collagen alpha-1(IV) chain,Collagen alpha-1(XXIV) chain,Collagen alpha-1(XXVII) chain B,Collagen alpha-2(I) chain	MCOR_15120	Mytilus coruscus (Sea mussel)	518	GO:0005581; GO:0016021		collagen trimer [GO:0005581]; integral component of membrane [GO:0016021]			IPR008160;	PF01391;
161	NODE_144194_length_384_cov_8827.477612_g102844_i0_1_384_+	5.1795	5.0849	3.68902	0.000916466	0.0881527	5.14255	3.5621	0.00125746	0.140238	5.60949	4.10802	0.000333881	0.00495309	5.51102	3.84004	0.000645165	0.00942864	A0A6J8EU81	A0A6J8EU81_MYTCO	unreviewed	HSPA4	MCOR_55065	Mytilus coruscus (Sea mussel)	690	GO:0005524			ATP binding [GO:0005524]		IPR043129;IPR018181;IPR029048;IPR029047;IPR013126;	PF00012;
162	NODE_61697_length_1126_cov_804.698236_g31717_i0_156_869_-	4.7731	-1.80218	-3.57095	0.000927221	0.0881527	-0.726447	-1.07597	0.162834	0.999869	0.214377	0	0.658763	0.873204	0.367466	0.261016	0.463141	0.776927	A0A6J8BF76	A0A6J8BF76_MYTCO	unreviewed	TAL	MCOR_17399	Mytilus coruscus (Sea mussel)	250	GO:0046983			protein dimerization activity [GO:0046983]	cd00083;	IPR011598;IPR036638;IPR040238;	PF00010;
163	NODE_4261_length_5372_cov_268.476799_g2018_i3_1824_5103_-	5.65152	-0.873976	-3.54939	0.000927603	0.0881527	-0.716844	-2.65557	0.00732631	0.37181	-0.625473	-2.12641	0.0226408	0.103798	-0.940415	-3.91757	0.000384011	0.0063631	A0A6J8EVZ9	A0A6J8EVZ9_MYTCO	unreviewed	PCDHD1	MCOR_56581	Mytilus coruscus (Sea mussel)	1040	GO:0005509; GO:0005886; GO:0007156; GO:0016021	homophilic cell adhesion via plasma membrane adhesion molecules [GO:0007156]	integral component of membrane [GO:0016021]; plasma membrane [GO:0005886]	calcium ion binding [GO:0005509]		IPR002126;IPR015919;IPR020894;	PF00028;
164	NODE_28178_length_2215_cov_219.574331_g13715_i0_1165_2215_-	4.02059	-0.901518	-3.54791	0.00093112	0.0881527	-0.135201	0	0.781522	0.999869	0.414552	0.956537	0.174897	0.407417	0.6904	2.62404	0.00785394	0.0579284	A0A6J8EFS3	A0A6J8EFS3_MYTCO	unreviewed	Kinase (EC 2.7.-.-)	MCOR_50972	Mytilus coruscus (Sea mussel)	989	GO:0016301; GO:0032958	inositol phosphate biosynthetic process [GO:0032958]		kinase activity [GO:0016301]		IPR005522;IPR038286;	PF03770;
165	NODE_32893_length_1984_cov_284.054264_g15984_i0_17_1346_+	4.18341	-1.1392	-3.54914	0.000933152	0.0881527	-0.405122	-0.612956	0.277578	0.999869	-0.152074	0	0.726212	0.907476	-0.0524316	0	0.907632	0.991081	K1PQ52	K1PQ52_CRAGI	unreviewed	Uncharacterized protein	CGI_10013933	Crassostrea gigas (Pacific oyster) (Crassostrea angulata)	634
166	NODE_966_length_8181_cov_1340.062223_g598_i0_2544_4295_+	8.91428	0.901752	3.54533	0.000936871	0.0881527	0.376072	0.62686	0.269626	0.999869	0.180301	0	0.684206	0.888002	0.14932	0	0.74803	0.944134	A0A6J8DPL3	A0A6J8DPL3_MYTCO	unreviewed	SLC34A	MCOR_42219	Mytilus coruscus (Sea mussel)	616	GO:0005436; GO:0016021; GO:0044341	sodium-dependent phosphate transport [GO:0044341]	integral component of membrane [GO:0016021]	sodium:phosphate symporter activity [GO:0005436]		IPR023298;IPR003841;	PF02690;
167	NODE_127528_length_447_cov_6864.283920_g86499_i0_1_447_+	6.95406	1.73947	3.56271	0.000940333	0.0881527	0.207641	0	0.676101	0.999869	0.691336	1.01322	0.178386	0.413126	0.362753	0.256571	0.460983	0.775538	A0A6J8B560	A0A6J8B560_MYTCO	unreviewed	Uncharacterized protein	MCOR_15119	Mytilus coruscus (Sea mussel)	215	GO:0005737; GO:0009968	negative regulation of signal transduction [GO:0009968]	cytoplasm [GO:0005737]			IPR012918;IPR038281;	PF07809;
168	NODE_49918_length_1401_cov_333.772929_g24804_i0_264_848_+	4.24501	-1.15956	-3.54559	0.00094179	0.0881527	-0.11909	0	0.785123	0.999869	-0.180992	0	0.671018	0.881517	0.405801	0.586586	0.287763	0.616496	A0A6J8EI81	A0A6J8EI81_MYTCO	unreviewed	Uncharacterized protein	MCOR_52474	Mytilus coruscus (Sea mussel)	190
169	NODE_38171_length_1775_cov_64.194670_g18650_i0_103_1044_-	1.97134	-1.31412	-3.52781	0.000989868	0.0921045	-1.00885	-2.14339	0.0225736	0.618413	-1.51689	-4.0865	0.000259677	0.0041122	-0.998061	-2.10071	0.024649	0.130904	A0A6J8A597	A0A6J8A597_MYTCO	unreviewed	STX1A	MCOR_3001	Mytilus coruscus (Sea mussel)	307	GO:0005484; GO:0006886; GO:0007340; GO:0016021; GO:0016192; GO:0030154	acrosome reaction [GO:0007340]; cell differentiation [GO:0030154]; intracellular protein transport [GO:0006886]; vesicle-mediated transport [GO:0016192]	integral component of membrane [GO:0016021]	SNAP receptor activity [GO:0005484]		IPR010989;IPR028671;IPR006012;IPR006011;IPR000727;	PF05739;PF00804;
170	NODE_4822_length_5142_cov_36.815826_g2542_i0_1_4555_+	2.53723	3.07452	3.58434	0.00102289	0.0940884	1.54037	1.56713	0.0848251	0.999869	2.82996	3.2366	0.00234122	0.0202996	1.19098	1.08993	0.194984	0.494617	A0A3B3H959	A0A3B3H959_ORYLA	unreviewed	Reverse transcriptase domain-containing protein	LOC111947977	Oryzias latipes (Japanese rice fish) (Japanese killifish)	1134						IPR043502;IPR036691;IPR043128;IPR000477;	PF00078;
171	NODE_23000_length_2521_cov_50.294498_g10764_i1_112_1888_+	2.18679	-1.75889	-3.52756	0.00102574	0.0940884	-1.98341	-3.78149	0.000565029	0.0854335	-0.860119	-1.5559	0.0711661	0.229227	-0.825014	-1.39711	0.0949019	0.320814	A0A6J8D6I3	A0A6J8D6I3_MYTCO	unreviewed	Uncharacterized protein	MCOR_38132	Mytilus coruscus (Sea mussel)	563	GO:0008270			zinc ion binding [GO:0008270]	cd00021;	IPR011042;IPR000315;
172	NODE_13552_length_3345_cov_98.883192_g6733_i0_1_3345_-	2.63651	4.35511	3.62219	0.00103375	0.0940884	-0.147065	0	0.870239	0.999869	8.16889	8.38487	2.20425e-08	3.85131e-06	2.35294	2.96806	0.00424086	0.0372502	A0A6J8DRH1	A0A6J8DRH1_MYTCO	unreviewed	SAMD9	MCOR_43306	Mytilus coruscus (Sea mussel)	1787	GO:0042981	regulation of apoptotic process [GO:0042981]				IPR001315;IPR011029;IPR011990;	PF00619;
173	NODE_33395_length_1963_cov_1511.000000_g1357_i8_693_1796_-	6.39043	1.27805	3.50664	0.00103927	0.0940884	1.26874	3.52266	0.000999698	0.122814	-0.443449	-0.597436	0.292771	0.563228	0.386331	0.423783	0.356183	0.687231	A0A6J8BCV3	A0A6J8BCV3_MYTCO	unreviewed	Phosphoserine aminotransferase (EC 2.6.1.52)	MCOR_17295	Mytilus coruscus (Sea mussel)	367	GO:0004648; GO:0006564	L-serine biosynthetic process [GO:0006564]		O-phospho-L-serine:2-oxoglutarate aminotransferase activity [GO:0004648]	cd00611;	IPR000192;IPR020578;IPR022278;IPR015424;IPR015422;IPR015421;	PF00266;
174	NODE_25310_length_2375_cov_45.202064_g12306_i0_627_1967_-	2.03815	1.23167	3.50492	0.00104111	0.0940884	0.0385934	0	0.930959	0.999869	0.157267	0	0.725343	0.907157	-0.847056	-1.89229	0.0368502	0.172461	A0A6J8D639	A0A6J8D639_MYTCO	unreviewed	NIT1 (EC 3.5.1.128)	MCOR_38000	Mytilus coruscus (Sea mussel)	418	GO:0006807; GO:0016787	nitrogen compound metabolic process [GO:0006807]		hydrolase activity [GO:0016787]		IPR003010;IPR036526;IPR019808;IPR001310;IPR011146;IPR036265;IPR001110;	PF00795;PF01230;
175	NODE_10417_length_3782_cov_88.821055_g5268_i0_2734_3782_-	3.34188	1.18284	3.4993	0.00105286	0.0946069	-0.319613	-0.189893	0.457435	0.999869	-0.869145	-1.85272	0.0400189	0.154281	-0.499556	-0.769835	0.235609	0.550873	A0A6J8DI95	A0A6J8DI95_MYTCO	unreviewed	ADPRHL2 (EC 3.2.1.143)	MCOR_40277	Mytilus coruscus (Sea mussel)	357	GO:0004649; GO:0008152	metabolic process [GO:0008152]		poly(ADP-ribose) glycohydrolase activity [GO:0004649]		IPR005502;IPR036705;	PF03747;
176	NODE_9745_length_3897_cov_281.466996_g4369_i6_1703_3571_-	5.0243	-1.0856	-3.4929	0.0010653	0.095181	-0.770427	-2.11421	0.0233421	0.623183	0.28706	0.110061	0.466555	0.733072	0.0847709	0	0.849497	0.978556	A0A6J8BAX6	A0A6J8BAX6_MYTCO	unreviewed	PH domain-containing protein	MCOR_16628	Mytilus coruscus (Sea mussel)	565						IPR011993;IPR001849;	PF00169;
177	NODE_94944_length_663_cov_3828.636808_g56358_i0_1_222_+	2.23566	1.3988	3.49382	0.00107957	0.0956364	1.34783	3.04803	0.0030976	0.231956	0.335522	0.19994	0.478372	0.743008	-0.512792	-0.594391	0.318589	0.649107	NA	NA	NA	NA	NA	NA	NA	NA	NA	NA	NA	NA	NA	NA
178	NODE_1608_length_7210_cov_1825.071778_g653_i1_3390_5924_-	7.81331	2.37283	3.5319	0.00108256	0.0956364	2.85971	4.30238	0.000170409	0.0439292	3.4436	5.43803	1.1301e-05	0.00035482	3.61401	5.62822	7.28348e-06	0.000353496	K1PI32	K1PI32_CRAGI	unreviewed	BZIP domain-containing protein	CGI_10009013	Crassostrea gigas (Pacific oyster) (Crassostrea angulata)	762	GO:0003700; GO:0006986	response to unfolded protein [GO:0006986]		DNA-binding transcription factor activity [GO:0003700]		IPR004827;IPR039165;
179	NODE_3591_length_5663_cov_91.744567_g1953_i0_2825_5008_-	3.61114	-1.2786	-3.47494	0.00112113	0.0980348	-0.832703	-2.01195	0.028915	0.699521	-2.09914	-5.54336	8.05928e-06	0.000271375	-1.72468	-4.57323	8.05744e-05	0.00206694	A0A6J8DHE5	A0A6J8DHE5_MYTCO	unreviewed	SLC44A2_4_5	MCOR_40914	Mytilus coruscus (Sea mussel)	733	GO:0016021; GO:0022857		integral component of membrane [GO:0016021]	transmembrane transporter activity [GO:0022857]		IPR007603;	PF04515;
180	NODE_45850_length_1519_cov_8597.517007_g22624_i0_1_1408_+	8.84618	1.88784	3.49315	0.00112937	0.0980348	-0.0831737	0	0.88415	0.999869	-0.46899	-0.41973	0.414592	0.687924	-1.33843	-2.14777	0.0237807	0.127589	A0A6J8DDA2	A0A6J8DDA2_MYTCO	unreviewed	Tubulin beta chain	MCOR_39293	Mytilus coruscus (Sea mussel)	449	GO:0003924; GO:0005200; GO:0005525; GO:0005874; GO:0007017	microtubule-based process [GO:0007017]	microtubule [GO:0005874]	GTPase activity [GO:0003924]; GTP binding [GO:0005525]; structural constituent of cytoskeleton [GO:0005200]		IPR013838;IPR002453;IPR008280;IPR000217;IPR018316;IPR037103;IPR036525;IPR023123;IPR017975;IPR003008;	PF00091;PF03953;
181	NODE_77740_length_861_cov_477.066502_g42523_i0_278_861_+	3.83895	0.896265	3.46602	0.00113126	0.0980348	0.4903	1.2232	0.117545	0.999869	1.42351	6.56815	7.55444e-07	4.62232e-05	1.28362	5.78784	4.44351e-06	0.000242328	A0A6J8CE03	A0A6J8CE03_MYTCO	unreviewed	MSI	MCOR_29367	Mytilus coruscus (Sea mussel)	540	GO:0003723			RNA binding [GO:0003723]		IPR012677;IPR035979;IPR000504;	PF00076;
182	NODE_106847_length_565_cov_776.627907_g66925_i0_1_565_+	3.96613	1.14434	3.46727	0.00113465	0.0980348	0.194492	0	0.646554	0.999869	0.212685	0	0.620903	0.849757	0.0285206	0	0.948865	0.997181	A0A6J8EBW5	A0A6J8EBW5_MYTCO	unreviewed	COL6A	MCOR_49934	Mytilus coruscus (Sea mussel)	2564	GO:0003677; GO:0005509; GO:0006310; GO:0015074	DNA integration [GO:0015074]; DNA recombination [GO:0006310]		calcium ion binding [GO:0005509]; DNA binding [GO:0003677]		IPR001881;IPR000742;IPR000152;IPR013762;IPR002035;IPR036465;	PF00008;PF00092;
183	NODE_296_length_10723_cov_76.863125_g202_i0_5616_6455_+	2.93711	1.58418	3.47348	0.00115016	0.0988317	-0.0107233	0	0.982002	0.999869	0.893696	1.55492	0.0720207	0.230722	-1.04059	-1.93841	0.0348125	0.165636	NA	NA	NA	NA	NA	NA	NA	NA	NA	NA	NA	NA	NA	NA
184	NODE_17212_length_2965_cov_55.520576_g8471_i0_1389_2965_-	2.13635	-2.23312	-3.48698	0.0011899	0.101691	-1.65954	-2.29138	0.0184329	0.560625	-0.623907	-0.77319	0.259395	0.526299	-0.505249	-0.445895	0.415889	0.740392	A0A6J8ACA7	A0A6J8ACA7_MYTCO	unreviewed	B box-type domain-containing protein	MCOR_5990	Mytilus coruscus (Sea mussel)	544	GO:0008270			zinc ion binding [GO:0008270]		IPR011042;IPR000315;
185	NODE_21374_length_2628_cov_363.230322_g6825_i2_1669_2484_-	2.91199	3.13895	3.52172	0.00120084	0.101883	0.377382	0.217236	0.533525	0.999869	1.50971	1.35147	0.12934	0.338809	0.880497	1.21028	0.137532	0.402408	A0A6J8D2W7	A0A6J8D2W7_MYTCO	unreviewed	NAD(P)H-hydrate epimerase (EC 5.1.99.6) (NAD(P)HX epimerase)	MCOR_36975	Mytilus coruscus (Sea mussel)	273	GO:0000166; GO:0046872; GO:0052856; GO:0052857			metal ion binding [GO:0046872]; NADHX epimerase activity [GO:0052856]; NADPHX epimerase activity [GO:0052857]; nucleotide binding [GO:0000166]		IPR004443;IPR036652;IPR032976;	PF03853;
186	NODE_59494_length_1171_cov_399.726381_g30346_i0_475_1159_-	3.56123	-1.37273	-3.44715	0.0012051	0.101883	-1.21371	-3.11831	0.0025985	0.21188	-0.498167	-0.819585	0.218097	0.472134	-0.732975	-1.63676	0.0592658	0.234491	A0A6J8B997	A0A6J8B997_MYTCO	unreviewed	Uncharacterized protein	MCOR_15588	Mytilus coruscus (Sea mussel)	192
187	NODE_7038_length_4449_cov_86.237500_g3675_i0_1256_4333_-	4.00264	-0.841604	-3.43176	0.0012264	0.102617	-0.360214	-0.577351	0.285503	0.999869	-1.39197	-6.24147	1.5727e-06	8.08196e-05	-1.15567	-4.85069	4.05829e-05	0.00122724	A0A210QZA9	A0A210QZA9_MIZYE	unreviewed	Uncharacterized protein	KP79_PYT15208	Mizuhopecten yessoensis (Japanese scallop) (Patinopecten yessoensis)	1023						IPR000008;IPR035892;IPR039893;IPR022136;	PF00168;PF12416;
188	NODE_27286_length_2263_cov_1120.486902_g13285_i0_1894_2263_-	4.61567	5.17711	3.57286	0.00122683	0.102617	5.19151	3.43526	0.00172214	0.174714	5.63029	3.91328	0.000541389	0.00711014	5.48551	3.64534	0.00104252	0.0134706	A0A6J8EU81	A0A6J8EU81_MYTCO	unreviewed	HSPA4	MCOR_55065	Mytilus coruscus (Sea mussel)	690	GO:0005524			ATP binding [GO:0005524]		IPR043129;IPR018181;IPR029048;IPR029047;IPR013126;	PF00012;
189	NODE_92824_length_684_cov_261.814173_g54559_i0_1_684_-	2.68464	1.41153	3.41935	0.0012915	0.10743	0.268725	0.0186757	0.540289	0.999869	0.370497	0.288876	0.43924	0.709488	-0.427069	-0.493653	0.338302	0.668801	A0A6J8EB17	A0A6J8EB17_MYTCO	unreviewed	COL6A	MCOR_49932	Mytilus coruscus (Sea mussel)	918						IPR002035;IPR036465;	PF00092;
190	NODE_132493_length_426_cov_2467.660477_g91326_i0_143_426_+	4.03553	1.19528	3.41167	0.00129804	0.10743	0.597835	1.43644	0.0833171	0.999869	0.914184	2.32897	0.0150473	0.0780803	0.452112	0.801963	0.218804	0.527794	A0A6J8EPY7	A0A6J8EPY7_MYTCO	unreviewed	PDZ domain-containing protein	MCOR_54593	Mytilus coruscus (Sea mussel)	171						IPR001478;IPR036034;	PF00595;
191	NODE_35692_length_1869_cov_5579.658791_g14419_i1_1_497_-	5.04299	5.15264	3.53078	0.00135903	0.111297	5.0689	3.19216	0.00309766	0.231956	5.43831	3.74492	0.00081331	0.00959328	5.55234	3.5231	0.00141335	0.0167459	A0A6J8EU81	A0A6J8EU81_MYTCO	unreviewed	HSPA4	MCOR_55065	Mytilus coruscus (Sea mussel)	690	GO:0005524			ATP binding [GO:0005524]		IPR043129;IPR018181;IPR029048;IPR029047;IPR013126;	PF00012;
192	NODE_46700_length_1494_cov_2311.527336_g23078_i0_1_1233_+	7.28904	-0.916125	-3.38731	0.0013636	0.111297	-0.112217	0	0.811921	0.999869	0.390462	0.679635	0.253086	0.517392	0.63541	1.98169	0.030293	0.151129	A0A6J8E2N1	A0A6J8E2N1_MYTCO	unreviewed	SH3 domain-containing protein	MCOR_46175	Mytilus coruscus (Sea mussel)	874	GO:0005737; GO:0005856; GO:0045104	intermediate filament cytoskeleton organization [GO:0045104]	cytoplasm [GO:0005737]; cytoskeleton [GO:0005856]			IPR041615;IPR043197;IPR035915;IPR001101;IPR036028;IPR001452;	PF17902;
193	NODE_10268_length_3804_cov_1121.898802_g2737_i3_1148_3556_-	7.25727	1.22359	3.39082	0.001366	0.111297	1.48317	4.20164	0.000196066	0.0482743	0.358018	0.327644	0.395082	0.669954	0.854822	2.005	0.0294056	0.148396	A0A6J8DDT2	A0A6J8DDT2_MYTCO	unreviewed	Uncharacterized protein	MCOR_39492	Mytilus coruscus (Sea mussel)	801	GO:0046983			protein dimerization activity [GO:0046983]	cd00083;cd00130;	IPR011598;IPR000014;IPR035965;
194	NODE_214761_length_253_cov_1304.088235_g173321_i0_1_253_-	2.4357	-1.31542	-3.38571	0.0013902	0.112685	-0.176173	0	0.700336	0.999869	0.481095	0.857237	0.20439	0.452426	0.670007	1.33905	0.100156	0.332129	A0A6J8AP82	A0A6J8AP82_MYTCO	unreviewed	SLC46A3	MCOR_9666	Mytilus coruscus (Sea mussel)	466	GO:0016021; GO:0022857		integral component of membrane [GO:0016021]	transmembrane transporter activity [GO:0022857]		IPR011701;IPR036259;	PF07690;
195	NODE_7029_length_4451_cov_400.861199_g3670_i0_1574_3824_-	5.86685	1.34281	3.37708	0.00142167	0.114645	0.395859	0.419464	0.364341	0.999869	0.758552	1.52926	0.0727767	0.232132	0.768412	1.60586	0.0632365	0.244391	A0A6J8CEV6	A0A6J8CEV6_MYTCO	unreviewed	LOXL2_3_4 (EC 1.4.3.-)	MCOR_29739	Mytilus coruscus (Sea mussel)	770	GO:0005044; GO:0005507; GO:0005576; GO:0016020; GO:0016641		extracellular region [GO:0005576]; membrane [GO:0016020]	copper ion binding [GO:0005507]; oxidoreductase activity, acting on the CH-NH2 group of donors, oxygen as acceptor [GO:0016641]; scavenger receptor activity [GO:0005044]		IPR001695;IPR019828;IPR001190;IPR017448;IPR036772;	PF01186;PF00530;
196	NODE_10306_length_3798_cov_262.942118_g2245_i2_1_855_+	3.79093	-1.14413	-3.36615	0.00144288	0.115762	-0.773089	-1.92812	0.033984	0.759088	-0.608997	-1.40239	0.0885213	0.263686	-0.58069	-1.21832	0.120119	0.370537	A0A6J8EY79	A0A6J8EY79_MYTCO	unreviewed	ATP1B	MCOR_57262	Mytilus coruscus (Sea mussel)	312	GO:0005890; GO:0006813; GO:0006814	potassium ion transport [GO:0006813]; sodium ion transport [GO:0006814]	sodium:potassium-exchanging ATPase complex [GO:0005890]			IPR000402;IPR038702;	PF00287;
197	NODE_33867_length_1944_cov_30.233245_g16478_i0_415_1929_+	1.24347	-1.27819	-3.35765	0.00148272	0.118354	-0.510147	-0.840278	0.212779	0.999869	0.355692	0.33009	0.391555	0.666436	-0.348291	-0.292828	0.410121	0.735617	A0A6J8A6N7	A0A6J8A6N7_MYTCO	unreviewed	TRHR	MCOR_3905	Mytilus coruscus (Sea mussel)	385	GO:0004930; GO:0016021		integral component of membrane [GO:0016021]	G protein-coupled receptor activity [GO:0004930]		IPR000276;IPR017452;	PF00001;
198	NODE_20499_length_2692_cov_317.847522_g6788_i3_798_2692_-	4.68733	2.1644	3.38093	0.00152881	0.121417	2.3989	3.81865	0.00053718	0.0828152	3.17368	5.30117	1.53676e-05	0.000445039	2.43348	3.87669	0.000467339	0.00736005	A0A6J8BN66	A0A6J8BN66_MYTCO	unreviewed	SLC39A6	MCOR_20150	Mytilus coruscus (Sea mussel)	604	GO:0016021; GO:0046873		integral component of membrane [GO:0016021]	metal ion transmembrane transporter activity [GO:0046873]		IPR003689;	PF02535;
199	NODE_45179_length_1539_cov_234.753020_g22275_i0_418_1539_+	3.74496	-1.1088	-3.32598	0.00158453	0.125209	-0.64632	-1.59889	0.0627619	0.958453	-0.269918	-0.0299823	0.503274	0.764193	-0.287151	-0.104217	0.472385	0.782993	NA	NA	NA	NA	NA	NA	NA	NA	NA	NA	NA	NA	NA	NA
200	NODE_181893_length_296_cov_13875.182186_g140453_i0_1_296_-	6.06782	0.734003	3.3187	0.00160091	0.125871	0.656294	2.78096	0.00553381	0.329618	1.8645	11.5164	6.08599e-11	1.36717e-07	1.65079	9.98278	8.18005e-10	1.34321e-06	G3NJ28	G3NJ28_GASAC	unreviewed	Dynein light chain		Gasterosteus aculeatus (Three-spined stickleback)	103	GO:0003774; GO:0005737; GO:0005874; GO:0007017; GO:0030286	microtubule-based process [GO:0007017]	cytoplasm [GO:0005737]; dynein complex [GO:0030286]; microtubule [GO:0005874]	motor activity [GO:0003774]		IPR037177;IPR019763;IPR001372;	PF01221;
201	NODE_18795_length_2827_cov_1334.513319_g6277_i1_413_2827_+	7.23657	-1.70718	-3.33422	0.00162687	0.126549	-0.00533529	0	0.992052	0.999869	-0.294007	-0.0736346	0.570666	0.816461	2.06434	4.29491	0.000162164	0.00343207	A0A6J8C029	A0A6J8C029_MYTCO	unreviewed	COL22A	MCOR_24458	Mytilus coruscus (Sea mussel)	918						IPR002035;IPR036465;	PF00092;
202	NODE_5776_length_4811_cov_73.104368_g3022_i0_452_4337_-	3.95877	-1.64589	-3.33096	0.00162941	0.126549	-0.756386	-1.36858	0.0976326	0.999869	0.327982	0.194822	0.468921	0.73532	-0.649649	-1.08798	0.153219	0.42999	A0A6J8EVN1	A0A6J8EVN1_MYTCO	unreviewed	Uncharacterized protein	MCOR_56536	Mytilus coruscus (Sea mussel)	1394
203	NODE_131758_length_429_cov_380.097368_g90614_i0_1_429_-	2.30588	1.37318	3.31889	0.00163665	0.126549	0.236207	0	0.604801	0.999869	0.634874	1.03791	0.165603	0.394742	0.441456	0.547846	0.315717	0.645431	A0A6J8A7G2	A0A6J8A7G2_MYTCO	unreviewed	COL6A	MCOR_4929	Mytilus coruscus (Sea mussel)	202						IPR002035;IPR036465;	PF00092;
204	NODE_61642_length_1127_cov_1099.721707_g1306_i5_371_1127_+	5.03735	0.936262	3.30882	0.00164171	0.126549	1.28952	4.97035	3.05271e-05	0.0126326	0.0969221	0	0.830917	0.952558	0.61421	1.65697	0.0562749	0.228099	A0A6J8DJU8	A0A6J8DJU8_MYTCO	unreviewed	Protein O-GlcNAc transferase (EC 2.4.1.255)	MCOR_42257	Mytilus coruscus (Sea mussel)	1031	GO:0006493; GO:0097363	protein O-linked glycosylation [GO:0006493]		protein O-GlcNAc transferase activity [GO:0097363]		IPR037919;IPR029489;IPR013026;IPR011990;IPR001440;IPR019734;	PF13844;PF00515;PF13181;
205	NODE_39955_length_1708_cov_142.710669_g19576_i0_658_1684_+	3.48438	1.18887	3.30759	0.00166119	0.127425	0.120809	0	0.784605	0.999869	0.496835	0.786396	0.229244	0.48767	-0.0742373	0	0.868087	0.982671	A0A6J7ZW31	A0A6J7ZW31_MYTCO	unreviewed	PLCXc domain-containing protein	MCOR_1078	Mytilus coruscus (Sea mussel)	367	GO:0006629; GO:0008081; GO:0016021	lipid metabolic process [GO:0006629]	integral component of membrane [GO:0016021]	phosphoric diester hydrolase activity [GO:0008081]		IPR017946;IPR000909;	PF00388;
206	NODE_23925_length_2461_cov_153.081260_g11641_i0_659_1891_-	3.4101	-1.8503	-3.32907	0.00167283	0.127544	-0.698404	-0.957814	0.197568	0.999869	0.447124	0.504611	0.341897	0.61648	1.1015	2.2016	0.0202457	0.114273	A0A6J8AIL7	A0A6J8AIL7_MYTCO	unreviewed	G_PROTEIN_RECEP_F1_2 domain-containing protein	MCOR_8243	Mytilus coruscus (Sea mussel)	407	GO:0004930; GO:0016021		integral component of membrane [GO:0016021]	G protein-coupled receptor activity [GO:0004930]		IPR000276;IPR017452;	PF00001;
207	NODE_45232_length_1537_cov_1472.032930_g18790_i3_190_1393_+	6.45285	1.06089	3.30071	0.00167896	0.127544	0.52012	1.06805	0.150559	0.999869	0.496293	0.954745	0.177798	0.412187	0.923065	2.76128	0.00581414	0.0464098	A0A6J8BAB0	A0A6J8BAB0_MYTCO	unreviewed	Hexosyltransferase (EC 2.4.1.-)	MCOR_15862	Mytilus coruscus (Sea mussel)	317	GO:0000139; GO:0006486; GO:0016021; GO:0016757	protein glycosylation [GO:0006486]	Golgi membrane [GO:0000139]; integral component of membrane [GO:0016021]	transferase activity, transferring glycosyl groups [GO:0016757]		IPR002659;IPR029044;	PF01762;
208	NODE_16238_length_3053_cov_29150.305593_g4486_i1_1_1662_+	3.60219	3.34969	3.38618	0.00170884	0.12919	-0.0376113	0	0.953892	0.999869	2.78297	2.69008	0.00865441	0.0534108	0.15048	0	0.815535	0.969668	A0A6J8D4Z8	A0A6J8D4Z8_MYTCO	unreviewed	MYH6_7	MCOR_36186	Mytilus coruscus (Sea mussel)	1993	GO:0003774; GO:0005524; GO:0016459; GO:0030016; GO:0051015		myofibril [GO:0030016]; myosin complex [GO:0016459]	actin filament binding [GO:0051015]; ATP binding [GO:0005524]; motor activity [GO:0003774]		IPR000048;IPR036961;IPR001609;IPR027401;IPR004009;IPR008989;IPR002928;IPR027417;	PF00063;PF02736;PF01576;
209	NODE_18691_length_2836_cov_19237.176175_g4160_i5_977_1864_-	5.20257	3.41842	3.37926	0.00174884	0.131042	3.06709	2.62185	0.0104728	0.435635	6.19461	6.56953	9.61553e-07	5.53861e-05	5.55975	5.09937	2.91453e-05	0.000956806	A0A6J8D4A4	A0A6J8D4A4_MYTCO	unreviewed	HSPA5 (EC 3.6.4.10)	MCOR_36097	Mytilus coruscus (Sea mussel)	681	GO:0005524; GO:0005788; GO:0016787		endoplasmic reticulum lumen [GO:0005788]	ATP binding [GO:0005524]; hydrolase activity [GO:0016787]	cd10241;	IPR043129;IPR042050;IPR018181;IPR029048;IPR029047;IPR013126;	PF00012;
210	NODE_14426_length_3250_cov_868.414246_g7154_i0_1_1555_+	6.3899	-0.859612	-3.27959	0.00175659	0.131042	-0.277638	-0.0794266	0.472567	0.999869	-0.587677	-1.79276	0.043631	0.163109	-1.30477	-5.49751	8.74956e-06	0.00039293	A0A6J8A5M0	A0A6J8A5M0_MYTCO	unreviewed	Protein-tyrosine-phosphatase (EC 3.1.3.48)	MCOR_3579	Mytilus coruscus (Sea mussel)	1560	GO:0004725; GO:0016021		integral component of membrane [GO:0016021]	protein tyrosine phosphatase activity [GO:0004725]	cd00063;	IPR003961;IPR036116;IPR013783;IPR029021;IPR000242;IPR016130;IPR003595;IPR000387;	PF00041;PF00102;
211	NODE_14230_length_3271_cov_327.767846_g7060_i0_1_360_+	1.62304	-1.35914	-3.28827	0.00175834	0.131042	-0.473995	-0.65646	0.275271	0.999869	-0.135307	0	0.763308	0.924091	0.133425	0	0.766264	0.951811	A0A6J8BI87	A0A6J8BI87_MYTCO	unreviewed	PPM1B (EC 3.1.3.16)	MCOR_18689	Mytilus coruscus (Sea mussel)	391	GO:0000287; GO:0005829; GO:0016020; GO:0030145; GO:0106306; GO:0106307		cytosol [GO:0005829]; membrane [GO:0016020]	magnesium ion binding [GO:0000287]; manganese ion binding [GO:0030145]; protein serine phosphatase activity [GO:0106306]; protein threonine phosphatase activity [GO:0106307]	cd00143;	IPR000222;IPR012911;IPR036580;IPR036457;IPR001932;	PF00481;PF07830;
212	NODE_12910_length_3425_cov_187.025770_g6420_i0_1126_2737_-	4.14569	-1.07851	-3.2739	0.00178969	0.132749	-0.380583	-0.475111	0.32801	0.999869	-0.329245	-0.284996	0.398441	0.673534	-0.414506	-0.607203	0.281449	0.609108	A0A6J8E9M3	A0A6J8E9M3_MYTCO	unreviewed	Uncharacterized protein	MCOR_49479	Mytilus coruscus (Sea mussel)	544	GO:0016021		integral component of membrane [GO:0016021]
213	NODE_4743_length_5173_cov_209.601483_g2502_i0_2037_3726_+	4.84837	-1.02642	-3.2633	0.00183157	0.135218	-0.366488	-0.444058	0.337328	0.999869	-0.785032	-2.26827	0.0169631	0.0850318	-1.09296	-3.35228	0.00148802	0.0173455	A0A6J8F1L0	A0A6J8F1L0_MYTCO	unreviewed	SLC7A9	MCOR_58326	Mytilus coruscus (Sea mussel)	502	GO:0016021; GO:0022857		integral component of membrane [GO:0016021]	transmembrane transporter activity [GO:0022857]		IPR002293;	PF13520;
214	NODE_12228_length_3512_cov_260.593416_g3731_i1_781_1974_+	4.75313	-0.977008	-3.25109	0.00188222	0.138308	-0.574143	-1.46461	0.0791365	0.999869	-0.781328	-2.39396	0.012985	0.0705318	-0.820422	-2.57013	0.00886727	0.0628381	NA	NA	NA	NA	NA	NA	NA	NA	NA	NA	NA	NA	NA	NA
215	NODE_67710_length_1015_cov_411.135611_g1369_i6_1_1015_+	2.98239	1.27306	3.2541	0.0018949	0.138493	-0.153021	0	0.740633	0.999869	0.346349	0.244883	0.448145	0.717333	0.305439	0.132778	0.492435	0.797891	A0A6J8CIF0	A0A6J8CIF0_MYTCO	unreviewed	PAPLN	MCOR_30818	Mytilus coruscus (Sea mussel)	2823	GO:0004867; GO:0005524; GO:0005576; GO:0008061		extracellular region [GO:0005576]	ATP binding [GO:0005524]; chitin binding [GO:0008061]; serine-type endopeptidase inhibitor activity [GO:0004867]	cd00063;cd00109;	IPR013273;IPR002557;IPR036645;IPR003961;IPR036116;IPR020067;IPR036790;IPR007110;IPR036179;IPR013783;IPR013098;IPR003599;IPR003598;IPR002223;IPR036880;IPR010909;IPR020901;IPR000884;IPR036383;IPR008197;	PF00041;PF01392;PF07679;PF00014;PF00090;PF00095;
216	NODE_52827_length_1324_cov_90.201569_g26400_i0_118_1324_-	2.47845	1.2287	3.25122	0.00190236	0.138493	-0.442497	-0.504834	0.339481	0.999869	0.691982	1.36201	0.096792	0.279995	0.591715	1.0194	0.16709	0.45208	A0A6J8B9N1	A0A6J8B9N1_MYTCO	unreviewed	NAD-capped RNA hydrolase NUDT12 (EC 3.6.1.22) (NADH pyrophosphatase NUDT12) (Nucleoside diphosphate-linked moiety X motif 12)	MCOR_16245	Mytilus coruscus (Sea mussel)	461	GO:0000210			NAD+ diphosphatase activity [GO:0000210]		IPR002110;IPR020683;IPR036770;IPR015375;IPR015797;IPR020084;IPR000086;	PF00293;PF09296;
217	NODE_14540_length_3236_cov_129.910888_g3714_i2_24_2198_+	3.70102	-1.51252	-3.2565	0.0019217	0.138857	-1.62765	-3.41658	0.00132413	0.143051	-2.41646	-4.91382	3.69293e-05	0.000871942	-2.32331	-4.59999	7.85735e-05	0.00204226	A0A6J8CTX9	A0A6J8CTX9_MYTCO	unreviewed	LSDAT_euk domain-containing protein	MCOR_32728	Mytilus coruscus (Sea mussel)	1152	GO:0006811; GO:0016021	ion transport [GO:0006811]	integral component of membrane [GO:0016021]			IPR041491;	PF18139;
218	NODE_152708_length_359_cov_1676.390323_g111305_i0_1_359_+	3.10071	-1.4038	-3.25083	0.0019288	0.138857	-1.03629	-2.46228	0.0114017	0.44711	-1.39121	-3.209	0.0021277	0.0190211	-2.40947	-5.61915	6.86072e-06	0.000340331	A0A6J8E0R9	A0A6J8E0R9_MYTCO	unreviewed	FAT4	MCOR_45604	Mytilus coruscus (Sea mussel)	1671	GO:0005509; GO:0005886; GO:0007156	homophilic cell adhesion via plasma membrane adhesion molecules [GO:0007156]	plasma membrane [GO:0005886]	calcium ion binding [GO:0005509]		IPR002126;IPR015919;IPR020894;	PF00028;
219	NODE_11504_length_3616_cov_221.138772_g5771_i0_1556_3373_-	4.48615	-1.47473	-3.25236	0.00193385	0.138857	0.311708	0.140372	0.50083	0.999869	0.761745	1.61435	0.0621483	0.209582	1.31117	3.18525	0.00223592	0.0235498	A0A6J8D9Z6	A0A6J8D9Z6_MYTCO	unreviewed	MMP14 (EC 3.4.24.80)	MCOR_39192	Mytilus coruscus (Sea mussel)	573	GO:0004222; GO:0008270; GO:0031012		extracellular matrix [GO:0031012]	metalloendopeptidase activity [GO:0004222]; zinc ion binding [GO:0008270]	cd00094;cd04278;	IPR000585;IPR036375;IPR018487;IPR033739;IPR024079;IPR001818;IPR021190;IPR006026;IPR002477;IPR036365;	PF00045;PF00413;PF01471;
220	NODE_71612_length_952_cov_2328.374308_g38129_i0_190_952_+	4.34932	3.9539	3.34724	0.00197666	0.140861	4.97293	3.27256	0.00253412	0.21188	3.41265	2.83656	0.00651289	0.0435995	4.31099	2.78282	0.0079162	0.0581182	A0A6J8E2B2	A0A6J8E2B2_MYTCO	unreviewed	AN1-type zinc finger protein 2B,AN1-type zinc finger protein 2A	MCOR_47310	Mytilus coruscus (Sea mussel)	280	GO:0008270			zinc ion binding [GO:0008270]		IPR035896;IPR003903;IPR000058;	PF02809;PF01428;
221	NODE_32177_length_2017_cov_203.497967_g1282_i7_225_1946_+	4.23512	-1.44417	-3.24135	0.00197967	0.140861	-0.847892	-1.70905	0.0528428	0.915146	-0.9243	-1.91824	0.035443	0.141421	-0.639634	-1.11295	0.146159	0.418078	A0A6J8DNX9	A0A6J8DNX9_MYTCO	unreviewed	Cyclic nucleotide-binding domain-containing protein	MCOR_43522	Mytilus coruscus (Sea mussel)	680					cd00038;	IPR043533;IPR018490;IPR000595;IPR014710;	PF00027;
222	NODE_169969_length_318_cov_1603.431227_g128533_i0_1_318_+	3.0354	0.991667	3.2203	0.00202412	0.142984	-0.489666	-0.917609	0.187532	0.999869	1.35699	4.96449	3.09966e-05	0.000771237	0.391007	0.570388	0.291257	0.620178	A0A409V7B8	A0A409V7B8_MYTGA	unreviewed	Usp domain-containing protein (Fragment)	AM593_00321	Mytilus galloprovincialis (Mediterranean mussel)	147						IPR014729;IPR006015;IPR006016;	PF00582;
223	NODE_44862_length_1548_cov_347.769179_g16994_i1_1_1258_+	4.69356	0.844999	3.21755	0.00203137	0.142984	0.369404	0.5803	0.285056	0.999869	-0.218016	0	0.601484	0.838282	-0.361459	-0.510329	0.309454	0.639108	NA	NA	NA	NA	NA	NA	NA	NA	NA	NA	NA	NA	NA	NA
224	NODE_86821_length_747_cov_472.790831_g49617_i0_1_379_-	2.10672	1.10374	3.21763	0.00204529	0.142984	0.657512	1.22962	0.120616	0.999869	-0.412116	-0.485679	0.335537	0.609112	-0.351711	-0.25237	0.448836	0.765753	A0A6J7ZU89	A0A6J7ZU89_MYTCO	unreviewed	Phosphatidylserine decarboxylase proenzyme, mitochondrial (EC 4.1.1.65) [Cleaved into: Phosphatidylserine decarboxylase beta chain; Phosphatidylserine decarboxylase alpha chain]	MCOR_489	Mytilus coruscus (Sea mussel)	416	GO:0004609; GO:0005743; GO:0006646; GO:0016021	phosphatidylethanolamine biosynthetic process [GO:0006646]	integral component of membrane [GO:0016021]; mitochondrial inner membrane [GO:0005743]	phosphatidylserine decarboxylase activity [GO:0004609]		IPR003817;IPR033177;IPR033661;	PF02666;
225	NODE_23223_length_2504_cov_71175.797556_g5609_i4_1_2193_-	6.02378	1.08754	3.21616	0.00205091	0.142984	0.610994	1.392	0.0901535	0.999869	1.08355	3.19909	0.00213441	0.019059	0.0746855	0	0.865632	0.981977	O96064	MYSP_MYTGA	reviewed	Paramyosin		Mytilus galloprovincialis (Mediterranean mussel)	864	GO:0003774; GO:0016459; GO:0030016; GO:0032982		myofibril [GO:0030016]; myosin complex [GO:0016459]; myosin filament [GO:0032982]	motor activity [GO:0003774]		IPR002928;	PF01576;
226	NODE_74658_length_904_cov_450.285380_g40250_i0_1_904_+	4.42039	-0.817687	-3.20787	0.0020773	0.142984	-0.221653	0	0.598984	0.999869	0.0797776	0	0.888848	0.973259	0.363777	0.608208	0.275251	0.600988	A0A6J8DP73	A0A6J8DP73_MYTCO	unreviewed	CUB domain-containing protein	MCOR_43100	Mytilus coruscus (Sea mussel)	372	GO:0016021		integral component of membrane [GO:0016021]		cd00041;	IPR000859;IPR035914;	PF00431;
227	NODE_113074_length_524_cov_331.774737_g72670_i0_1_516_-	2.44211	-1.19261	-3.21271	0.00207873	0.142984	-1.08732	-2.73026	0.00630001	0.344831	-1.52343	-4.15477	0.000220106	0.00361291	-1.17991	-2.99005	0.00349647	0.0325916	A0A6J8BPA5	A0A6J8BPA5_MYTCO	unreviewed	GABPA	MCOR_21184	Mytilus coruscus (Sea mussel)	480	GO:0003700; GO:0005634; GO:0043565		nucleus [GO:0005634]	DNA-binding transcription factor activity [GO:0003700]; sequence-specific DNA binding [GO:0043565]		IPR000418;IPR024668;IPR003118;IPR013761;IPR036388;IPR036390;	PF00178;PF11620;PF02198;
228	NODE_49814_length_1404_cov_187.725461_g24751_i0_1_1254_+	3.54585	1.10306	3.21041	0.00208024	0.142984	0.0984016	0	0.824697	0.999869	0.225462	0	0.601209	0.838169	-0.133516	0	0.764169	0.951128	A0A6J8ARQ7	A0A6J8ARQ7_MYTCO	unreviewed	AtuD (EC 1.3.99.-)	MCOR_10708	Mytilus coruscus (Sea mussel)	422	GO:0003995; GO:0050660			acyl-CoA dehydrogenase activity [GO:0003995]; flavin adenine dinucleotide binding [GO:0050660]		IPR006089;IPR006091;IPR036250;IPR009075;IPR013786;IPR037069;IPR009100;	PF00441;PF02770;PF02771;
229	NODE_7499_length_4345_cov_183.560289_g3903_i0_3436_4345_+	2.9362	-1.38749	-3.21535	0.00209526	0.142984	0.0319289	0	0.943373	0.999869	-0.645236	-1.19434	0.127563	0.335776	-0.809644	-1.65268	0.0584002	0.232785	A0A6J8E151	A0A6J8E151_MYTCO	unreviewed	MSI	MCOR_46713	Mytilus coruscus (Sea mussel)	408	GO:0003723			RNA binding [GO:0003723]	cd12323;	IPR034126;IPR012677;IPR035979;IPR000504;	PF00076;
230	NODE_24848_length_2402_cov_204.192945_g12080_i0_1_1149_-	2.68482	-1.1035	-3.20731	0.00209548	0.142984	-0.485466	-0.677007	0.269357	0.999869	-0.442464	-0.742939	0.236821	0.497025	1.13756	3.08997	0.0027631	0.0274825	A0A6J8CG31	A0A6J8CG31_MYTCO	unreviewed	E1.1.1.30 (EC 1.1.1.30)	MCOR_28999	Mytilus coruscus (Sea mussel)	378	GO:0003858			3-hydroxybutyrate dehydrogenase activity [GO:0003858]		IPR036291;IPR020904;IPR002347;	PF00106;
231	NODE_9140_length_4008_cov_215.309927_g4681_i0_363_3865_+	5.38299	-0.878488	-3.20345	0.00210043	0.142984	-0.436404	-0.937181	0.180089	0.999869	0.126577	0	0.791053	0.937026	0.0959932	0	0.846535	0.978053	A0A6J8BGJ3	A0A6J8BGJ3_MYTCO	unreviewed	PCDHD1	MCOR_18587	Mytilus coruscus (Sea mussel)	1089	GO:0005509; GO:0005886; GO:0007156; GO:0016021	homophilic cell adhesion via plasma membrane adhesion molecules [GO:0007156]	integral component of membrane [GO:0016021]; plasma membrane [GO:0005886]	calcium ion binding [GO:0005509]		IPR002126;IPR015919;IPR020894;IPR013164;	PF00028;PF08266;
232	NODE_46347_length_1505_cov_1491.261676_g7663_i1_550_1254_-	5.93215	1.05027	3.20273	0.00211339	0.143246	-0.0189902	0	0.965985	0.999869	0.129369	0	0.766387	0.925183	-0.891475	-2.46632	0.0111661	0.0745274	A0A6J8BT00	A0A6J8BT00_MYTCO	unreviewed	N-acetyltransferase domain-containing protein	MCOR_21495	Mytilus coruscus (Sea mussel)	253	GO:0008080			N-acetyltransferase activity [GO:0008080]		IPR016181;IPR000182;	PF00583;
233	NODE_22962_length_2524_cov_247.034343_g11203_i0_1_1946_+	4.7135	1.88867	3.22965	0.00213479	0.144076	0.680377	0.798953	0.259034	0.999869	2.10086	3.67217	0.000746476	0.0089949	1.11727	1.66819	0.0616145	0.240419	A0A6J8B5R2	A0A6J8B5R2_MYTCO	unreviewed	Uncharacterized protein	MCOR_15332	Mytilus coruscus (Sea mussel)	562
234	NODE_85894_length_758_cov_280.166432_g48878_i0_1_679_-	2.55489	-1.14381	-3.19537	0.00215942	0.144938	-1.09182	-2.99975	0.0033989	0.245063	-0.54183	-1.08131	0.148328	0.369879	-0.500937	-0.918013	0.188203	0.485084	A0A6J8DUJ3	A0A6J8DUJ3_MYTCO	unreviewed	B box-type domain-containing protein	MCOR_44809	Mytilus coruscus (Sea mussel)	580	GO:0008270			zinc ion binding [GO:0008270]		IPR000315;
235	NODE_34432_length_1918_cov_417.006956_g16761_i0_265_1698_-	4.95307	-1.33976	-3.19873	0.00217072	0.144938	-0.172669	0	0.715706	0.999869	-2.01533	-4.94782	3.3132e-05	0.000806503	-0.676911	-1.11918	0.147132	0.419584	A0A6J8E928	A0A6J8E928_MYTCO	unreviewed	Uncharacterized protein	MCOR_48251	Mytilus coruscus (Sea mussel)	538						IPR015915;
236	NODE_22630_length_2546_cov_84.567881_g11056_i0_241_2546_-	3.20072	1.2834	3.19602	0.00217522	0.144938	0.169685	0	0.69943	0.999869	-0.755285	-1.24344	0.122368	0.326727	-1.56347	-3.63587	0.000776139	0.0108257	A0A6J8DNY4	A0A6J8DNY4_MYTCO	unreviewed	DNA helicase (EC 3.6.4.12)	MCOR_42214	Mytilus coruscus (Sea mussel)	732	GO:0003678; GO:0003688; GO:0005524; GO:0005634; GO:0006270; GO:0042555	DNA replication initiation [GO:0006270]	MCM complex [GO:0042555]; nucleus [GO:0005634]	ATP binding [GO:0005524]; DNA helicase activity [GO:0003678]; DNA replication origin binding [GO:0003688]		IPR031327;IPR008048;IPR018525;IPR001208;IPR041562;IPR027925;IPR033762;IPR012340;IPR027417;	PF00493;PF17855;PF14551;PF17207;
237	NODE_178388_length_302_cov_1148.205534_g136949_i0_1_302_+	2.52367	0.964931	3.17936	0.00222613	0.146814	0.355348	0.397334	0.35475	0.999869	0.412117	0.636204	0.270102	0.537844	0.0226666	0	0.959531	0.997589	A0A6J8AJC2	A0A6J8AJC2_MYTCO	unreviewed	SORBS1	MCOR_8469	Mytilus coruscus (Sea mussel)	2668						IPR001478;IPR036034;IPR036028;IPR001452;IPR003127;	PF00595;PF14604;PF02208;
238	NODE_2376_length_6471_cov_352.964341_g1339_i0_224_5224_+	6.58654	-0.827611	-3.17807	0.00222727	0.146814	-0.316275	-0.299344	0.385631	0.999869	-0.834625	-3.21541	0.00204133	0.0184694	-0.104809	0	0.834066	0.97463	A0A6J8ENR6	A0A6J8ENR6_MYTCO	unreviewed	LMO7	MCOR_53625	Mytilus coruscus (Sea mussel)	718	GO:0023051; GO:0030155	regulation of cell adhesion [GO:0030155]; regulation of signaling [GO:0023051]			cd00014;	IPR001715;IPR036872;IPR031865;IPR029978;IPR001478;IPR036034;	PF00307;PF15949;PF00595;
239	NODE_16588_length_3019_cov_83.312458_g8167_i0_1192_1950_-	2.13348	-1.13834	-3.18129	0.00223138	0.146814	-0.307015	-0.155171	0.467595	0.999869	0.166753	0	0.697612	0.892809	0.582608	1.22302	0.119245	0.36857	A0A6J8DKI7	A0A6J8DKI7_MYTCO	unreviewed	FOLR	MCOR_41119	Mytilus coruscus (Sea mussel)	242	GO:0016021		integral component of membrane [GO:0016021]			IPR004269;IPR018143;	PF03024;
240	NODE_12516_length_3476_cov_71.696528_g6241_i0_117_3063_+	3.44184	-0.86738	-3.17399	0.0022497	0.147376	-0.316457	-0.279642	0.39433	0.999869	-1.51555	-5.95277	3.04607e-06	0.000131592	-0.569522	-1.54902	0.0682024	0.25719	A0A6J8DBH3	A0A6J8DBH3_MYTCO	unreviewed	B box-type domain-containing protein	MCOR_39103	Mytilus coruscus (Sea mussel)	1488	GO:0008270			zinc ion binding [GO:0008270]	cd00021;	IPR037688;IPR000315;
241	NODE_14902_length_3199_cov_67.069524_g3797_i1_479_1445_+	2.49682	1.05805	3.17227	0.0022705	0.147376	0.278976	0.0614327	0.500217	0.999869	0.626983	1.38453	0.0915908	0.269208	0.195124	0	0.648674	0.896108	A0A6J8BY59	A0A6J8BY59_MYTCO	unreviewed	AIP	MCOR_24209	Mytilus coruscus (Sea mussel)	330	GO:0003755; GO:0005737		cytoplasm [GO:0005737]	peptidyl-prolyl cis-trans isomerase activity [GO:0003755]		IPR039663;IPR001179;IPR013026;IPR011990;IPR019734;	PF00254;
242	NODE_21306_length_2633_cov_265.577012_g10414_i0_987_2219_-	4.62351	1.44056	3.1829	0.00227352	0.147376	1.7956	3.23346	0.00209255	0.192429	-0.331275	-0.171117	0.508236	0.769054	1.48653	2.53801	0.010248	0.069974	A0A2T7NSF7	A0A2T7NSF7_POMCA	unreviewed	G_PROTEIN_RECEP_F1_2 domain-containing protein	C0Q70_14575	Pomacea canaliculata (Golden apple snail)	425	GO:0004930; GO:0016021		integral component of membrane [GO:0016021]	G protein-coupled receptor activity [GO:0004930]		IPR000276;IPR017452;	PF00001;
243	NODE_27445_length_2254_cov_607.266213_g13356_i0_174_1044_+	4.82252	-1.82654	-3.1994	0.00227896	0.147376	-0.287536	-0.0638607	0.557697	0.999869	-0.848312	-1.33746	0.106999	0.299602	-1.50191	-3.04112	0.00319861	0.0306322	A0A6J8AF23	A0A6J8AF23_MYTCO	unreviewed	Heme-binding protein 2	MCOR_7046	Mytilus coruscus (Sea mussel)	226						IPR011256;IPR006917;	PF04832;
244	NODE_14433_length_3250_cov_67.091221_g7158_i0_1541_3088_-	2.6965	-1.4088	-3.17564	0.0023062	0.147376	-0.849768	-1.73142	0.0506147	0.907287	-0.0664963	0	0.88329	0.97134	-0.333719	-0.221364	0.45114	0.767104	A0A6J8EUD6	A0A6J8EUD6_MYTCO	unreviewed	NFYA	MCOR_56181	Mytilus coruscus (Sea mussel)	588	GO:0003677; GO:0003700; GO:0005634; GO:0016602		CCAAT-binding factor complex [GO:0016602]; nucleus [GO:0005634]	DNA binding [GO:0003677]; DNA-binding transcription factor activity [GO:0003700]		IPR018362;IPR001289;	PF02045;
245	NODE_16749_length_3005_cov_43560.354195_g4419_i2_1_3005_-	12.7624	1.06025	3.1653	0.00230807	0.147376	0.150181	0	0.728343	0.999869	0.945228	2.69908	0.00669426	0.0444729	0.00145966	0	0.997399	0.999633	A0A147BD09	A0A147BD09_IXORI	unreviewed	Uncharacterized protein		Ixodes ricinus (Common tick) (Acarus ricinus)	439
246	NODE_6397_length_4628_cov_183.806945_g3325_i0_2635_4628_-	4.6561	-0.898577	-3.16229	0.0023132	0.147376	-0.642278	-1.90786	0.0350337	0.771575	-0.977857	-3.52288	0.000989363	0.011026	-0.688921	-2.12891	0.0225593	0.12309	A0A6J8B0A1	A0A6J8B0A1_MYTCO	unreviewed	AFAP1	MCOR_13359	Mytilus coruscus (Sea mussel)	1013						IPR030113;IPR011993;IPR001849;
247	NODE_6337_length_4645_cov_1086.344648_g2768_i4_1554_2096_+	4.39198	-1.12081	-3.16523	0.0023149	0.147376	-0.539844	-0.963229	0.178465	0.999869	-0.17001	0	0.692259	0.890893	0.07826	0	0.859483	0.980358	A0A6J8AS38	A0A6J8AS38_MYTCO	unreviewed	FUBP	MCOR_10797	Mytilus coruscus (Sea mussel)	729	GO:0003723; GO:0005634; GO:0006355	regulation of transcription, DNA-templated [GO:0006355]	nucleus [GO:0005634]	RNA binding [GO:0003723]		IPR015096;IPR004087;IPR004088;IPR036612;	PF09005;PF00013;
248	NODE_2413_length_6445_cov_163.827392_g1356_i0_706_5586_+	5.27882	-1.68852	-3.18249	0.00233541	0.148082	-0.621215	-0.840353	0.230123	0.999869	1.22685	2.50032	0.0107279	0.0616356	0.936464	1.6907	0.0559707	0.227485	A0A6J8DQI1	A0A6J8DQI1_MYTCO	unreviewed	ABL1 (EC 2.7.10.2)	MCOR_42457	Mytilus coruscus (Sea mussel)	1551	GO:0004715; GO:0005524			ATP binding [GO:0005524]; non-membrane spanning protein tyrosine kinase activity [GO:0004715]		IPR011009;IPR000719;IPR001245;	PF07714;
249	NODE_26127_length_2328_cov_64.212374_g12706_i0_733_1929_-	1.83523	-2.28051	-3.21001	0.00234629	0.148174	-1.55417	-1.90907	0.0416983	0.833444	-0.725216	-0.854616	0.241915	0.502035	0.0452504	0	0.946054	0.996854	A0A6J8CM64	A0A6J8CM64_MYTCO	unreviewed	CCKAR	MCOR_30743	Mytilus coruscus (Sea mussel)	397	GO:0004930; GO:0016021		integral component of membrane [GO:0016021]	G protein-coupled receptor activity [GO:0004930]		IPR000276;IPR017452;	PF00001;
250	NODE_26756_length_2290_cov_439.508255_g13013_i0_1322_2290_-	4.84125	0.952857	3.14751	0.00239723	0.150762	0.1121	0	0.802238	0.999869	-0.795741	-2.15076	0.0216888	0.101054	-0.714522	-1.98455	0.0302283	0.150901	A0A6J8BIR9	A0A6J8BIR9_MYTCO	unreviewed	HEXIM1_2	MCOR_17967	Mytilus coruscus (Sea mussel)	276	GO:0000122; GO:0004861; GO:0005634; GO:0005737; GO:0017069	negative regulation of transcription by RNA polymerase II [GO:0000122]	cytoplasm [GO:0005737]; nucleus [GO:0005634]	cyclin-dependent protein serine/threonine kinase inhibitor activity [GO:0004861]; snRNA binding [GO:0017069]		IPR024872;	PF15313;
251	NODE_15570_length_3121_cov_2631.500000_g7699_i0_2153_3121_-	7.47193	0.726216	3.14457	0.00240644	0.150762	0.396472	0.884263	0.193314	0.999869	0.108346	0	0.854036	0.962703	0.212642	0	0.630938	0.886544	A0A6J8EKR0	A0A6J8EKR0_MYTCO	unreviewed	TROVE domain-containing protein	MCOR_53194	Mytilus coruscus (Sea mussel)	580	GO:0003723; GO:0016021		integral component of membrane [GO:0016021]	RNA binding [GO:0003723]		IPR002000;IPR008858;	PF01299;PF05731;
252	NODE_19369_length_2780_cov_175.094471_g9483_i0_114_1661_+	3.97571	-0.975198	-3.13839	0.00245035	0.152745	-0.892151	-2.76654	0.00573866	0.336718	-0.885147	-2.76016	0.00582029	0.0401069	-0.908662	-2.82161	0.0050696	0.0422243	A0A210PLQ7	A0A210PLQ7_MIZYE	unreviewed	Nuclear receptor subfamily 5 group A member 2	KP79_PYT04765	Mizuhopecten yessoensis (Japanese scallop) (Patinopecten yessoensis)	553	GO:0004879; GO:0005634; GO:0008270; GO:0043565		nucleus [GO:0005634]	nuclear receptor activity [GO:0004879]; sequence-specific DNA binding [GO:0043565]; zinc ion binding [GO:0008270]		IPR035500;IPR016355;IPR000536;IPR001723;IPR001628;IPR013088;	PF00104;PF00105;
253	NODE_17111_length_2974_cov_337.148376_g8418_i0_1801_2974_-	5.11714	1.35054	3.14656	0.00245752	0.152745	1.72384	4.02942	0.00030215	0.0629956	2.53071	6.74407	5.29821e-07	3.62236e-05	2.58144	6.50969	8.95147e-07	8.96573e-05	A0A6J8BMX8	A0A6J8BMX8_MYTCO	unreviewed	WD repeat-containing protein 92	MCOR_20575	Mytilus coruscus (Sea mussel)	353						IPR015943;IPR001680;IPR017986;IPR036322;	PF00400;
254	NODE_6300_length_4654_cov_321.159609_g3279_i0_1500_4322_-	5.98094	-1.19716	-3.13894	0.00247304	0.153105	-0.105637	0	0.811052	0.999869	1.80473	5.75415	4.85992e-06	0.000188697	1.5442	4.72523	5.53589e-05	0.00157703	A0A6J8B999	A0A6J8B999_MYTCO	unreviewed	Uncharacterized protein	MCOR_16470	Mytilus coruscus (Sea mussel)	959						IPR036236;IPR013087;
255	NODE_76662_length_875_cov_242.174334_g18174_i2_1_576_-	2.90736	1.48989	3.1424	0.00251456	0.155065	-0.206869	0	0.701532	0.999869	0.0625504	0	0.908051	0.978088	-0.611352	-0.74688	0.26888	0.593012	A0A6J8A930	A0A6J8A930_MYTCO	unreviewed	Uncharacterized protein	MCOR_5438	Mytilus coruscus (Sea mussel)	1074	GO:0005509; GO:0007154; GO:0007275; GO:0016021	cell communication [GO:0007154]; multicellular organism development [GO:0007275]	integral component of membrane [GO:0016021]	calcium ion binding [GO:0005509]		IPR001774;IPR001881;IPR013032;IPR000742;IPR000152;IPR018097;IPR009030;	PF01414;PF00008;PF07645;PF12661;
256	NODE_62942_length_1102_cov_1420.716999_g32511_i0_1_1043_+	6.07702	1.61279	3.14627	0.00252444	0.155066	0.00120058	0	0.998176	0.999869	-0.35889	-0.211404	0.509473	0.769725	-0.530447	-0.620537	0.31046	0.640176	A0A6J8BQV0	A0A6J8BQV0_MYTCO	unreviewed	Uncharacterized protein	MCOR_20733	Mytilus coruscus (Sea mussel)	344	GO:0016021		integral component of membrane [GO:0016021]			IPR004951;IPR029063;	PF03269;
257	NODE_44010_length_1574_cov_387.044590_g21653_i0_1_1574_-	2.97224	2.99725	3.21103	0.00253545	0.155136	3.22237	2.40839	0.0174296	0.545976	-0.775766	-0.452768	0.512229	0.772421	1.59589	0.973325	0.265004	0.588338	A0A6J8E798	A0A6J8E798_MYTCO	unreviewed	Uncharacterized protein	MCOR_48642	Mytilus coruscus (Sea mussel)	511					cd00022;	IPR001370;	PF00653;
258	NODE_56823_length_1228_cov_72.971162_g28741_i0_111_1193_+	2.06721	-1.34686	-3.126	0.00257872	0.157172	0.466854	0.57987	0.309055	0.999869	-0.0338495	0	0.940191	0.987279	0.878546	1.80886	0.0437347	0.193236	A0A6J8AIT8	A0A6J8AIT8_MYTCO	unreviewed	Palmitoyltransferase (EC 2.3.1.225)	MCOR_7465	Mytilus coruscus (Sea mussel)	339	GO:0016021; GO:0019706		integral component of membrane [GO:0016021]	protein-cysteine S-palmitoyltransferase activity [GO:0019706]		IPR001594;	PF01529;
259	NODE_5120_length_5042_cov_57.096135_g2209_i3_120_5042_-	3.87848	1.5483	3.12876	0.00261312	0.158654	1.32728	2.26064	0.0185432	0.560625	0.377719	0.25805	0.481332	0.745557	0.55585	0.583897	0.341243	0.671845	NA	NA	NA	NA	NA	NA	NA	NA	NA	NA	NA	NA	NA	NA
260	NODE_13972_length_3298_cov_1237.041859_g2019_i2_1_2856_+	7.24285	1.60086	3.12799	0.00263305	0.159249	1.85693	3.73719	0.000622193	0.0889452	2.60687	5.61071	7.0846e-06	0.000247373	2.34521	4.93299	3.50791e-05	0.00110767	A0A6J8A9L3	A0A6J8A9L3_MYTCO	unreviewed	Protein kintoun (Dynein assembly factor 2, axonemal homolog)	MCOR_5121	Mytilus coruscus (Sea mussel)	972	GO:0005737; GO:0070286	axonemal dynein complex assembly [GO:0070286]	cytoplasm [GO:0005737]			IPR034727;IPR012981;IPR041442;	PF08190;PF18201;
261	NODE_25267_length_2377_cov_218.495275_g12286_i0_1296_2000_+	3.51417	-2.07307	-3.14915	0.00264974	0.159463	-0.483131	-0.414613	0.428363	0.999869	1.47547	3.03082	0.00326761	0.0259774	1.30088	2.29056	0.0172793	0.101958	A0A6J8EWN9	A0A6J8EWN9_MYTCO	unreviewed	Cytokine-inducible SH2-containing protein	MCOR_56040	Mytilus coruscus (Sea mussel)	251	GO:0009968; GO:0035556; GO:0040008	intracellular signal transduction [GO:0035556]; negative regulation of signal transduction [GO:0009968]; regulation of growth [GO:0040008]				IPR028425;IPR000980;IPR036860;IPR001496;IPR036036;	PF00017;PF07525;
262	NODE_32687_length_1993_cov_508.265432_g13165_i2_1251_1712_-	3.95549	-1.39125	-3.11503	0.00265688	0.159463	-0.866594	-1.89298	0.0369158	0.789797	-0.246069	0	0.583106	0.825741	-1.57276	-3.77378	0.000556318	0.00842784	A0A6J8CQ33	A0A6J8CQ33_MYTCO	unreviewed	Uncharacterized protein	MCOR_32443	Mytilus coruscus (Sea mussel)	151	GO:0016021		integral component of membrane [GO:0016021]
263	NODE_13409_length_3363_cov_152.226916_g6660_i0_97_2078_+	3.92966	-1.08167	-3.10206	0.00267814	0.160128	-1.07642	-3.00327	0.00336839	0.244092	-0.443319	-0.731109	0.240898	0.50134	-0.715661	-1.74056	0.0486085	0.207258	A0A210PVA8	A0A210PVA8_MIZYE	unreviewed	Transporter	KP79_PYT16151	Mizuhopecten yessoensis (Japanese scallop) (Patinopecten yessoensis)	587	GO:0015293; GO:0016021		integral component of membrane [GO:0016021]	symporter activity [GO:0015293]		IPR000175;IPR037272;	PF00209;
264	NODE_46487_length_1501_cov_60.817493_g22963_i0_1_1501_-	2.00707	-1.25265	-3.10283	0.00270215	0.160952	-0.677079	-1.32484	0.102891	0.999869	-1.41376	-3.51565	0.00102555	0.0113409	-1.58195	-3.84001	0.000474102	0.00741817	A0A6J8DNV2	A0A6J8DNV2_MYTCO	unreviewed	PKD1L2	MCOR_42883	Mytilus coruscus (Sea mussel)	2847	GO:0005509; GO:0016021		integral component of membrane [GO:0016021]	calcium ion binding [GO:0005509]		IPR013783;IPR022409;IPR002859;IPR013122;IPR003915;IPR000601;IPR035986;IPR001024;IPR036392;	PF00801;PF08016;PF01477;PF02010;
265	NODE_61404_length_1132_cov_82.926131_g31535_i0_1_1000_-	2.01903	-1.19781	-3.09832	0.00272004	0.161406	0.111199	0	0.802529	0.999869	0.120885	0	0.782385	0.933035	0.670739	1.46591	0.08006	0.286778	A0A6J8EFS3	A0A6J8EFS3_MYTCO	unreviewed	Kinase (EC 2.7.-.-)	MCOR_50972	Mytilus coruscus (Sea mussel)	989	GO:0016301; GO:0032958	inositol phosphate biosynthetic process [GO:0032958]		kinase activity [GO:0016301]		IPR005522;IPR038286;	PF03770;
266	NODE_13851_length_3313_cov_182.272672_g2642_i1_1580_3188_-	3.77627	-0.978845	-3.09097	0.00273669	0.161784	-0.586245	-1.40772	0.0874286	0.999869	-0.600432	-1.52134	0.0718063	0.230299	-0.311918	-0.218147	0.423613	0.746032	A0A6J8E224	A0A6J8E224_MYTCO	unreviewed	CCDC66 domain-containing protein	MCOR_45996	Mytilus coruscus (Sea mussel)	1206	GO:0005813; GO:0008017		centrosome [GO:0005813]	microtubule binding [GO:0008017]		IPR039183;IPR040467;	PF15236;
267	NODE_10236_length_3809_cov_3372.022340_g2038_i6_1_774_+	2.80201	3.11235	3.17901	0.00277276	0.163007	2.44326	2.24378	0.0232462	0.623183	0.949836	0.66216	0.385019	0.659827	1.28164	0.955405	0.255948	0.578184	A0A3L5TRA6	A0A3L5TRA6_MYTGA	unreviewed	RING-type domain-containing protein (Fragment)	AM593_06116	Mytilus galloprovincialis (Mediterranean mussel)	577	GO:0046872			metal ion binding [GO:0046872]	cd00022;	IPR001370;IPR001841;IPR013083;	PF00653;
268	NODE_9209_length_3996_cov_47.277679_g4318_i1_101_2114_+	2.35195	-1.3345	-3.09381	0.00277859	0.163007	-1.02734	-2.2486	0.0181018	0.557725	-1.56339	-3.64052	0.000767466	0.00914966	-2.04917	-4.65664	6.7117e-05	0.00181968	A0A6J8E7C4	A0A6J8E7C4_MYTCO	unreviewed	Transporter	MCOR_48582	Mytilus coruscus (Sea mussel)	639	GO:0015293; GO:0016021		integral component of membrane [GO:0016021]	symporter activity [GO:0015293]		IPR000175;IPR037272;	PF00209;
269	NODE_177_length_11983_cov_2141.823362_g11_i1_1_10288_+	10.0938	0.854348	3.08126	0.00279075	0.163007	0.265135	0.0114232	0.5	0.999869	0.963552	3.65646	0.00071904	0.00875825	0.184106	0	0.67565	0.910232	Q7YT99	Q7YT99_MYTGA	unreviewed	Twitchin	twitchin	Mytilus galloprovincialis (Mediterranean mussel)	4736	GO:0004672; GO:0005524			ATP binding [GO:0005524]; protein kinase activity [GO:0004672]	cd00063;	IPR003961;IPR036116;IPR007110;IPR036179;IPR013783;IPR013098;IPR003599;IPR003598;IPR011009;IPR039696;IPR000719;IPR017441;IPR008271;	PF00041;PF07679;PF00069;
270	NODE_61583_length_1128_cov_879.608897_g31647_i0_495_701_+	2.82563	2.30916	3.13851	0.00279885	0.163007	3.34962	3.91067	0.000468291	0.0770353	0.805648	0.741434	0.312605	0.584298	2.43709	2.60675	0.0100918	0.0690874	K1Q3A4	K1Q3A4_CRAGI	unreviewed	Uncharacterized protein	CGI_10008727	Crassostrea gigas (Pacific oyster) (Crassostrea angulata)	70						IPR018792;	PF10195;
271	NODE_14731_length_3214_cov_304.044234_g7308_i0_664_3214_-	5.10276	-1.06964	-3.07784	0.00283194	0.164325	-0.554571	-1.09604	0.14545	0.999869	1.2795	4.3657	0.000130842	0.0023786	1.60111	5.5527	7.73132e-06	0.000367296	A0A6J8BX46	A0A6J8BX46_MYTCO	unreviewed	SWAP70	MCOR_22753	Mytilus coruscus (Sea mussel)	1004						IPR011993;IPR001849;	PF00169;
272	NODE_100990_length_610_cov_1655.067736_g61616_i0_1_405_+	2.11321	1.21943	3.07894	0.00285052	0.164796	1.62987	4.27629	0.000164786	0.0431876	2.66699	8.61212	1.08684e-08	2.40713e-06	1.77823	4.76519	5.07918e-05	0.00146551	A0A6J8D8T1	A0A6J8D8T1_MYTCO	unreviewed	BZIP domain-containing protein	MCOR_37630	Mytilus coruscus (Sea mussel)	198	GO:0003700			DNA-binding transcription factor activity [GO:0003700]		IPR004827;	PF07716;
273	NODE_181326_length_297_cov_197183.798387_g139887_i0_1_165_+	2.25893	2.56224	3.14075	0.00286873	0.165241	0.0961837	0	0.880247	0.999869	2.3906	2.86587	0.00543996	0.0383207	-0.069761	0	0.914554	0.991759	Q5UB47	Q5UB47_9CAEN	unreviewed	Actin (Fragment)		Tritia obsoleta	98						IPR004000;IPR043129;	PF00022;
274	NODE_403_length_9981_cov_159.812223_g62_i1_1777_9855_-	6.29908	0.919041	3.06468	0.00290385	0.165923	0.0653585	0	0.8864	0.999869	1.70502	6.82895	4.26532e-07	3.09088e-05	1.14857	4.18363	0.000202623	0.00399279	A0A6J8CXT2	A0A6J8CXT2_MYTCO	unreviewed	eIF-2-alpha kinase activator GCN1,Protein ILITYHIA	MCOR_34492	Mytilus coruscus (Sea mussel)	2683	GO:0006417; GO:0016301; GO:0019887; GO:0019901; GO:0033674; GO:0043022	positive regulation of kinase activity [GO:0033674]; regulation of translation [GO:0006417]		kinase activity [GO:0016301]; protein kinase binding [GO:0019901]; protein kinase regulator activity [GO:0019887]; ribosome binding [GO:0043022]		IPR011989;IPR016024;IPR033173;IPR000357;IPR021133;IPR034085;	PF02985;
275	NODE_75383_length_893_cov_2640.447867_g40777_i0_435_893_-	5.29682	1.3795	3.07671	0.0029045	0.165923	1.8681	4.36594	0.000134445	0.0377528	4.05917	11.0969	1.30912e-10	2.05859e-07	3.77274	9.85345	1.11045e-09	1.34321e-06	A0A3S1HM53	A0A3S1HM53_ELYCH	unreviewed	Uncharacterized protein	EGW08_010010	Elysia chlorotica (Eastern emerald elysia) (Sea slug)	101	GO:0006457	protein folding [GO:0006457]			cd00320;	IPR020818;IPR037124;IPR011032;	PF00166;
276	NODE_77662_length_862_cov_420.207872_g42462_i0_1_862_+	3.78211	1.33006	3.07364	0.00291223	0.165923	-0.565771	-0.772329	0.247361	0.999869	-0.113043	0	0.820279	0.950138	-0.775453	-1.27213	0.117165	0.364476	A0A6J8A930	A0A6J8A930_MYTCO	unreviewed	Uncharacterized protein	MCOR_5438	Mytilus coruscus (Sea mussel)	1074	GO:0005509; GO:0007154; GO:0007275; GO:0016021	cell communication [GO:0007154]; multicellular organism development [GO:0007275]	integral component of membrane [GO:0016021]	calcium ion binding [GO:0005509]		IPR001774;IPR001881;IPR013032;IPR000742;IPR000152;IPR018097;IPR009030;	PF01414;PF00008;PF07645;PF12661;
277	NODE_10193_length_3818_cov_108.024144_g5162_i0_445_1063_+	2.73525	1.4196	3.07501	0.00292757	0.166195	-0.25105	0	0.579708	0.999869	0.646535	0.94372	0.195888	0.439044	-0.621956	-1.04577	0.162339	0.443423	A0A6J8E4E9	A0A6J8E4E9_MYTCO	unreviewed	Transcription factor 15,Basic helix-loop-helix transcription factor scleraxis	MCOR_47658	Mytilus coruscus (Sea mussel)	181	GO:0046983			protein dimerization activity [GO:0046983]	cd00083;	IPR011598;IPR036638;	PF00010;
278	NODE_43131_length_1604_cov_96.107395_g1786_i2_143_1423_+	2.76778	-0.977953	-3.05996	0.0029409	0.166351	-0.507003	-1.10517	0.141744	0.999869	-0.326193	-0.292239	0.392711	0.667825	-0.377467	-0.52413	0.306698	0.636845	A0A6J8BWJ7	A0A6J8BWJ7_MYTCO	unreviewed	Innexin	inx MCOR_23691	Mytilus coruscus (Sea mussel)	441	GO:0005886; GO:0005921; GO:0006811; GO:0016021	ion transport [GO:0006811]	gap junction [GO:0005921]; integral component of membrane [GO:0016021]; plasma membrane [GO:0005886]			IPR000990;	PF00876;
279	NODE_22721_length_2539_cov_1179.822490_g3782_i1_334_2539_+	2.91176	3.73545	3.17185	0.00298279	0.168116	0.501472	0.384386	0.467806	0.999869	4.24027	3.77915	0.0006956	0.00856563	-0.386117	-0.184822	0.59783	0.868148	NA	NA	NA	NA	NA	NA	NA	NA	NA	NA	NA	NA	NA	NA
280	NODE_7039_length_4449_cov_42.216818_g3676_i0_1799_4343_-	2.75962	0.927173	3.04667	0.00302817	0.170064	0.31866	0.245148	0.413304	0.999869	0.119752	0	0.784396	0.933946	-0.445748	-0.737341	0.239082	0.555597	A0A6J8DGS8	A0A6J8DGS8_MYTCO	unreviewed	Beta-N-acetylhexosaminidase (EC 3.2.1.52) (N-acetyl-beta-glucosaminidase)	MCOR_41289	Mytilus coruscus (Sea mussel)	847	GO:0004563; GO:0005975; GO:0030247; GO:0102148	carbohydrate metabolic process [GO:0005975]		beta-N-acetylhexosaminidase activity [GO:0004563]; N-acetyl-beta-D-galactosaminidase activity [GO:0102148]; polysaccharide binding [GO:0030247]	cd02847;	IPR025705;IPR008965;IPR012291;IPR004866;IPR004867;IPR015883;IPR017853;IPR029018;IPR015882;IPR013783;IPR014756;	PF03173;PF03174;PF00728;PF02838;
281	NODE_38501_length_1762_cov_1304.495622_g18833_i0_1015_1761_-	5.39045	0.746647	3.03172	0.00312587	0.174467	0.407799	0.893333	0.191027	0.999869	0.466663	1.26461	0.109886	0.304593	0.35019	0.535613	0.29942	0.62956	A0A6J8C9W4	A0A6J8C9W4_MYTCO	unreviewed	SELS	MCOR_28068	Mytilus coruscus (Sea mussel)	181	GO:0006886; GO:0030176	intracellular protein transport [GO:0006886]	integral component of endoplasmic reticulum membrane [GO:0030176]			IPR009703;	PF06936;
282	NODE_14976_length_3190_cov_257.315186_g7416_i0_214_2538_+	5.11136	-1.03076	-3.03415	0.00312876	0.174467	-0.507628	-0.958085	0.177574	0.999869	0.718187	1.96432	0.0314771	0.130225	0.706223	1.84644	0.0396324	0.180862	A0A6J8E1E8	A0A6J8E1E8_MYTCO	unreviewed	SEFIR domain-containing protein	MCOR_47409	Mytilus coruscus (Sea mussel)	855	GO:0016021		integral component of membrane [GO:0016021]			IPR013568;	PF08357;
283	NODE_3432_length_5752_cov_810.677187_g821_i1_1_4914_+	7.82782	-0.559852	-3.02185	0.00319649	0.177614	-0.420017	-1.59567	0.0626056	0.957774	-0.0551601	0	0.979898	0.9949	-0.0186995	0	0.994183	0.999633	A0A6J8B024	A0A6J8B024_MYTCO	unreviewed	KDM3 (EC 1.14.11.65)	MCOR_13286	Mytilus coruscus (Sea mussel)	2458	GO:0016491; GO:0032454			histone demethylase activity (H3-K9 specific) [GO:0032454]; oxidoreductase activity [GO:0016491]		IPR003347;	PF02373;
284	NODE_25040_length_2391_cov_292.472246_g12170_i0_93_1374_-	4.49684	-1.07651	-3.02029	0.00323819	0.179083	-0.962756	-2.59961	0.00836704	0.390421	-0.335818	-0.28763	0.401916	0.676964	-0.681446	-1.59126	0.0639377	0.246427	A0A210QD58	A0A210QD58_MIZYE	unreviewed	Dopamine receptor 1	KP79_PYT26227	Mizuhopecten yessoensis (Japanese scallop) (Patinopecten yessoensis)	394	GO:0004930; GO:0005886; GO:0016021		integral component of membrane [GO:0016021]; plasma membrane [GO:0005886]	G protein-coupled receptor activity [GO:0004930]		IPR000929;IPR000276;IPR017452;	PF00001;
285	NODE_8235_length_4189_cov_502.772705_g4256_i0_331_3124_+	6.11857	0.921583	3.01595	0.00325054	0.179083	0.246598	0	0.543636	0.999869	0.376673	0.514032	0.310533	0.581884	-0.0135339	0	0.976675	0.999036	A0A6J8APW2	A0A6J8APW2_MYTCO	unreviewed	NID	MCOR_10306	Mytilus coruscus (Sea mussel)	1588	GO:0005509; GO:0005604; GO:0007160; GO:0016020	cell-matrix adhesion [GO:0007160]	basement membrane [GO:0005604]; membrane [GO:0016020]	calcium ion binding [GO:0005509]	cd00255;	IPR011042;IPR001881;IPR000742;IPR000152;IPR018097;IPR024731;IPR006605;IPR009017;IPR009030;IPR000033;IPR003886;IPR019265;	PF12947;PF07474;PF00058;PF06119;PF10036;
286	NODE_8834_length_4068_cov_1586.150535_g4537_i0_1_3030_+	8.44812	1.15306	3.01977	0.00325709	0.179083	0.131187	0	0.766452	0.999869	0.733366	1.5783	0.0660838	0.218496	0.222249	0	0.608108	0.873307	A0A6J8BFJ6	A0A6J8BFJ6_MYTCO	unreviewed	VWFD domain-containing protein	MCOR_16795	Mytilus coruscus (Sea mussel)	2072	GO:0016021		integral component of membrane [GO:0016021]			IPR001846;	PF00094;
287	NODE_29793_length_2132_cov_271.915026_g14488_i0_1061_1917_-	3.85511	1.79792	3.04354	0.00329583	0.180582	2.01427	3.24907	0.00206778	0.192402	1.7215	2.87717	0.00483724	0.0350049	0.862575	1.02817	0.191125	0.488848	A0A6J8CIQ3	A0A6J8CIQ3_MYTCO	unreviewed	Uncharacterized protein	MCOR_30906	Mytilus coruscus (Sea mussel)	262
288	NODE_8308_length_4174_cov_762.627394_g4290_i0_1626_4148_-	6.86591	-0.700313	-3.00622	0.00331426	0.180961	0.0121003	0	0.986619	0.999869	-0.952617	-4.71575	5.6032e-05	0.00121364	-0.00389665	0	0.99569	0.999633	A0A6J8ECJ5	A0A6J8ECJ5_MYTCO	unreviewed	SLC8A	MCOR_50912	Mytilus coruscus (Sea mussel)	843	GO:0005432; GO:0005516; GO:0005886; GO:0007154; GO:0016021; GO:0046872	cell communication [GO:0007154]	integral component of membrane [GO:0016021]; plasma membrane [GO:0005886]	calcium:sodium antiporter activity [GO:0005432]; calmodulin binding [GO:0005516]; metal ion binding [GO:0046872]		IPR038081;IPR003644;IPR004836;IPR004837;	PF03160;PF01699;
289	NODE_3577_length_5671_cov_128.160441_g1942_i0_191_1217_+	3.15756	-0.853515	-2.99391	0.00341462	0.185483	-0.799735	-2.57609	0.00874605	0.399801	0.116195	0	0.815175	0.948036	0.0715548	0	0.884565	0.986564	A0A6J8DZL6	A0A6J8DZL6_MYTCO	unreviewed	CDK6 (EC 2.7.11.22)	MCOR_46500	Mytilus coruscus (Sea mussel)	335	GO:0004693; GO:0005524			ATP binding [GO:0005524]; cyclin-dependent protein serine/threonine kinase activity [GO:0004693]		IPR011009;IPR000719;IPR017441;IPR008271;	PF00069;
290	NODE_31824_length_2032_cov_183.667171_g15473_i0_428_2008_-	4.21408	0.99079	2.99486	0.00342067	0.185483	0.514912	0.991101	0.169269	0.999869	-0.724352	-1.64343	0.0584458	0.201019	-0.356844	-0.343866	0.383891	0.712677	A0A6J8EUY7	A0A6J8EUY7_MYTCO	unreviewed	GALNT (EC 2.4.1.41)	MCOR_55011	Mytilus coruscus (Sea mussel)	546	GO:0004653; GO:0016021		integral component of membrane [GO:0016021]	polypeptide N-acetylgalactosaminyltransferase activity [GO:0004653]		IPR001173;IPR029044;	PF00535;
291	NODE_84826_length_770_cov_681.819695_g48043_i0_1_770_-	3.75408	1.34489	3.00082	0.0034587	0.186726	0.132635	0	0.776668	0.999869	0.893348	1.68757	0.0556931	0.194616	0.259539	0	0.573683	0.853954	A0A3L5TUS2	A0A3L5TUS2_MYTGA	unreviewed	Uncharacterized protein (Fragment)	AM593_06933	Mytilus galloprovincialis (Mediterranean mussel)	620						IPR007110;IPR036179;IPR013783;IPR003599;IPR003598;IPR013106;IPR002035;IPR036465;	PF00092;
292	NODE_40790_length_1681_cov_320.687500_g20004_i0_1_1681_-	2.37296	-1.74021	-3.01905	0.00346781	0.186726	-1.11395	-1.66873	0.061487	0.951314	-1.48812	-2.56539	0.00963093	0.0571496	-1.4259	-2.19291	0.0219305	0.120833	A0A6J8DWX1	A0A6J8DWX1_MYTCO	unreviewed	FAT4	MCOR_45603	Mytilus coruscus (Sea mussel)	1396	GO:0005509; GO:0005886; GO:0007156	homophilic cell adhesion via plasma membrane adhesion molecules [GO:0007156]	plasma membrane [GO:0005886]	calcium ion binding [GO:0005509]		IPR039808;IPR002126;IPR015919;IPR020894;	PF00028;
293	NODE_25440_length_2367_cov_2119.463330_g4851_i2_1_2367_-	7.94068	-0.857428	-2.9858	0.00347921	0.186726	-0.947678	-3.37065	0.00141912	0.14977	-0.0734386	0	0.878527	0.969695	0.226998	0	0.582285	0.858711	A0A6J8B0J1	A0A6J8B0J1_MYTCO	unreviewed	NCOAT (EC 2.3.1.48) (EC 3.2.1.169)	MCOR_13289	Mytilus coruscus (Sea mussel)	849	GO:0004402; GO:0102166; GO:0102167; GO:0102571			[protein]-3-O-(N-acetyl-D-glucosaminyl)-L-serine/L-threonine O-N-acetyl-alpha-D-glucosaminase activity [GO:0102571]; [protein]-3-O-(N-acetyl-D-glucosaminyl)-L-serine O-N-acetyl-alpha-D-glucosaminase activity [GO:0102167]; [protein]-3-O-(N-acetyl-D-glucosaminyl)-L-threonine O-N-acetyl-alpha-D-glucosaminase activity [GO:0102166]; histone acetyltransferase activity [GO:0004402]		IPR016181;IPR011496;IPR017853;	PF07555;
294	NODE_105346_length_576_cov_480.823529_g65546_i0_1_576_+	3.48859	-0.885563	-2.97965	0.00353087	0.188853	-0.973962	-3.57965	0.000864045	0.114177	-0.064876	0	0.895295	0.975069	-0.668872	-2.11895	0.0230084	0.12487	A0A6J8DEH5	A0A6J8DEH5_MYTCO	unreviewed	B box-type domain-containing protein	MCOR_39149	Mytilus coruscus (Sea mussel)	566	GO:0008270			zinc ion binding [GO:0008270]		IPR011042;IPR000315;	PF00643;
295	NODE_4270_length_5368_cov_1282.263207_g1302_i1_1861_5368_-	8.41084	0.776336	2.97362	0.0035738	0.190502	0.213221	0	0.618335	0.999869	0.291486	0.162768	0.438368	0.708816	-0.0776918	0	0.882886	0.986413	A0A0K0YAY3	A0A0K0YAY3_MYTCO	unreviewed	Heparan sulfate proteoglycan-like protein-1		Mytilus coruscus (Sea mussel)	4278	GO:0005509; GO:0005576		extracellular region [GO:0005576]	calcium ion binding [GO:0005509]	cd00112;	IPR013320;IPR001881;IPR000742;IPR000152;IPR007110;IPR036179;IPR013783;IPR013098;IPR003599;IPR003598;IPR013106;IPR002049;IPR001791;IPR000034;IPR036055;IPR023415;IPR002172;IPR000082;IPR036364;	PF00008;PF07679;PF00052;PF00053;PF00054;PF00057;PF01390;
296	NODE_82475_length_799_cov_3999.056000_g46163_i0_375_799_-	5.53888	1.56738	2.99194	0.00361895	0.192257	0.266702	0.00914162	0.596706	0.999869	0.228424	0	0.680829	0.886296	0.28886	0.0643536	0.566278	0.84872	A0A6J8B560	A0A6J8B560_MYTCO	unreviewed	Uncharacterized protein	MCOR_15119	Mytilus coruscus (Sea mussel)	215	GO:0005737; GO:0009968	negative regulation of signal transduction [GO:0009968]	cytoplasm [GO:0005737]			IPR012918;IPR038281;	PF07809;
297	NODE_29727_length_2135_cov_277.283797_g8218_i2_488_1913_+	4.25331	-1.69354	-2.99557	0.00364461	0.192878	0.312174	0.110574	0.561155	0.999869	-0.619851	-0.841159	0.229564	0.488088	0.411318	0.334622	0.441927	0.761543	A0A6J8ECC4	A0A6J8ECC4_MYTCO	unreviewed	CCKAR	MCOR_50589	Mytilus coruscus (Sea mussel)	457	GO:0004930; GO:0016021		integral component of membrane [GO:0016021]	G protein-coupled receptor activity [GO:0004930]		IPR000276;IPR017452;	PF00001;
298	NODE_62107_length_1118_cov_1490.692236_g31998_i0_1_552_+	5.05302	-1.83879	-3.00225	0.00365517	0.192878	-0.151981	0	0.79896	0.999869	-0.411237	-0.315615	0.460406	0.728211	1.95022	3.53863	0.00101785	0.0132388	A0A6J8C029	A0A6J8C029_MYTCO	unreviewed	COL22A	MCOR_24458	Mytilus coruscus (Sea mussel)	918						IPR002035;IPR036465;	PF00092;
299	NODE_35272_length_1885_cov_11002.315359_g17187_i0_1157_1885_-	8.86512	1.09541	2.96513	0.00368315	0.193704	0.037231	0	0.933459	0.999869	0.40469	0.496887	0.326613	0.599508	0.108087	0	0.807138	0.966797	A0A6J8AZ93	A0A6J8AZ93_MYTCO	unreviewed	COL1A	MCOR_12757	Mytilus coruscus (Sea mussel)	1406	GO:0005201; GO:0046872			extracellular matrix structural constituent [GO:0005201]; metal ion binding [GO:0046872]		IPR008160;IPR000885;IPR001007;	PF01410;PF01391;
300	NODE_45066_length_1542_cov_331.851976_g22209_i0_483_1514_-	3.46286	-1.02727	-2.95962	0.00371624	0.194793	0.0986326	0	0.823221	0.999869	0.289175	0.116956	0.464969	0.731977	0.844111	2.24458	0.0178975	0.104468	A0A6J8B8C6	A0A6J8B8C6_MYTCO	unreviewed	LHFPL	MCOR_15804	Mytilus coruscus (Sea mussel)	272	GO:0016021		integral component of membrane [GO:0016021]			IPR019372;	PF10242;
301	NODE_38622_length_1758_cov_45.748976_g18889_i0_344_1558_-	1.55219	-2.57078	-3.03144	0.00373958	0.195186	0.0787158	0	0.9192	0.999869	0.284145	0.0311177	0.702126	0.894749	0.661493	0.583454	0.377801	0.708012	A0A6J8EDJ6	A0A6J8EDJ6_MYTCO	unreviewed	CHRNN	MCOR_51239	Mytilus coruscus (Sea mussel)	420	GO:0004888; GO:0005230; GO:0016021		integral component of membrane [GO:0016021]	extracellular ligand-gated ion channel activity [GO:0005230]; transmembrane signaling receptor activity [GO:0004888]		IPR006202;IPR036734;IPR006201;IPR036719;IPR006029;	PF02931;PF02932;
302	NODE_7576_length_4326_cov_516.024082_g1631_i2_779_2389_+	5.66468	-0.842739	-2.9518	0.00376077	0.195186	-0.311371	-0.249383	0.406375	0.999869	0.320188	0.303592	0.384864	0.659743	0.253186	0	0.526884	0.821466	A0A6J8A4I3	A0A6J8A4I3_MYTCO	unreviewed	MFGE8	MCOR_3510	Mytilus coruscus (Sea mussel)	543					cd00057;	IPR000421;IPR008979;	PF00754;
303	NODE_35912_length_1861_cov_115.530905_g4949_i14_1_890_+	3.07137	1.12658	2.95694	0.00376097	0.195186	-0.652394	-1.27413	0.111528	0.999869	0.372429	0.345978	0.394976	0.669954	-0.144152	0	0.744067	0.942281	A0A6J8DDM5	A0A6J8DDM5_MYTCO	unreviewed	Isopentenyl-diphosphate Delta-isomerase (EC 5.3.3.2)	MCOR_40324	Mytilus coruscus (Sea mussel)	267	GO:0004452; GO:0008299; GO:0016787; GO:0050992	dimethylallyl diphosphate biosynthetic process [GO:0050992]; isoprenoid biosynthetic process [GO:0008299]		hydrolase activity [GO:0016787]; isopentenyl-diphosphate delta-isomerase activity [GO:0004452]	cd02885;	IPR011876;IPR015797;IPR000086;	PF00293;
304	NODE_32533_length_2001_cov_1344.043033_g2713_i9_1348_2001_-	6.04841	0.844361	2.94832	0.00379099	0.196097	0.18032	0	0.679752	0.999869	0.517843	1.28226	0.107099	0.299728	-0.282448	-0.0997617	0.465994	0.779574	A0A6J8ECN2	A0A6J8ECN2_MYTCO	unreviewed	Adk (EC 2.7.4.3)	MCOR_49878	Mytilus coruscus (Sea mussel)	205	GO:0004017; GO:0005524			adenylate kinase activity [GO:0004017]; ATP binding [GO:0005524]	cd01428;	IPR000850;IPR033690;IPR027417;
305	NODE_33708_length_1950_cov_275.589164_g16391_i0_1_435_+	2.53482	-1.11624	-2.95153	0.00380568	0.196211	-0.0498449	0	0.912021	0.999869	-0.153419	0	0.722949	0.906135	0.32072	0.196956	0.452428	0.768215	A0A6J8AHM2	A0A6J8AHM2_MYTCO	unreviewed	Tctex1 domain-containing protein 1-A,Tctex1 domain-containing protein 1-B,Tctex1 domain-containing protein 1	MCOR_7225	Mytilus coruscus (Sea mussel)	176						IPR005334;IPR038586;	PF03645;
306	NODE_219851_length_248_cov_13881.341709_g178411_i0_1_248_+	5.66678	0.778143	2.94374	0.00382728	0.19668	0.391005	0.740093	0.23417	0.999869	0.417233	0.871663	0.196985	0.440419	-0.0110613	0	0.983793	0.999236	A0A0K0YAY1	A0A0K0YAY1_MYTCO	unreviewed	RS-rich protein-1		Mytilus coruscus (Sea mussel)	442
307	NODE_33630_length_1953_cov_1259.460084_g4183_i5_1_780_+	3.24268	-1.03125	-2.94189	0.00387194	0.198327	-0.931302	-2.51767	0.0100059	0.427234	-0.623304	-1.45045	0.0815945	0.249625	-0.329304	-0.269432	0.40764	0.733265	A0A6J8C078	A0A6J8C078_MYTCO	unreviewed	GATA2	MCOR_24159	Mytilus coruscus (Sea mussel)	442	GO:0000981; GO:0005634; GO:0008270; GO:0030097; GO:0043565	hemopoiesis [GO:0030097]	nucleus [GO:0005634]	DNA-binding transcription factor activity, RNA polymerase II-specific [GO:0000981]; sequence-specific DNA binding [GO:0043565]; zinc ion binding [GO:0008270]	cd00202;	IPR029522;IPR016374;IPR039355;IPR000679;IPR013088;	PF00320;
308	NODE_29207_length_2161_cov_109.921402_g4139_i1_364_1267_+	2.19968	-1.88341	-2.97678	0.00390613	0.198475	0.447566	0.307179	0.505743	0.999869	-0.0173772	0	0.973986	0.993251	1.0535	1.38405	0.10592	0.342714	A0A6J8CNE8	A0A6J8CNE8_MYTCO	unreviewed	Apple domain-containing protein	MCOR_31944	Mytilus coruscus (Sea mussel)	280						IPR003609;	PF00024;
309	NODE_36402_length_1842_cov_17054.654769_g17742_i0_1_1578_+	10.3326	1.64486	2.96319	0.00391009	0.198475	-0.183732	0	0.734046	0.999869	0.285458	0.0466513	0.614823	0.845778	0.0992353	0	0.853968	0.979683	A0A210Q6W9	A0A210Q6W9_MIZYE	unreviewed	Retinal dehydrogenase 1	KP79_PYT15105	Mizuhopecten yessoensis (Japanese scallop) (Patinopecten yessoensis)	495	GO:0016620			oxidoreductase activity, acting on the aldehyde or oxo group of donors, NAD or NADP as acceptor [GO:0016620]		IPR016161;IPR016163;IPR029510;IPR016162;IPR015590;	PF00171;
310	NODE_13077_length_3403_cov_646.215862_g6496_i0_763_2649_-	6.14177	1.79227	2.97099	0.00391277	0.198475	2.39743	3.91318	0.000425746	0.0749301	2.06511	3.5154	0.00109016	0.0118198	2.69828	4.48228	0.000108012	0.00256958	A0A6J8CUV0	A0A6J8CUV0_MYTCO	unreviewed	OTU domain-containing protein	MCOR_34467	Mytilus coruscus (Sea mussel)	568						IPR003323;IPR038765;	PF02338;
311	NODE_85104_length_767_cov_1551.898329_g48263_i0_180_767_+	4.58258	0.943896	2.93429	0.00392532	0.198475	0.509291	1.15453	0.131281	0.999869	1.04804	3.39835	0.00133221	0.0135856	0.437498	0.813031	0.21439	0.522274	A0A6J8E6H2	A0A6J8E6H2_MYTCO	unreviewed	C2 domain-containing protein	MCOR_47801	Mytilus coruscus (Sea mussel)	740	GO:0016021		integral component of membrane [GO:0016021]			IPR000008;IPR035892;IPR039934;IPR040885;	PF00168;PF18696;
312	NODE_1382_length_7531_cov_35.974873_g816_i0_230_6091_+	3.58084	-0.948863	-2.93178	0.00394868	0.199016	-0.353915	-0.39835	0.353728	0.999869	-1.01033	-3.16352	0.00231329	0.020142	-0.259277	0	0.522337	0.819165	A0A6J8DQY3	A0A6J8DQY3_MYTCO	unreviewed	Kinase non-catalytic C-lobe domain-containing protein 1	MCOR_44179	Mytilus coruscus (Sea mussel)	1632	GO:0005088; GO:0007264; GO:0016301	small GTPase mediated signal transduction [GO:0007264]		kinase activity [GO:0016301]; Ras guanyl-nucleotide exchange factor activity [GO:0005088]	cd06224;	IPR011009;IPR011019;IPR029899;IPR000651;IPR023578;	PF16474;PF00618;
313	NODE_39574_length_1722_cov_313.515242_g19368_i0_168_1412_-	4.61152	-1.01454	-2.92354	0.00403536	0.202735	0.0204445	0	0.963294	0.999869	0.134479	0	0.757583	0.920776	0.541596	1.13352	0.136538	0.400796	A0A6J8CZF2	A0A6J8CZF2_MYTCO	unreviewed	OTUD3 (EC 3.4.19.12)	MCOR_35321	Mytilus coruscus (Sea mussel)	468	GO:0004843			thiol-dependent ubiquitin-specific protease activity [GO:0004843]		IPR003323;IPR038765;	PF02338;
314	NODE_11522_length_3613_cov_1569.642817_g5778_i0_818_2620_-	7.97826	-1.02189	-2.92089	0.00406151	0.203399	-0.294817	-0.125726	0.469746	0.999869	-1.89264	-6.13592	2.02209e-06	9.63986e-05	-1.41777	-4.42534	0.00011373	0.00266927	A0A6J8E576	A0A6J8E576_MYTCO	unreviewed	EF-hand domain-containing protein	MCOR_47029	Mytilus coruscus (Sea mussel)	565	GO:0003824; GO:0005509			calcium ion binding [GO:0005509]; catalytic activity [GO:0003824]		IPR013785;IPR011992;IPR018247;IPR002048;
315	NODE_45062_length_1542_cov_466.812458_g22206_i0_1_1444_-	5.00827	0.884515	2.91361	0.00410817	0.204693	0.149336	0	0.732834	0.999869	0.131249	0	0.765611	0.925081	-0.188296	0	0.65759	0.900499	A0A6J8A8K5	A0A6J8A8K5_MYTCO	unreviewed	TLN	MCOR_4508	Mytilus coruscus (Sea mussel)	2636	GO:0001726; GO:0005200; GO:0005737; GO:0005856; GO:0005925; GO:0007155; GO:0016020; GO:0051015	cell adhesion [GO:0007155]	cytoplasm [GO:0005737]; cytoskeleton [GO:0005856]; focal adhesion [GO:0005925]; membrane [GO:0016020]; ruffle [GO:0001726]	actin filament binding [GO:0051015]; structural constituent of cytoskeleton [GO:0005200]	cd14473;cd12150;	IPR036723;IPR019749;IPR014352;IPR035963;IPR019748;IPR019747;IPR000299;IPR032425;IPR035964;IPR002558;IPR002404;IPR011993;IPR037438;IPR015224;IPR036476;IPR015009;	PF16511;PF00373;PF01608;PF02174;PF09141;PF08913;
316	NODE_1638_length_7183_cov_1626.125876_g966_i0_859_6816_-	6.79802	0.897193	2.91307	0.00411472	0.204693	-0.0265627	0	0.954426	0.999869	1.17514	4.20759	0.000191321	0.00323497	0.550399	1.36515	0.0936226	0.318655	NA	NA	NA	NA	NA	NA	NA	NA	NA	NA	NA	NA	NA	NA
317	NODE_113710_length_520_cov_916.403397_g73265_i0_1_347_-	1.78233	1.36245	2.92593	0.0041264	0.204693	-0.013053	0	0.977324	0.999869	0.897651	1.62669	0.0627706	0.211183	-0.475924	-0.630166	0.287593	0.616468	A0A6J8BQ18	A0A6J8BQ18_MYTCO	unreviewed	LDB3	MCOR_20031	Mytilus coruscus (Sea mussel)	584						IPR001478;IPR036034;	PF00595;
318	NODE_2831_length_6145_cov_366.509350_g830_i2_1_1236_+	4.76792	-0.679686	-2.90696	0.00415999	0.205238	-0.563691	-2.1245	0.0227154	0.619064	-0.918136	-4.47203	0.000100756	0.00192046	-0.925387	-4.54275	8.49639e-05	0.00214112	A0A6J8CCM7	A0A6J8CCM7_MYTCO	unreviewed	QKI	MCOR_28113	Mytilus coruscus (Sea mussel)	429	GO:0003727; GO:0006417	regulation of translation [GO:0006417]		single-stranded RNA binding [GO:0003727]		IPR031119;IPR004087;IPR004088;IPR036612;IPR032377;	PF00013;PF16544;
319	NODE_22348_length_2564_cov_71.089861_g10914_i0_202_2320_-	2.74979	-1.58158	-2.93257	0.00416877	0.205238	-0.325598	-0.153907	0.520604	0.999869	1.96234	5.20607	1.77961e-05	0.000497942	2.03561	5.30953	1.39644e-05	0.000568887	K1QA38	K1QA38_CRAGI	unreviewed	Tripartite motif-containing protein 45	CGI_10019715	Crassostrea gigas (Pacific oyster) (Crassostrea angulata)	655	GO:0008270			zinc ion binding [GO:0008270]	cd00021;	IPR011042;IPR000315;IPR018957;IPR001841;IPR013083;IPR017907;	PF00643;PF00097;
320	NODE_6397_length_4628_cov_183.806945_g3325_i0_1178_2353_-	3.895	-0.889013	-2.90551	0.00418545	0.205238	-0.701928	-2.07507	0.0251843	0.654583	-0.608797	-1.65297	0.0566693	0.196875	-0.720043	-2.15187	0.0215469	0.119346	A0A6J8B0A1	A0A6J8B0A1_MYTCO	unreviewed	AFAP1	MCOR_13359	Mytilus coruscus (Sea mussel)	1013						IPR030113;IPR011993;IPR001849;
321	NODE_8687_length_4095_cov_47599.980475_g4464_i0_1_524_+	8.99572	0.787164	2.90421	0.00418959	0.205238	0.353798	0.515985	0.306601	0.999869	0.683013	2.32033	0.0151483	0.0784663	0.102285	0	0.838736	0.975948	Q9GZ70	TPM_PERVI	reviewed	Tropomyosin (allergen Per v 1)		Perna viridis (Asian green mussel) (Mytilus viridis)	284	GO:0006937; GO:0042803	regulation of muscle contraction [GO:0006937]		protein homodimerization activity [GO:0042803]		IPR000533;	PF00261;
322	NODE_17343_length_2952_cov_486.333448_g8537_i0_137_2568_-	5.89996	-1.24261	-2.91261	0.00420565	0.205385	-0.699035	-1.33497	0.101757	0.999869	-0.414772	-0.466004	0.347732	0.621656	-0.555962	-0.89904	0.199312	0.501549	A0A6J8DZG8	A0A6J8DZG8_MYTCO	unreviewed	TIR domain-containing protein	MCOR_46450	Mytilus coruscus (Sea mussel)	822	GO:0002224; GO:0004888; GO:0006955; GO:0016021	immune response [GO:0006955]; toll-like receptor signaling pathway [GO:0002224]	integral component of membrane [GO:0016021]	transmembrane signaling receptor activity [GO:0004888]		IPR001611;IPR003591;IPR032675;IPR000157;IPR017241;IPR035897;	PF13855;PF13676;
323	NODE_49603_length_1410_cov_329.346804_g24634_i0_70_852_+	4.30532	0.860118	2.89416	0.00429221	0.208963	0.0234202	0	0.958607	0.999869	-0.818484	-2.38526	0.0132508	0.0715308	-0.62706	-1.47355	0.0783879	0.283303	A0A6J7ZU89	A0A6J7ZU89_MYTCO	unreviewed	Phosphatidylserine decarboxylase proenzyme, mitochondrial (EC 4.1.1.65) [Cleaved into: Phosphatidylserine decarboxylase beta chain; Phosphatidylserine decarboxylase alpha chain]	MCOR_489	Mytilus coruscus (Sea mussel)	416	GO:0004609; GO:0005743; GO:0006646; GO:0016021	phosphatidylethanolamine biosynthetic process [GO:0006646]	integral component of membrane [GO:0016021]; mitochondrial inner membrane [GO:0005743]	phosphatidylserine decarboxylase activity [GO:0004609]		IPR003817;IPR033177;IPR033661;	PF02666;
324	NODE_8499_length_4136_cov_63.648887_g4372_i0_2233_3990_-	2.91319	-1.91644	-2.93715	0.00431081	0.20922	-1.3354	-2.05634	0.02896	0.699532	0.0512369	0	0.92384	0.981708	-0.685951	-0.878534	0.225569	0.537436	A0A6J8B5P3	A0A6J8B5P3_MYTCO	unreviewed	OBSCN (EC 2.7.11.1)	MCOR_14972	Mytilus coruscus (Sea mussel)	467	GO:0106310; GO:0106311			protein serine kinase activity [GO:0106310]; protein threonine kinase activity [GO:0106311]		IPR007110;IPR036179;IPR013783;IPR013098;IPR003599;IPR003598;	PF07679;
325	NODE_14857_length_3203_cov_2118.100507_g643_i2_1179_3182_+	8.26756	-1.22729	-2.89786	0.00434555	0.209697	-0.962159	-1.97024	0.0321023	0.735328	0.103599	0	0.820969	0.950146	0.94632	2.01609	0.029137	0.147562	A0A6J8CPY3	A0A6J8CPY3_MYTCO	unreviewed	Metalloendopeptidase (EC 3.4.24.-)	MCOR_32931	Mytilus coruscus (Sea mussel)	810	GO:0004222; GO:0008270			metalloendopeptidase activity [GO:0004222]; zinc ion binding [GO:0008270]	cd07828;cd04280;	IPR034035;IPR012674;IPR014878;IPR024079;IPR001506;IPR006026;IPR003582;	PF01400;PF08768;PF01549;
326	NODE_50403_length_1388_cov_531.292009_g25060_i0_231_1152_-	4.34512	-1.04089	-2.8917	0.00434729	0.209697	-0.0410396	0	0.926256	0.999869	-0.938235	-2.52762	0.009794	0.0577671	-1.10104	-2.99076	0.0034723	0.0325011	A0A6J8D4J4	A0A6J8D4J4_MYTCO	unreviewed	Uncharacterized protein	MCOR_36941	Mytilus coruscus (Sea mussel)	270	GO:0016021		integral component of membrane [GO:0016021]
327	NODE_14198_length_3275_cov_2533.262244_g11_i4_1_3229_+	7.12092	0.764699	2.88325	0.00439335	0.210908	0.022147	0	0.968446	0.999869	0.634189	2.12531	0.0226946	0.103984	0.162607	0	0.729759	0.938077	A0A0K0YAY4	A0A0K0YAY4_MYTCO	unreviewed	Twitchin-like protein-1		Mytilus coruscus (Sea mussel)	3229	GO:0004672; GO:0005524			ATP binding [GO:0005524]; protein kinase activity [GO:0004672]	cd00063;	IPR003961;IPR036116;IPR007110;IPR036179;IPR013783;IPR013098;IPR003599;IPR003598;IPR011009;IPR000719;IPR017441;IPR008271;	PF00041;PF07679;PF00069;
328	NODE_37124_length_1814_cov_61.487819_g18097_i0_242_1333_+	1.76512	-1.43401	-2.90189	0.00439923	0.210908	-0.852313	-1.38308	0.0984029	0.999869	0.400827	0.406892	0.375607	0.650415	0.0021597	0	0.99657	0.999633	A0A6J8AM62	A0A6J8AM62_MYTCO	unreviewed	G_PROTEIN_RECEP_F1_2 domain-containing protein	MCOR_9312	Mytilus coruscus (Sea mussel)	361	GO:0008528; GO:0016021		integral component of membrane [GO:0016021]	G protein-coupled peptide receptor activity [GO:0008528]		IPR019427;IPR000276;IPR017452;	PF10324;
329	NODE_42343_length_1629_cov_188.391139_g20807_i0_1_1629_-	3.79245	-1.19787	-2.88878	0.00442608	0.210969	-0.662957	-1.29132	0.108615	0.999869	0.710312	1.6856	0.0538905	0.190269	0.270179	0.0252236	0.526772	0.821466	A0A6J8DSK4	A0A6J8DSK4_MYTCO	unreviewed	Uncharacterized protein	MCOR_44066	Mytilus coruscus (Sea mussel)	640
330	NODE_14354_length_3258_cov_145.489249_g7120_i0_133_1812_+	3.64389	1.69902	2.91349	0.00442734	0.210969	-0.200826	0	0.737032	0.999869	3.26301	6.47799	1.00055e-06	5.72132e-05	1.5427	2.86864	0.00481841	0.0406502	A0A6J8EQ17	A0A6J8EQ17_MYTCO	unreviewed	HEPN_DZIP3 domain-containing protein	MCOR_53724	Mytilus coruscus (Sea mussel)	523						IPR041249;IPR011044;	PF18738;
331	NODE_387472_length_175_cov_3420.666667_g346032_i0_1_175_+	1.57886	1.05958	2.88151	0.00445484	0.211289	0.112561	0	0.798043	0.999869	0.0108266	0	0.980863	0.995283	-0.187396	0	0.666946	0.905675	A0A6J8EI70	A0A6J8EI70_MYTCO	unreviewed	LIM zinc-binding domain-containing Nebulette,LIM and SH3 domain protein F42H10.3,LIM and SH3 domain protein 1,LIM and SH3 domain protein Lasp	MCOR_52269	Mytilus coruscus (Sea mussel)	404	GO:0046872			metal ion binding [GO:0046872]		IPR000900;IPR036028;IPR001452;IPR001781;	PF00412;PF00880;PF14604;
332	NODE_18534_length_2849_cov_280.753571_g9088_i1_2287_2849_-	3.07486	-0.93749	-2.87829	0.00446092	0.211289	-0.329608	-0.277095	0.403251	0.999869	-0.115815	0	0.796638	0.939693	0.101531	0	0.818752	0.970107	A0A6D2UJA7	A0A6D2UJA7_CRAGI	unreviewed	Microtubule-actin cross-linking factor 1, isoforms 1/2/3/5		Crassostrea gigas (Pacific oyster) (Crassostrea angulata)	748	GO:0005509; GO:0008017; GO:0016020; GO:0042995; GO:0045104	intermediate filament cytoskeleton organization [GO:0045104]	cell projection [GO:0042995]; membrane [GO:0016020]	calcium ion binding [GO:0005509]; microtubule binding [GO:0008017]	cd00051;	IPR011992;IPR018247;IPR002048;IPR003108;IPR036534;IPR043197;IPR018159;IPR002017;	PF02187;PF00435;
333	NODE_36098_length_1853_cov_17321.807650_g17589_i0_1_1853_-	9.37507	0.732433	2.87461	0.00447922	0.211519	0.41423	0.930387	0.181479	0.999869	0.736211	2.89593	0.00426721	0.0318271	0.174277	0	0.710631	0.929983	A0A6J8B518	A0A6J8B518_MYTCO	unreviewed	Uncharacterized protein	MCOR_14629	Mytilus coruscus (Sea mussel)	690
334	NODE_9630_length_3919_cov_184.762016_g4915_i0_1_3919_+	5.23648	0.796272	2.87247	0.0045043	0.211721	0.173371	0	0.695432	0.999869	0.133545	0	0.772671	0.928138	-0.0482229	0	0.922099	0.992677	A0A6J8A195	A0A6J8A195_MYTCO	unreviewed	SSD domain-containing protein	MCOR_2567	Mytilus coruscus (Sea mussel)	1389	GO:0016021		integral component of membrane [GO:0016021]			IPR032190;IPR003392;IPR000731;	PF16414;PF02460;PF12349;
335	NODE_42499_length_1624_cov_29112.040635_g4486_i7_1_1624_+	10.1554	1.12304	2.87605	0.00453037	0.211721	0.179371	0	0.680941	0.999869	0.976909	2.37868	0.0135996	0.0729838	0.0307988	0	0.94492	0.996854	A0A6J8D4Z8	A0A6J8D4Z8_MYTCO	unreviewed	MYH6_7	MCOR_36186	Mytilus coruscus (Sea mussel)	1993	GO:0003774; GO:0005524; GO:0016459; GO:0030016; GO:0051015		myofibril [GO:0030016]; myosin complex [GO:0016459]	actin filament binding [GO:0051015]; ATP binding [GO:0005524]; motor activity [GO:0003774]		IPR000048;IPR036961;IPR001609;IPR027401;IPR004009;IPR008989;IPR002928;IPR027417;	PF00063;PF02736;PF01576;
336	NODE_9978_length_3854_cov_939.734297_g4786_i3_1_3854_+	7.48656	1.3876	2.8835	0.00456708	0.211721	0.195814	0	0.689114	0.999869	0.69731	1.09408	0.15529	0.379594	0.350646	0.231778	0.469009	0.781473	A0A6J8BFJ6	A0A6J8BFJ6_MYTCO	unreviewed	VWFD domain-containing protein	MCOR_16795	Mytilus coruscus (Sea mussel)	2072	GO:0016021		integral component of membrane [GO:0016021]			IPR001846;	PF00094;
337	NODE_27385_length_2257_cov_788.091938_g13327_i0_1_2023_+	6.07176	-1.17031	-2.87206	0.0045891	0.211721	-1.5277	-3.99029	0.000328161	0.0649542	-1.85161	-4.91783	3.52924e-05	0.000844101	-3.25777	-8.49933	1.3947e-08	5.40034e-06	A0A6J8AFX6	A0A6J8AFX6_MYTCO	unreviewed	Tyrosine-protein kinase receptor Tie-1,Vascular endothelial growth factor receptor 3,Vascular endothelial growth factor receptor 1,Vascular endothelial growth factor receptor 2	MCOR_6768	Mytilus coruscus (Sea mussel)	968	GO:0004672; GO:0005524; GO:0016021		integral component of membrane [GO:0016021]	ATP binding [GO:0005524]; protein kinase activity [GO:0004672]	cd00063;	IPR003961;IPR036116;IPR013783;IPR011009;IPR000719;IPR001245;	PF07714;
338	NODE_29104_length_2166_cov_166.758621_g14167_i0_1_1465_-	3.28473	1.37623	2.8798	0.00460063	0.211721	0.133907	0	0.834413	0.999869	-0.950353	-1.49828	0.0818201	0.25003	-1.95071	-2.43362	0.0140407	0.08765	V4CIK6	V4CIK6_LOTGI	unreviewed	MFS domain-containing protein	LOTGIDRAFT_230540	Lottia gigantea (Giant owl limpet)	561	GO:0016021; GO:0022857		integral component of membrane [GO:0016021]	transmembrane transporter activity [GO:0022857]		IPR011701;IPR020846;IPR036259;	PF07690;
339	NODE_16669_length_3012_cov_57.421532_g8209_i0_1_2882_+	2.35182	-3.70177	-2.99152	0.00460361	0.211721	0.699649	0.458118	0.487602	0.999869	-1.63933	-1.30818	0.144654	0.363717	1.22351	1.04068	0.215757	0.524385	A0A6J8EUS9	A0A6J8EUS9_MYTCO	unreviewed	ANK_REP_REGION domain-containing protein	MCOR_56247	Mytilus coruscus (Sea mussel)	996						IPR002110;IPR020683;IPR036770;IPR041249;IPR027417;	PF12796;PF13606;PF18738;
340	NODE_31849_length_2031_cov_502.617053_g15489_i0_1_1664_+	5.37204	-1.26224	-2.87347	0.00461253	0.211721	-0.111088	0	0.805342	0.999869	1.17437	3.02669	0.00320971	0.0256206	0.956381	2.31886	0.0154392	0.0938466	A0A6J8E580	A0A6J8E580_MYTCO	unreviewed	SSD domain-containing protein	MCOR_48220	Mytilus coruscus (Sea mussel)	772	GO:0016021		integral component of membrane [GO:0016021]			IPR003392;IPR000731;	PF02460;
341	NODE_9462_length_3948_cov_622.182611_g3522_i4_323_2266_+	5.5799	2.85223	2.95735	0.00461453	0.211721	3.46058	3.52996	0.00121165	0.138899	3.28716	3.47209	0.00137575	0.0139213	3.87826	4.01038	0.000381908	0.00634736	A0A6J8EY04	A0A6J8EY04_MYTCO	unreviewed	SLC26A11	MCOR_56540	Mytilus coruscus (Sea mussel)	642	GO:0008271; GO:0016021		integral component of membrane [GO:0016021]	secondary active sulfate transmembrane transporter activity [GO:0008271]		IPR018045;IPR011547;IPR001902;IPR002645;IPR036513;	PF01740;PF00916;
342	NODE_14802_length_3208_cov_348.047800_g1315_i2_369_1586_+	3.94036	-1.10463	-2.86678	0.00462168	0.211721	-0.156214	0	0.720812	0.999869	0.405523	0.565587	0.296126	0.567085	0.582519	1.21467	0.120899	0.372041	A0A6J8AM04	A0A6J8AM04_MYTCO	unreviewed	TSPAN18	MCOR_9305	Mytilus coruscus (Sea mussel)	370	GO:0016021		integral component of membrane [GO:0016021]			IPR000301;IPR018499;	PF00335;
343	NODE_26511_length_2305_cov_238.548759_g5420_i2_188_2305_+	2.20619	-2.43091	-2.93586	0.00462588	0.211721	-1.10528	-1.224	0.146962	0.999869	0.774475	0.902251	0.229055	0.487466	0.120978	0	0.858797	0.980358	A0A6J8D4U9	A0A6J8D4U9_MYTCO	unreviewed	DOCK3	MCOR_36869	Mytilus coruscus (Sea mussel)	2080	GO:0005085; GO:0005737; GO:0007264	small GTPase mediated signal transduction [GO:0007264]	cytoplasm [GO:0005737]	guanyl-nucleotide exchange factor activity [GO:0005085]		IPR016024;IPR035892;IPR027007;IPR027357;IPR026791;IPR010703;IPR043161;IPR043162;IPR032376;IPR042455;IPR036028;IPR001452;	PF06920;PF14429;PF16172;PF00018;
344	NODE_21523_length_2619_cov_281.321790_g8607_i1_1_1318_+	4.42032	0.738182	2.85867	0.00464468	0.211721	0.25001	0	0.533313	0.999869	0.426004	0.959703	0.17423	0.406493	0.0692293	0	0.895211	0.98935	K1QIB5	K1QIB5_CRAGI	unreviewed	Carnosine N-methyltransferase (EC 2.1.1.22)	CGI_10003970	Crassostrea gigas (Pacific oyster) (Crassostrea angulata)	371	GO:0030735			carnosine N-methyltransferase activity [GO:0030735]		IPR012901;IPR029063;	PF07942;
345	NODE_11542_length_3610_cov_196.637181_g5787_i0_309_1811_-	4.56462	2.52567	2.93898	0.00464506	0.211721	-0.72675	-0.748607	0.293476	0.999869	1.78883	1.91054	0.0436256	0.163109	-0.526133	-0.428963	0.442085	0.761543	A0A6J8EAY9	A0A6J8EAY9_MYTCO	unreviewed	Innexin	inx MCOR_48907	Mytilus coruscus (Sea mussel)	372	GO:0005886; GO:0005921; GO:0006811; GO:0016021	ion transport [GO:0006811]	gap junction [GO:0005921]; integral component of membrane [GO:0016021]; plasma membrane [GO:0005886]			IPR000990;	PF00876;
346	NODE_40698_length_1684_cov_131.891131_g19960_i0_364_1684_-	3.28072	-0.818018	-2.85749	0.0046619	0.211874	-0.424369	-0.814948	0.213148	0.999869	-0.237791	0	0.560508	0.809663	0.387065	0.681701	0.252242	0.573443	A0A6J8D388	A0A6J8D388_MYTCO	unreviewed	Cilia- and flagella-associated protein 36 (Coiled-coil domain-containing protein 104)	MCOR_35767	Mytilus coruscus (Sea mussel)	401	GO:0005737; GO:0005929		cilium [GO:0005929]; cytoplasm [GO:0005737]			IPR023379;IPR042541;IPR038888;IPR003903;	PF11527;
347	NODE_169_length_12104_cov_61.189465_g125_i0_3982_11961_-	4.80151	-0.711952	-2.8458	0.00478133	0.215759	-0.715116	-2.83957	0.00484939	0.307487	-0.231259	0	0.583345	0.825758	-0.268405	-0.0347027	0.487538	0.794624	A0A6J8A113	A0A6J8A113_MYTCO	unreviewed	N4BP2 (EC 3.-.-.-)	MCOR_2495	Mytilus coruscus (Sea mussel)	2744	GO:0016787; GO:0043130			hydrolase activity [GO:0016787]; ubiquitin binding [GO:0043130]		IPR003892;IPR013899;IPR027417;IPR002625;IPR036063;IPR009060;	PF08590;PF01713;
348	NODE_82646_length_797_cov_13154.399733_g41944_i1_481_797_+	7.33353	1.09396	2.85019	0.00479707	0.215759	0.264765	0.00595782	0.539291	0.999869	0.365198	0.343952	0.39027	0.665545	0.258335	0	0.550001	0.838404	A0A6J8AZ93	A0A6J8AZ93_MYTCO	unreviewed	COL1A	MCOR_12757	Mytilus coruscus (Sea mussel)	1406	GO:0005201; GO:0046872			extracellular matrix structural constituent [GO:0005201]; metal ion binding [GO:0046872]		IPR008160;IPR000885;IPR001007;	PF01410;PF01391;
349	NODE_483050_length_145_cov_129481.343750_g441610_i0_1_145_-	5.26732	0.943496	2.84633	0.00479915	0.215759	0.805517	2.32599	0.0150294	0.514796	0.688202	1.75983	0.0467212	0.171777	0.185747	0	0.662251	0.902809	Q6VQP9	Q6VQP9_ROMMI	unreviewed	Actin (Fragment)		Romalea microptera (Eastern lubber grasshopper) (Romalea guttata)	93						IPR004000;IPR043129;	PF00022;
350	NODE_14938_length_3194_cov_70.690938_g7398_i0_370_1836_+	2.80272	-0.932956	-2.84489	0.00481285	0.215759	-0.775975	-2.02461	0.0280218	0.687431	-0.839762	-2.45807	0.0113359	0.0639393	-0.878565	-2.38916	0.0131862	0.0837074	A0A6J8CM12	A0A6J8CM12_MYTCO	unreviewed	Homeobox domain-containing protein	MCOR_30902	Mytilus coruscus (Sea mussel)	486	GO:0000981; GO:0003677; GO:0005634		nucleus [GO:0005634]	DNA binding [GO:0003677]; DNA-binding transcription factor activity, RNA polymerase II-specific [GO:0000981]	cd00086;	IPR009057;IPR017970;IPR001356;IPR008422;	PF05920;
351	NODE_2791_length_6169_cov_127.995261_g1542_i0_2754_6048_-	4.62989	-0.934663	-2.84463	0.004816	0.215759	-0.340801	-0.329465	0.381574	0.999869	-0.401042	-0.609024	0.278398	0.546895	-0.0578022	0	0.89734	0.989516	A0A6J8C2C3	A0A6J8C2C3_MYTCO	unreviewed	PIK3CA_B_D (EC 2.7.1.153)	MCOR_24414	Mytilus coruscus (Sea mussel)	1095	GO:0046934; GO:0048015; GO:0052812	phosphatidylinositol-mediated signaling [GO:0048015]		phosphatidylinositol-3,4-bisphosphate 5-kinase activity [GO:0052812]; phosphatidylinositol-4,5-bisphosphate 3-kinase activity [GO:0046934]		IPR016024;IPR035892;IPR011009;IPR000403;IPR036940;IPR018936;IPR001263;IPR042236;IPR003113;IPR002420;IPR000341;IPR015433;IPR029071;	PF00454;PF00792;PF02192;PF00794;PF00613;
352	NODE_17254_length_2961_cov_385.733516_g8492_i0_1185_2517_-	5.25555	-0.725445	-2.83633	0.00488544	0.218249	-0.320128	-0.356071	0.363387	0.999869	-0.140078	0	0.786818	0.935545	-0.110482	0	0.840138	0.976219	A0A6J8D4P7	A0A6J8D4P7_MYTCO	unreviewed	POU domain protein	MCOR_36810	Mytilus coruscus (Sea mussel)	431	GO:0000981; GO:0003677; GO:0005634; GO:0007420	brain development [GO:0007420]	nucleus [GO:0005634]	DNA binding [GO:0003677]; DNA-binding transcription factor activity, RNA polymerase II-specific [GO:0000981]	cd00086;	IPR009057;IPR017970;IPR001356;IPR010982;IPR013847;IPR000327;IPR016362;	PF00046;PF00157;
353	NODE_17498_length_2939_cov_452.925952_g8605_i0_556_2802_-	5.81269	-1.31239	-2.84912	0.00490471	0.218489	-0.220837	0	0.640729	0.999869	-0.687824	-1.18712	0.131382	0.342174	-0.0345399	0	0.942251	0.996854	A0A6F9EZI3	A0A6F9EZI3_MYTGA	unreviewed	Ovothiol-A	ovoA	Mytilus galloprovincialis (Mediterranean mussel)	793						IPR016187;IPR024775;IPR027577;IPR029063;IPR005532;IPR042095;	PF12867;PF03781;
354	NODE_9121_length_4013_cov_22.154642_g4669_i0_67_3618_-	2.17293	-1.29314	-2.84221	0.0049734	0.220923	-0.559939	-0.919409	0.193327	0.999869	0.205197	0	0.646986	0.865712	-0.318318	-0.176056	0.469927	0.78189	A0A6J8AQV7	A0A6J8AQV7_MYTCO	unreviewed	GRIN3A	MCOR_10407	Mytilus coruscus (Sea mussel)	1086	GO:0003677; GO:0004970; GO:0005886; GO:0016021; GO:0046983		integral component of membrane [GO:0016021]; plasma membrane [GO:0005886]	DNA binding [GO:0003677]; ionotropic glutamate receptor activity [GO:0004970]; protein dimerization activity [GO:0046983]		IPR019594;IPR001508;IPR001320;IPR028082;IPR001638;IPR002100;	PF00060;PF00497;
355	NODE_86445_length_751_cov_2383.548433_g27929_i1_1_751_-	6.20995	-0.941246	-2.82664	0.00501834	0.222291	-0.072243	0	0.871218	0.999869	0.37539	0.48529	0.32203	0.594816	0.691904	1.85456	0.0389682	0.178999	A0A6J8E2N1	A0A6J8E2N1_MYTCO	unreviewed	SH3 domain-containing protein	MCOR_46175	Mytilus coruscus (Sea mussel)	874	GO:0005737; GO:0005856; GO:0045104	intermediate filament cytoskeleton organization [GO:0045104]	cytoplasm [GO:0005737]; cytoskeleton [GO:0005856]			IPR041615;IPR043197;IPR035915;IPR001101;IPR036028;IPR001452;	PF17902;
356	NODE_167512_length_323_cov_37591.923358_g126078_i0_1_323_-	7.19052	1.01237	2.82316	0.00507595	0.222682	0.27706	0.055515	0.500229	0.999869	0.850489	2.20433	0.0194852	0.0940245	0.0439435	0	0.921025	0.992677	A0A6J8D4Z8	A0A6J8D4Z8_MYTCO	unreviewed	MYH6_7	MCOR_36186	Mytilus coruscus (Sea mussel)	1993	GO:0003774; GO:0005524; GO:0016459; GO:0030016; GO:0051015		myofibril [GO:0030016]; myosin complex [GO:0016459]	actin filament binding [GO:0051015]; ATP binding [GO:0005524]; motor activity [GO:0003774]		IPR000048;IPR036961;IPR001609;IPR027401;IPR004009;IPR008989;IPR002928;IPR027417;	PF00063;PF02736;PF01576;
357	NODE_67591_length_1017_cov_2279.713843_g35448_i0_153_728_+	2.67495	1.39295	2.8371	0.00508953	0.222682	0.942289	1.41146	0.0964318	0.999869	1.14189	2.15283	0.022633	0.103792	1.31241	2.24397	0.0191805	0.110045	A0A6J8D8U1	A0A6J8D8U1_MYTCO	unreviewed	CUB domain-containing protein	MCOR_37934	Mytilus coruscus (Sea mussel)	585	GO:0016021		integral component of membrane [GO:0016021]		cd00112;	IPR000859;IPR036055;IPR042333;IPR002172;IPR035914;	PF00057;
358	NODE_1730_length_7098_cov_54.561640_g1006_i0_3354_6810_-	2.75618	-2.12455	-2.87906	0.00509034	0.222682	0.419165	0.229789	0.5735	0.999869	-0.221535	0	0.707193	0.897186	0.575151	0.462539	0.437984	0.758346	A0A6S7JHZ6	A0A6S7JHZ6_PARCT	unreviewed	Reverse transcriptase domain-containing protein	PACLA_6A031977 PACLA_8A031977	Paramuricea clavata (Red gorgonian) (Violescent sea-whip)	1175						IPR043502;IPR036691;IPR000477;	PF00078;
359	NODE_6731_length_4530_cov_140.268690_g3512_i0_2150_4530_-	3.99342	-1.18384	-2.82696	0.00509594	0.222682	-0.911453	-2.03503	0.0278727	0.684841	-2.10754	-4.96206	3.21939e-05	0.000787323	-1.69932	-4.07888	0.000267435	0.00493014	A0A6J8B3G0	A0A6J8B3G0_MYTCO	unreviewed	Cyclin-F	MCOR_13957	Mytilus coruscus (Sea mussel)	780	GO:0005737; GO:0005814		centriole [GO:0005814]; cytoplasm [GO:0005737]		cd00043;	IPR039361;IPR013763;IPR036915;IPR004367;IPR006671;IPR001810;	PF02984;PF00134;
360	NODE_78338_length_853_cov_185321.595771_g42986_i0_286_853_+	12.528	0.865343	2.8179	0.0051055	0.222682	0.41072	0.710685	0.244388	0.999869	0.687791	1.97696	0.0306417	0.127925	0.159296	0	0.715547	0.932202	A0A2R2MM71	A0A2R2MM71_LINUN	unreviewed	actin	LOC106165482	Lingula unguis	225						IPR004000;IPR020902;IPR004001;IPR043129;	PF00022;
361	NODE_9312_length_3977_cov_175.790224_g4769_i0_352_2377_+	4.04081	-1.38355	-2.8347	0.00511213	0.222682	-0.521788	-0.7494	0.247598	0.999869	-0.702406	-1.21303	0.126324	0.333665	-0.437203	-0.506533	0.335952	0.667002	A0A6J8A454	A0A6J8A454_MYTCO	unreviewed	HHIP-like protein 1,HHIP-like protein 2	MCOR_3098	Mytilus coruscus (Sea mussel)	696	GO:0003824			catalytic activity [GO:0003824]		IPR011042;IPR018143;IPR012938;IPR011041;	PF03024;PF07995;
362	NODE_37401_length_1803_cov_285.274230_g18250_i0_1_1155_+	4.49339	1.05699	2.81895	0.00513885	0.223228	0.141735	0	0.75624	0.999869	-0.380016	-0.381914	0.377043	0.65204	0.16651	0	0.714516	0.931508	A0A6J8BAX0	A0A6J8BAX0_MYTCO	unreviewed	FLVCR	MCOR_16047	Mytilus coruscus (Sea mussel)	496	GO:0016021; GO:0022857		integral component of membrane [GO:0016021]	transmembrane transporter activity [GO:0022857]		IPR011701;IPR020846;IPR036259;	PF07690;
363	NODE_14628_length_3227_cov_255.337948_g7255_i0_1_2108_+	4.9747	0.726141	2.80985	0.005187	0.223915	0.467948	1.29455	0.1047	0.999869	0.863511	3.66407	0.000705383	0.00865223	0.601012	2.14207	0.0219215	0.120825	K1QSK4	K1QSK4_CRAGI	unreviewed	Calcium-binding mitochondrial carrier protein Aralar1	CGI_10018434	Crassostrea gigas (Pacific oyster) (Crassostrea angulata)	1114	GO:0003824; GO:0005509; GO:0005743; GO:0009058; GO:0015171; GO:0016021; GO:0030170	biosynthetic process [GO:0009058]	integral component of membrane [GO:0016021]; mitochondrial inner membrane [GO:0005743]	amino acid transmembrane transporter activity [GO:0015171]; calcium ion binding [GO:0005509]; catalytic activity [GO:0003824]; pyridoxal phosphate binding [GO:0030170]		IPR004839;IPR029658;IPR011992;IPR018247;IPR002048;IPR002067;IPR018108;IPR023395;IPR004838;IPR015424;IPR015422;IPR015421;	PF00155;PF13202;PF00153;
364	NODE_85957_length_757_cov_922.062147_g48933_i0_1_732_-	4.88871	-0.675645	-2.80965	0.00518774	0.223915	-0.482114	-1.46944	0.0781515	0.999869	0.580705	2.32638	0.0149414	0.0776963	0.528918	1.89034	0.0361648	0.170114	A0A6J8DVX4	A0A6J8DVX4_MYTCO	unreviewed	Syntaxin-7,Syntaxin-12	MCOR_44079	Mytilus coruscus (Sea mussel)	277	GO:0005484; GO:0006886; GO:0016021; GO:0016192	intracellular protein transport [GO:0006886]; vesicle-mediated transport [GO:0016192]	integral component of membrane [GO:0016021]	SNAP receptor activity [GO:0005484]		IPR010989;IPR006012;IPR006011;IPR000727;	PF05739;PF14523;
365	NODE_34879_length_1901_cov_54.064795_g16987_i0_1_1580_+	2.26802	-1.33569	-2.82464	0.00520345	0.223915	-0.517354	-0.705211	0.26509	0.999869	0.229234	0	0.611993	0.84373	0.222777	0	0.628703	0.88484	A0A6J7ZVN3	A0A6J7ZVN3_MYTCO	unreviewed	Uncharacterized protein	MCOR_512	Mytilus coruscus (Sea mussel)	360
366	NODE_17090_length_2976_cov_415.909464_g8355_i1_1_1025_+	4.31328	-1.15363	-2.81601	0.00521163	0.223915	-0.0634849	0	0.889443	0.999869	0.385679	0.440357	0.346895	0.620762	0.545614	0.928776	0.188961	0.486227	A0A6J8BMK5	A0A6J8BMK5_MYTCO	unreviewed	Uncharacterized protein	MCOR_20754	Mytilus coruscus (Sea mussel)	325	GO:0016021		integral component of membrane [GO:0016021]
367	NODE_32267_length_2013_cov_93.172607_g14324_i1_18_2013_-	2.59041	2.41616	2.8825	0.00524534	0.224749	3.9629	3.83453	0.000594344	0.0865368	0.995954	0.890297	0.262006	0.52855	2.57859	2.17019	0.0278836	0.142917	A0A6J8EU58	A0A6J8EU58_MYTCO	unreviewed	Fatty acid synthase (EC 2.3.1.85)	MCOR_55045	Mytilus coruscus (Sea mussel)	1711	GO:0004312; GO:0016021; GO:0016491; GO:0031177		integral component of membrane [GO:0016021]	fatty acid synthase activity [GO:0004312]; oxidoreductase activity [GO:0016491]; phosphopantetheine binding [GO:0031177]		IPR036736;IPR025110;IPR000873;IPR042099;IPR013120;IPR036291;IPR020806;IPR009081;IPR006162;IPR020904;IPR002347;	PF00106;PF00501;PF13193;PF07993;PF00550;
368	NODE_6153_length_4696_cov_29.391866_g3206_i0_1140_2923_-	1.89815	-2.48912	-2.88401	0.00527426	0.225374	0.224472	0	0.783314	0.999869	0.196002	0	0.772666	0.928138	-0.524912	-0.321076	0.548029	0.837081	A0A6J8DHY8	A0A6J8DHY8_MYTCO	unreviewed	Uncharacterized protein	MCOR_40780	Mytilus coruscus (Sea mussel)	473	GO:0005524			ATP binding [GO:0005524]		IPR043129;IPR029047;IPR013126;	PF00012;
369	NODE_15385_length_3145_cov_137.766150_g7609_i0_582_2457_+	3.68029	-0.936872	-2.80303	0.00529352	0.225584	0.225007	0	0.586354	0.999869	-0.0367323	0	0.936506	0.986032	0.862961	2.88368	0.00439633	0.0381735	A0A6J8DRQ1	A0A6J8DRQ1_MYTCO	unreviewed	Uncharacterized protein	MCOR_44409	Mytilus coruscus (Sea mussel)	532	GO:0016021		integral component of membrane [GO:0016021]
370	NODE_15810_length_3096_cov_41.906137_g7814_i0_1538_2998_-	2.11662	-1.14225	-2.80627	0.00532377	0.22626	-0.27239	-0.0312973	0.531362	0.999869	-0.761379	-1.65308	0.0577745	0.199454	-0.570851	-0.992302	0.172873	0.462161	A0A6J8CMK3	A0A6J8CMK3_MYTCO	unreviewed	Uncharacterized protein	MCOR_31257	Mytilus coruscus (Sea mussel)	593	GO:0005739; GO:0006412; GO:0008168; GO:0032259	methylation [GO:0032259]; translation [GO:0006412]	mitochondrion [GO:0005739]	methyltransferase activity [GO:0008168]		IPR015324;	PF09243;
371	NODE_12889_length_3428_cov_777.464635_g6411_i0_640_1365_+	4.77355	1.44534	2.8176	0.00535919	0.226517	0.239447	0	0.659262	0.999869	-1.18258	-1.87541	0.0410004	0.156984	-0.427971	-0.349253	0.44412	0.763702	A0A210QPG9	A0A210QPG9_MIZYE	unreviewed	GTP-binding protein Rhes	KP79_PYT06181	Mizuhopecten yessoensis (Japanese scallop) (Patinopecten yessoensis)	240	GO:0003924; GO:0005525; GO:0007165; GO:0016020	signal transduction [GO:0007165]	membrane [GO:0016020]	GTPase activity [GO:0003924]; GTP binding [GO:0005525]		IPR027417;IPR005225;IPR001806;IPR020849;	PF00071;
372	NODE_23942_length_2459_cov_240.676763_g11648_i0_1_1192_+	3.99451	-0.815117	-2.78824	0.00545289	0.226517	-0.165505	0	0.708655	0.999869	-0.373429	-0.582657	0.284558	0.55417	-0.0985024	0	0.834949	0.975016	A0A6J8E3T7	A0A6J8E3T7_MYTCO	unreviewed	Uncharacterized protein	MCOR_47447	Mytilus coruscus (Sea mussel)	370	GO:0016021		integral component of membrane [GO:0016021]
373	NODE_66690_length_1032_cov_472.443540_g34876_i0_185_805_-	2.7094	2.81704	2.88611	0.00545323	0.226517	2.5876	2.28261	0.0216916	0.611003	2.14616	2.04958	0.0343055	0.138074	2.28842	1.93156	0.0452718	0.197522	A0A6J8BB90	A0A6J8BB90_MYTCO	unreviewed	BIRC2_3	MCOR_16130	Mytilus coruscus (Sea mussel)	211					cd00022;	IPR001370;	PF00653;
374	NODE_13891_length_3306_cov_348.881793_g6903_i0_1473_2057_-	3.84786	-1.32035	-2.80325	0.00545719	0.226517	-1.2687	-2.66872	0.00737993	0.37181	-1.40023	-2.96776	0.00375785	0.0289668	-1.72326	-3.59846	0.00086105	0.0116724	A0A6J8BQU0	A0A6J8BQU0_MYTCO	unreviewed	Neurocalcin homolog,Calcium-binding protein NCS-1,Neurocalcin-delta A,Neurocalcin-delta B,Neuron-specific calcium-binding protein hippocalcin,Hippocalcin-like protein 1,Neurocalcin-delta,Neurocalcin	MCOR_21675	Mytilus coruscus (Sea mussel)	231	GO:0005509			calcium ion binding [GO:0005509]	cd00051;	IPR011992;IPR018247;IPR002048;IPR028846;	PF13499;PF13833;
375	NODE_22912_length_2527_cov_311.198144_g11180_i0_1_2062_+	5.19688	-0.678976	-2.78671	0.00546313	0.226517	-0.350736	-0.583365	0.283127	0.999869	-0.169838	0	0.739423	0.912001	0.0506115	0	0.940464	0.996854	A0A6N0A216	A0A6N0A216_BATAZ	unreviewed	Period (Fragment)		Bathymodiolus azoricus (Mussel)	1257	GO:0005634		nucleus [GO:0005634]		cd00130;	IPR000014;IPR035965;IPR022728;	PF12114;
376	NODE_39597_length_1721_cov_1344.534689_g19383_i0_237_1194_+	5.46146	3.74197	2.92145	0.00546525	0.226517	0.0867477	0	0.92893	0.999869	1.53276	0.990212	0.254407	0.519214	0.302518	0.0430007	0.755266	0.947259	A0A6J8C8G7	A0A6J8C8G7_MYTCO	unreviewed	Uncharacterized protein	MCOR_26774	Mytilus coruscus (Sea mussel)	295						IPR007110;IPR036179;IPR013783;IPR003599;IPR013106;	PF07686;
377	NODE_29310_length_2157_cov_35.074953_g14263_i0_1_2157_-	1.76808	1.47657	2.81079	0.0054664	0.226517	0.82476	1.34357	0.104817	0.999869	-0.0474408	0	0.934425	0.985872	-0.265766	-0.00592903	0.629554	0.88532	A0A6J8ETZ3	A0A6J8ETZ3_MYTCO	unreviewed	Uncharacterized protein	MCOR_55959	Mytilus coruscus (Sea mussel)	905	GO:0016021		integral component of membrane [GO:0016021]		cd00063;	IPR003961;IPR036116;IPR007110;IPR036179;IPR013783;IPR003006;IPR003599;IPR003598;
378	NODE_66652_length_1033_cov_133.808943_g34848_i0_1_1033_-	2.32482	-1.23992	-2.79853	0.00546876	0.226517	-0.804504	-1.44513	0.0861881	0.999869	-1.52921	-3.48544	0.00111236	0.0119963	-0.426799	-0.456209	0.360438	0.690784	A0A6J7ZU58	A0A6J7ZU58_MYTCO	unreviewed	Uncharacterized protein	MCOR_458	Mytilus coruscus (Sea mussel)	414
379	NODE_8952_length_4043_cov_83.489985_g4590_i0_431_3127_+	3.44642	-1.14965	-2.79451	0.00547229	0.226517	-0.484939	-0.76621	0.234555	0.999869	-1.30528	-3.19559	0.00218101	0.0192598	-0.648785	-1.29893	0.106745	0.34404	A0A6U6GHQ3	A0A6U6GHQ3_9STRA	unreviewed	Uncharacterized protein (Fragment)	OAUR00152_24250	Odontella aurita	954						IPR005049;	PF03385;
380	NODE_18869_length_2822_cov_493.783988_g9246_i0_480_1718_+	4.95991	0.894829	2.78751	0.00547386	0.226517	0.134376	0	0.758036	0.999869	-0.641615	-1.53399	0.0705372	0.227902	-0.680809	-1.70076	0.0521896	0.217583	A0A6J8CIK3	A0A6J8CIK3_MYTCO	unreviewed	Calbindin-32	MCOR_30204	Mytilus coruscus (Sea mussel)	351	GO:0005509			calcium ion binding [GO:0005509]		IPR011992;IPR018247;IPR002048;	PF13202;PF13499;PF13833;
381	NODE_64832_length_1066_cov_361.233038_g15731_i2_141_906_+	3.53546	-1.79949	-2.82749	0.00549609	0.22684	-1.03924	-1.14091	0.167776	0.999869	-1.2825	-2.00278	0.0321004	0.132003	0.126288	0	0.849752	0.978569	A0A6J8BMF4	A0A6J8BMF4_MYTCO	unreviewed	Uncharacterized protein	MCOR_20757	Mytilus coruscus (Sea mussel)	217
382	NODE_3975_length_5495_cov_833.602277_g1688_i2_105_1439_+	5.18279	-1.00744	-2.78455	0.00553976	0.22773	0.263296	0.000992981	0.528779	0.999869	0.828387	2.31519	0.015398	0.0794967	1.05246	3.08834	0.00276135	0.0274824	A0A6J8DNT5	A0A6J8DNT5_MYTCO	unreviewed	MITF	MCOR_42999	Mytilus coruscus (Sea mussel)	439	GO:0006959; GO:0045670; GO:0045893; GO:0046983	humoral immune response [GO:0006959]; positive regulation of transcription, DNA-templated [GO:0045893]; regulation of osteoclast differentiation [GO:0045670]		protein dimerization activity [GO:0046983]	cd00083;	IPR011598;IPR036638;IPR031867;IPR024100;	PF00010;PF15951;
383	NODE_1159_length_7846_cov_305.853533_g697_i0_1275_2804_+	4.54191	-0.923399	-2.78202	0.00554824	0.22773	-0.207391	0	0.621006	0.999869	0.976284	3.44738	0.00118388	0.0125279	0.811824	2.54841	0.00929791	0.0649859	A0A6J8AEN9	A0A6J8AEN9_MYTCO	unreviewed	Protein tweety homolog	MCOR_6917	Mytilus coruscus (Sea mussel)	503	GO:0005254; GO:0005886; GO:0034707		chloride channel complex [GO:0034707]; plasma membrane [GO:0005886]	chloride channel activity [GO:0005254]		IPR006990;	PF04906;
384	NODE_11043_length_3685_cov_233.735424_g5541_i0_439_3309_-	5.2867	-1.15403	-2.78715	0.00556719	0.22773	-0.0700793	0	0.87664	0.999869	0.458631	0.665023	0.267952	0.534986	0.429003	0.553392	0.30841	0.638409	A0A6J8BIV4	A0A6J8BIV4_MYTCO	unreviewed	PCDHD1	MCOR_18588	Mytilus coruscus (Sea mussel)	934	GO:0005509; GO:0005886; GO:0007156; GO:0016021	homophilic cell adhesion via plasma membrane adhesion molecules [GO:0007156]	integral component of membrane [GO:0016021]; plasma membrane [GO:0005886]	calcium ion binding [GO:0005509]		IPR002126;IPR015919;IPR020894;IPR013164;	PF00028;PF08266;
385	NODE_38717_length_1753_cov_29037.775235_g4486_i3_1_1753_+	9.80577	1.39069	2.79602	0.0055954	0.22773	0.225531	0	0.642959	0.999869	1.60289	3.33467	0.0016081	0.0155042	0.136381	0	0.780463	0.956947	A0A6J8D4Z8	A0A6J8D4Z8_MYTCO	unreviewed	MYH6_7	MCOR_36186	Mytilus coruscus (Sea mussel)	1993	GO:0003774; GO:0005524; GO:0016459; GO:0030016; GO:0051015		myofibril [GO:0030016]; myosin complex [GO:0016459]	actin filament binding [GO:0051015]; ATP binding [GO:0005524]; motor activity [GO:0003774]		IPR000048;IPR036961;IPR001609;IPR027401;IPR004009;IPR008989;IPR002928;IPR027417;	PF00063;PF02736;PF01576;
386	NODE_12348_length_3496_cov_380.406440_g6176_i0_164_1154_+	3.43954	1.90868	2.82613	0.00559974	0.22773	-0.144067	0	0.815258	0.999869	0.2295	0	0.756315	0.919802	-0.59607	-0.583018	0.35658	0.687412	A0A6J8BYM3	A0A6J8BYM3_MYTCO	unreviewed	Methyltransf_FA domain-containing protein	MCOR_24289	Mytilus coruscus (Sea mussel)	588						IPR022041;	PF12248;
387	NODE_45108_length_1541_cov_458.423592_g22234_i0_134_1177_-	4.7122	1.13996	2.78367	0.00560455	0.22773	0.322666	0.17694	0.4789	0.999869	-1.15026	-2.46103	0.0115872	0.0649355	-1.07551	-2.13229	0.0233651	0.12626	A0A6J8ACD5	A0A6J8ACD5_MYTCO	unreviewed	SLC39A1_2_3	MCOR_6504	Mytilus coruscus (Sea mussel)	333	GO:0016021; GO:0046873		integral component of membrane [GO:0016021]	metal ion transmembrane transporter activity [GO:0046873]		IPR003689;	PF02535;
388	NODE_17425_length_2947_cov_100.276743_g8573_i0_543_1022_+	2.65185	1.45944	2.79786	0.00562039	0.227785	0.597169	0.782497	0.249585	0.999869	-0.00530517	0	0.992693	0.998082	-0.030103	0	0.956254	0.997589	A0A6J8D2E7	A0A6J8D2E7_MYTCO	unreviewed	VHL	MCOR_35389	Mytilus coruscus (Sea mussel)	157					cd05468;	IPR037139;IPR024053;IPR037140;IPR036208;IPR022772;	PF01847;
389	NODE_14097_length_3286_cov_623.496447_g6996_i0_166_1245_+	5.83015	2.60927	2.86053	0.00566029	0.228474	-0.141935	0	0.858853	0.999869	0.280409	0.0192523	0.769095	0.926461	-0.16156	0	0.839721	0.976095	A0A6J8ENB2	A0A6J8ENB2_MYTCO	unreviewed	NKX2-1	MCOR_54145	Mytilus coruscus (Sea mussel)	359	GO:0000981; GO:0003677; GO:0005634		nucleus [GO:0005634]	DNA binding [GO:0003677]; DNA-binding transcription factor activity, RNA polymerase II-specific [GO:0000981]	cd00086;	IPR009057;IPR017970;IPR001356;IPR020479;	PF00046;
390	NODE_57027_length_1223_cov_1117.732538_g28870_i0_634_1223_-	5.74046	0.840895	2.77079	0.00567511	0.228474	0.705936	2.15745	0.0212889	0.604276	0.385066	0.577518	0.287684	0.557595	-0.0648604	0	0.888801	0.987171	A0A6J8E0T9	A0A6J8E0T9_MYTCO	unreviewed	CHCHD3	MCOR_46875	Mytilus coruscus (Sea mussel)	150
391	NODE_15659_length_3113_cov_333.354112_g7746_i0_1_1952_+	4.49677	1.4062	2.79026	0.00568134	0.228474	0.0928737	0	0.866483	0.999869	-0.674573	-0.887041	0.220433	0.475227	-0.0212586	0	0.969533	0.998983	A0A6J8AKV4	A0A6J8AKV4_MYTCO	unreviewed	TXNDC5	MCOR_8680	Mytilus coruscus (Sea mussel)	588	GO:0003756; GO:0005783		endoplasmic reticulum [GO:0005783]	protein disulfide isomerase activity [GO:0003756]		IPR005788;IPR036249;IPR017937;IPR013766;	PF00085;
392	NODE_30790_length_2082_cov_67.711264_g14982_i0_191_1055_-	2.05008	-1.35388	-2.7864	0.0056955	0.228474	-0.992437	-1.98371	0.0314019	0.730465	0.3825	0.364529	0.390485	0.665665	-1.12302	-2.3032	0.0163164	0.0977412	A0A6J8BL74	A0A6J8BL74_MYTCO	unreviewed	Uncharacterized protein	MCOR_20023	Mytilus coruscus (Sea mussel)	256
393	NODE_1177_length_7827_cov_753.970429_g699_i1_102_4663_+	7.7607	0.695129	2.76592	0.00572515	0.229079	0.191086	0	0.679813	0.999869	0.140917	0	0.784349	0.933946	0.167337	0	0.732936	0.939005	A0A6J8DQP8	A0A6J8DQP8_MYTCO	unreviewed	Electromotor neuron-associated protein 2,Microtubule-associated protein futsch	MCOR_42774	Mytilus coruscus (Sea mussel)	1519	GO:0000226; GO:0005874; GO:0008017	microtubule cytoskeleton organization [GO:0000226]	microtubule [GO:0005874]	microtubule binding [GO:0008017]		IPR026074;
394	NODE_13233_length_3383_cov_1064.631674_g2880_i3_1_3023_-	7.36425	0.859197	2.76517	0.00575029	0.229501	0.253771	0	0.527664	0.999869	1.02104	3.52576	0.000983419	0.0109753	0.191724	0	0.652928	0.898276	Q7YT99	Q7YT99_MYTGA	unreviewed	Twitchin	twitchin	Mytilus galloprovincialis (Mediterranean mussel)	4736	GO:0004672; GO:0005524			ATP binding [GO:0005524]; protein kinase activity [GO:0004672]	cd00063;	IPR003961;IPR036116;IPR007110;IPR036179;IPR013783;IPR013098;IPR003599;IPR003598;IPR011009;IPR039696;IPR000719;IPR017441;IPR008271;	PF00041;PF07679;PF00069;
395	NODE_26821_length_2287_cov_388.991063_g13046_i0_893_1990_-	5.09242	-0.956384	-2.76329	0.00579674	0.230769	-0.303824	-0.171275	0.446134	0.999869	-0.463142	-0.825507	0.212486	0.46429	-0.126945	0	0.771359	0.953021	A0A6J8E4A5	A0A6J8E4A5_MYTCO	unreviewed	G_PROTEIN_RECEP_F1_2 domain-containing protein	MCOR_47610	Mytilus coruscus (Sea mussel)	367	GO:0004930; GO:0016021		integral component of membrane [GO:0016021]	G protein-coupled receptor activity [GO:0004930]		IPR000276;IPR017452;	PF00001;
396	NODE_39312_length_1732_cov_94.755793_g19238_i0_1020_1625_-	2.40906	-1.11048	-2.766	0.00582032	0.231123	-0.279063	-0.0474874	0.542736	0.999869	0.528577	1.0391	0.157856	0.383186	1.21037	3.20883	0.00210011	0.0224808	A0A6J8BB37	A0A6J8BB37_MYTCO	unreviewed	CDC42	MCOR_16468	Mytilus coruscus (Sea mussel)	201	GO:0003924; GO:0005525; GO:0007264	small GTPase mediated signal transduction [GO:0007264]		GTPase activity [GO:0003924]; GTP binding [GO:0005525]		IPR027417;IPR005225;IPR001806;IPR003578;	PF00071;
397	NODE_11727_length_3585_cov_317.821267_g4053_i2_468_1403_-	5.55385	0.988297	2.75852	0.00586951	0.232256	0.237064	0	0.577953	0.999869	-0.365391	-0.374838	0.371482	0.645924	-0.301442	-0.136978	0.47458	0.784646	A0A6J8CQ34	A0A6J8CQ34_MYTCO	unreviewed	HADH (EC 1.1.1.35)	MCOR_32003	Mytilus coruscus (Sea mussel)	311	GO:0003857; GO:0006631; GO:0070403	fatty acid metabolic process [GO:0006631]		3-hydroxyacyl-CoA dehydrogenase activity [GO:0003857]; NAD+ binding [GO:0070403]		IPR022694;IPR006180;IPR006176;IPR006108;IPR008927;IPR013328;IPR036291;	PF00725;PF02737;
398	NODE_22409_length_2559_cov_395.147012_g2144_i8_192_2559_-	3.03624	-0.893345	-2.75588	0.00587841	0.232256	-0.238624	0	0.563455	0.999869	-1.80994	-5.90218	3.44893e-06	0.000143477	-1.79859	-5.33865	1.28898e-05	0.000536224	A0A6J8DNK6	A0A6J8DNK6_MYTCO	unreviewed	Uncharacterized protein	MCOR_42925	Mytilus coruscus (Sea mussel)	863						IPR018379;IPR000210;IPR011333;	PF10523;PF00651;
399	NODE_4117_length_5437_cov_22598.623237_g6_i7_587_4810_+	12.5994	1.11994	2.76025	0.00590153	0.232585	-0.0385163	0	0.932172	0.999869	0.283921	0.0658213	0.52365	0.782332	0.0461468	0	0.918732	0.992677	A0A6J8AYY5	A0A6J8AYY5_MYTCO	unreviewed	Fibrillar collagen NC1 domain-containing protein	MCOR_12754	Mytilus coruscus (Sea mussel)	1431	GO:0005201			extracellular matrix structural constituent [GO:0005201]		IPR008160;IPR000885;	PF01410;PF01391;
400	NODE_46433_length_1502_cov_684.529250_g16688_i2_450_1502_+	5.1598	1.48703	2.77529	0.00594372	0.233663	1.02221	1.67878	0.0586817	0.938457	1.4369	2.65675	0.00775643	0.0494606	0.822952	1.22422	0.130573	0.389895	A0A6J8EMX7	A0A6J8EMX7_MYTCO	unreviewed	SUFU	MCOR_54063	Mytilus coruscus (Sea mussel)	561	GO:0008134			transcription factor binding [GO:0008134]		IPR020941;IPR024314;IPR038489;IPR037181;IPR007768;IPR016591;	PF05076;PF12470;
401	NODE_55361_length_1262_cov_511.942292_g27902_i0_86_1181_+	4.49588	1.55502	2.77483	0.00600551	0.235503	-0.00614202	0	0.991487	0.999869	-1.26706	-1.76626	0.0525562	0.186852	-1.36569	-1.98935	0.0336612	0.162021	A0A6J8CW14	A0A6J8CW14_MYTCO	unreviewed	Inactive pancreatic lipase-related protein 1,Pancreatic lipase-related protein 3	MCOR_33404	Mytilus coruscus (Sea mussel)	315	GO:0004806; GO:0005576; GO:0006629	lipid metabolic process [GO:0006629]	extracellular region [GO:0005576]	triglyceride lipase activity [GO:0004806]	cd00707;	IPR029058;IPR013818;IPR033906;IPR000734;	PF00151;
402	NODE_5755_length_4816_cov_151.052444_g3009_i0_215_4582_+	1.7887	1.46137	2.76518	0.0060636	0.237189	1.01229	1.5621	0.0737265	0.999869	1.05074	1.75468	0.0507814	0.182107	1.48237	2.61379	0.00861539	0.061413	A0A210QDZ7	A0A210QDZ7_MIZYE	unreviewed	Band 4.1-like protein 3	KP79_PYT14900	Mizuhopecten yessoensis (Japanese scallop) (Patinopecten yessoensis)	680	GO:0005856; GO:0008092		cytoskeleton [GO:0005856]	cytoskeletal protein binding [GO:0008092]	cd14473;	IPR019749;IPR000798;IPR014847;IPR014352;IPR035963;IPR019748;IPR019747;IPR000299;IPR018979;IPR018980;IPR011993;IPR029071;	PF08736;PF09380;PF00373;PF09379;
403	NODE_64550_length_1071_cov_40068.883562_g33499_i0_10_1071_-	10.5243	1.8141	2.7852	0.0060827	0.237346	-0.519403	-0.475868	0.39994	0.999869	0.262281	0	0.686959	0.888755	-1.13396	-1.59048	0.0724015	0.268454	A0A6J8B670	A0A6J8B670_MYTCO	unreviewed	PLIN2	MCOR_15481	Mytilus coruscus (Sea mussel)	363						IPR004279;	PF03036;
404	NODE_43435_length_1592_cov_588.714841_g21351_i0_283_1305_-	5.17848	1.31093	2.7535	0.00611177	0.23789	-0.108084	0	0.825951	0.999869	-0.403994	-0.337673	0.431806	0.703423	0.190093	0	0.696507	0.922788	A0A6J8DC71	A0A6J8DC71_MYTCO	unreviewed	Acyltransferase (EC 2.3.1.-)	MCOR_39297	Mytilus coruscus (Sea mussel)	368	GO:0005789; GO:0016021; GO:0016747		endoplasmic reticulum membrane [GO:0005789]; integral component of membrane [GO:0016021]	transferase activity, transferring acyl groups other than amino-acyl groups [GO:0016747]		IPR007130;	PF03982;
405	NODE_8115_length_4216_cov_158.745860_g4194_i0_2755_3838_-	3.20139	-0.991776	-2.73721	0.00616009	0.238683	-0.663839	-1.4478	0.0825688	0.999869	0.283065	0.0876886	0.478502	0.743008	0.334834	0.291518	0.398776	0.72608	A0A6J8CP31	A0A6J8CP31_MYTCO	unreviewed	PID domain-containing protein	MCOR_32624	Mytilus coruscus (Sea mussel)	329					cd01214;	IPR033930;IPR011993;IPR006020;	PF14719;
406	NODE_60155_length_1157_cov_22863.713899_g20311_i2_364_1157_+	9.87167	0.979579	2.73672	0.00616249	0.238683	0.23549	0	0.572606	0.999869	0.940868	2.58525	0.00862573	0.0533384	0.0198704	0	0.964354	0.997635	A0A6J8D4Z8	A0A6J8D4Z8_MYTCO	unreviewed	MYH6_7	MCOR_36186	Mytilus coruscus (Sea mussel)	1993	GO:0003774; GO:0005524; GO:0016459; GO:0030016; GO:0051015		myofibril [GO:0030016]; myosin complex [GO:0016459]	actin filament binding [GO:0051015]; ATP binding [GO:0005524]; motor activity [GO:0003774]		IPR000048;IPR036961;IPR001609;IPR027401;IPR004009;IPR008989;IPR002928;IPR027417;	PF00063;PF02736;PF01576;
407	NODE_11830_length_3570_cov_216.936950_g5922_i0_571_2460_+	4.65908	-1.10843	-2.73598	0.00622973	0.240694	0.179448	0	0.68794	0.999869	0.240426	0	0.574469	0.819058	1.25429	3.40319	0.00132857	0.0160336	A0A6J8CK91	A0A6J8CK91_MYTCO	unreviewed	E3.2.1.14 (EC 3.2.1.14)	MCOR_30168	Mytilus coruscus (Sea mussel)	687	GO:0004568; GO:0005975; GO:0008061; GO:0016021	carbohydrate metabolic process [GO:0005975]	integral component of membrane [GO:0016021]	chitinase activity [GO:0004568]; chitin binding [GO:0008061]		IPR011583;IPR029070;IPR001223;IPR001579;IPR017853;	PF00704;
408	NODE_34987_length_1896_cov_944.147807_g17046_i0_273_1511_+	6.26833	-0.874319	-2.72678	0.00627161	0.241339	0.288175	0.112755	0.466578	0.999869	-0.295124	-0.14514	0.452743	0.721875	0.593735	1.48985	0.0758613	0.277358	A0A6J8ATL8	A0A6J8ATL8_MYTCO	unreviewed	Innexin	inx MCOR_11209	Mytilus coruscus (Sea mussel)	413	GO:0005886; GO:0005921; GO:0006811; GO:0016021	ion transport [GO:0006811]	gap junction [GO:0005921]; integral component of membrane [GO:0016021]; plasma membrane [GO:0005886]			IPR000990;	PF00876;
409	NODE_47822_length_1461_cov_395.145892_g23655_i0_1_1242_+	4.35459	1.25599	2.73822	0.00628947	0.241339	0.331887	0.152571	0.540747	0.999869	-1.09677	-2.00702	0.0305458	0.127629	-0.0212207	0	0.969696	0.998983	A0A6J8C9J5	A0A6J8C9J5_MYTCO	unreviewed	Alpha-galactosidase (EC 3.2.1.-)	MCOR_27966	Mytilus coruscus (Sea mussel)	412	GO:0004553; GO:0005764; GO:0005975	carbohydrate metabolic process [GO:0005975]	lysosome [GO:0005764]	hydrolase activity, hydrolyzing O-glycosyl compounds [GO:0004553]	cd14792;	IPR013785;IPR002241;IPR000111;IPR013780;IPR017853;IPR035373;	PF16499;PF17450;
410	NODE_91112_length_701_cov_492.432515_g53117_i0_1_701_-	4.48521	-0.757294	-2.72406	0.00629246	0.241339	-0.599988	-1.86631	0.037922	0.798483	-0.200063	0	0.647062	0.86574	-0.330563	-0.381248	0.354869	0.686218	A0A6J8E825	A0A6J8E825_MYTCO	unreviewed	B box-type domain-containing protein	MCOR_48458	Mytilus coruscus (Sea mussel)	561	GO:0008270			zinc ion binding [GO:0008270]		IPR011042;IPR000315;
411	NODE_78512_length_851_cov_278.599751_g43122_i0_1_851_-	2.88038	-1.12443	-2.73061	0.00631497	0.241613	-0.787743	-1.57336	0.0675159	0.977613	-1.69962	-4.18196	0.000208109	0.00344839	-2.34374	-5.11114	2.28424e-05	0.000796446	A0A6J8E0R9	A0A6J8E0R9_MYTCO	unreviewed	FAT4	MCOR_45604	Mytilus coruscus (Sea mussel)	1671	GO:0005509; GO:0005886; GO:0007156	homophilic cell adhesion via plasma membrane adhesion molecules [GO:0007156]	plasma membrane [GO:0005886]	calcium ion binding [GO:0005509]		IPR002126;IPR015919;IPR020894;	PF00028;
412	NODE_34503_length_1915_cov_27745.468917_g16797_i0_118_1069_+	10.0184	0.765378	2.72142	0.00633057	0.241622	0.285496	0.126113	0.453205	0.999869	0.231025	0	0.574714	0.819196	-0.00952081	0	0.985659	0.999236	A0A6J7ZY96	A0A6J7ZY96_MYTCO	unreviewed	E2.7.3.3 (EC 2.7.3.3)	MCOR_812	Mytilus coruscus (Sea mussel)	531	GO:0004054; GO:0004111; GO:0005524; GO:0046314	phosphocreatine biosynthetic process [GO:0046314]		arginine kinase activity [GO:0004054]; ATP binding [GO:0005524]; creatine kinase activity [GO:0004111]		IPR000749;IPR022415;IPR022414;IPR022413;IPR036802;IPR014746;	PF00217;PF02807;
413	NODE_30220_length_2110_cov_47.891800_g14699_i0_65_1408_+	1.91578	1.11579	2.72183	0.00643696	0.245087	-0.0217949	0	0.96221	0.999869	0.675106	1.25957	0.115237	0.314002	0.114296	0	0.802433	0.965732	A0A6J8BFW4	A0A6J8BFW4_MYTCO	unreviewed	TOR1	MCOR_18458	Mytilus coruscus (Sea mussel)	452	GO:0005524; GO:0016021		integral component of membrane [GO:0016021]	ATP binding [GO:0005524]		IPR027417;IPR010448;	PF06309;
414	NODE_1778_length_7034_cov_35.703937_g1013_i2_1_4140_+	3.34489	0.952681	2.71459	0.0064677	0.245152	0.225594	0	0.592861	0.999869	0.0464173	0	0.916829	0.980411	-0.304406	-0.150183	0.466897	0.780145	A0A210Q7C0	A0A210Q7C0_MIZYE	unreviewed	DNA mismatch repair protein	KP79_PYT23853	Mizuhopecten yessoensis (Japanese scallop) (Patinopecten yessoensis)	1374	GO:0005524; GO:0006298; GO:0030983	mismatch repair [GO:0006298]		ATP binding [GO:0005524]; mismatched DNA binding [GO:0030983]		IPR007695;IPR017261;IPR000432;IPR007861;IPR007696;IPR016151;IPR036187;IPR007860;IPR036678;IPR027417;IPR000313;	PF01624;PF05188;PF05192;PF05190;PF00488;PF00855;
415	NODE_33635_length_1953_cov_408.748424_g16352_i0_1_415_+	3.77231	1.58468	2.74456	0.00646984	0.245152	1.35686	2.07973	0.0276634	0.682335	1.3552	2.23433	0.0197497	0.0949155	0.918977	1.19876	0.142972	0.41252	A0A6J8EMX7	A0A6J8EMX7_MYTCO	unreviewed	SUFU	MCOR_54063	Mytilus coruscus (Sea mussel)	561	GO:0008134			transcription factor binding [GO:0008134]		IPR020941;IPR024314;IPR038489;IPR037181;IPR007768;IPR016591;	PF05076;PF12470;
416	NODE_16112_length_3067_cov_41.951955_g7963_i0_1520_2899_-	1.8441	-1.46467	-2.73408	0.00651806	0.246386	0.0344577	0	0.946462	0.999869	-0.149853	0	0.765949	0.925081	0.414219	0.382657	0.403337	0.72917	A0A6J8CEQ6	A0A6J8CEQ6_MYTCO	unreviewed	Uncharacterized protein	MCOR_28372	Mytilus coruscus (Sea mussel)	464						IPR032675;
417	NODE_21527_length_2619_cov_169.837354_g10519_i0_728_2619_-	4.04431	-0.861394	-2.70643	0.0065615	0.247049	-0.680205	-1.82234	0.0414319	0.831016	0.963867	3.70796	0.000635599	0.00800516	0.951911	3.46041	0.00114731	0.0144261	A0A6J8CIP7	A0A6J8CIP7_MYTCO	unreviewed	ABL1 (EC 2.7.10.2)	MCOR_29826	Mytilus coruscus (Sea mussel)	1079	GO:0003950; GO:0004715			NAD+ ADP-ribosyltransferase activity [GO:0003950]; non-membrane spanning protein tyrosine kinase activity [GO:0004715]	cd00063;	IPR003961;IPR036116;IPR013783;IPR012317;IPR000980;IPR036860;	PF00041;PF00644;PF00017;
418	NODE_57622_length_1210_cov_46663.989664_g29216_i0_1_1051_+	10.9855	3.3514	2.83003	0.00657892	0.247049	0.527971	0.25259	0.630983	0.999869	0.718153	0.392681	0.552511	0.803723	-1.29461	-0.939734	0.264062	0.586992	A0A6J8CLE1	A0A6J8CLE1_MYTCO	unreviewed	MRC	MCOR_30496	Mytilus coruscus (Sea mussel)	303						IPR001304;IPR016186;IPR018378;IPR016187;	PF00059;
419	NODE_2640_length_6269_cov_61.155788_g1465_i0_1451_5820_+	3.68575	2.89596	2.81035	0.00659053	0.247049	1.14569	0.980417	0.235059	0.999869	0.753734	0.457521	0.502798	0.763839	1.67938	1.61204	0.0798184	0.286366	NA	NA	NA	NA	NA	NA	NA	NA	NA	NA	NA	NA	NA	NA
420	NODE_10669_length_3745_cov_93.707792_g5385_i0_2617_3501_-	2.37935	-0.947292	-2.70556	0.00659844	0.247049	0.00121215	0	0.997827	0.999869	-0.253602	0	0.535471	0.789895	-0.429863	-0.636416	0.273147	0.597308	A0A6J8D512	A0A6J8D512_MYTCO	unreviewed	MARCH1_8 (EC 2.3.2.27)	MCOR_36933	Mytilus coruscus (Sea mussel)	301	GO:0008270; GO:0016021; GO:0016746		integral component of membrane [GO:0016021]	transferase activity, transferring acyl groups [GO:0016746]; zinc ion binding [GO:0008270]		IPR011016;IPR013083;	PF12906;
421	NODE_60656_length_1147_cov_289.630237_g31063_i0_1_1049_-	3.73569	-1.79575	-2.74794	0.00661968	0.247255	-0.478743	-0.375239	0.460924	0.999869	-0.25391	0	0.647635	0.866286	1.37797	2.25711	0.0188666	0.108873	A0A3L5TQ39	A0A3L5TQ39_MYTGA	unreviewed	Coagulation protein factor 5 8 type domain-containing (Fragment)	AM593_06801	Mytilus galloprovincialis (Mediterranean mussel)	162						IPR000421;IPR006585;IPR008979;	PF00754;
422	NODE_130577_length_434_cov_247.761039_g86749_i1_1_265_-	2.09425	0.932272	2.70207	0.00664516	0.247619	-0.257399	0	0.531786	0.999869	0.495256	0.897835	0.193557	0.435951	0.25668	0	0.529395	0.823221	A0A6J8E7B8	A0A6J8E7B8_MYTCO	unreviewed	Zinc finger C2HC domain-containing protein 1B,Zinc finger C2HC domain-containing protein T03G11.3,Zinc finger C2HC domain-containing protein 1A,Zinc finger C2HC domain-containing protein CBG14627	MCOR_48651	Mytilus coruscus (Sea mussel)	395						IPR026319;
423	NODE_93762_length_674_cov_1157.347200_g55355_i0_86_674_-	4.92061	-0.790922	-2.69725	0.00668493	0.24808	-0.324996	-0.321439	0.378488	0.999869	-0.284022	-0.110724	0.460795	0.728314	-0.454493	-0.981636	0.169298	0.456328	A0A6J8A6L2	A0A6J8A6L2_MYTCO	unreviewed	PSTPIP1	MCOR_3880	Mytilus coruscus (Sea mussel)	434						IPR027267;IPR031160;IPR001060;	PF00611;
424	NODE_87731_length_737_cov_2726.796512_g50352_i0_350_737_+	5.5486	1.63311	2.73322	0.0066891	0.24808	1.30854	1.8711	0.0426782	0.846299	-0.0137796	0	0.981709	0.995574	0.980779	1.26672	0.129077	0.386989	A0A6J8D7I6	A0A6J8D7I6_MYTCO	unreviewed	Uncharacterized protein	MCOR_37706	Mytilus coruscus (Sea mussel)	308
425	NODE_8753_length_4082_cov_509.219688_g3106_i4_827_3970_-	6.2295	-0.903423	-2.69107	0.00680194	0.251217	-0.239787	0	0.561638	0.999869	0.741753	2.09097	0.0244336	0.109464	1.27092	4.3706	0.000129274	0.00291238	A0A6J8CQF4	A0A6J8CQF4_MYTCO	unreviewed	PIK3CA_B_D (EC 2.7.1.153)	MCOR_31602	Mytilus coruscus (Sea mussel)	1059	GO:0046934; GO:0048015; GO:0052812	phosphatidylinositol-mediated signaling [GO:0048015]		phosphatidylinositol-3,4-bisphosphate 5-kinase activity [GO:0052812]; phosphatidylinositol-4,5-bisphosphate 3-kinase activity [GO:0046934]		IPR016024;IPR035892;IPR011009;IPR000403;IPR036940;IPR018936;IPR001263;IPR042236;IPR003113;IPR002420;IPR000341;IPR015433;IPR029071;	PF00454;PF00792;PF02192;PF00794;PF00613;
426	NODE_47738_length_1464_cov_58.229682_g23605_i0_1_999_+	2.04772	-1.01575	-2.69365	0.00680563	0.251217	-0.338935	-0.249063	0.433469	0.999869	-0.931946	-2.39948	0.0129476	0.0703773	-0.830856	-1.76968	0.0467997	0.202127	A0A6J8BJ48	A0A6J8BJ48_MYTCO	unreviewed	Uncharacterized protein	MCOR_19646	Mytilus coruscus (Sea mussel)	597	GO:0005509			calcium ion binding [GO:0005509]		IPR011042;IPR001881;IPR000742;IPR000152;
427	NODE_4987_length_5084_cov_176.977160_g2174_i1_133_1128_+	3.05244	-1.45145	-2.71307	0.00682917	0.251496	-0.854887	-1.33764	0.107242	0.999869	-0.380665	-0.309506	0.432372	0.703908	0.199275	0	0.689628	0.918239	A0A6J8ETI7	A0A6J8ETI7_MYTCO	unreviewed	TFAP4	MCOR_55083	Mytilus coruscus (Sea mussel)	312	GO:0046983			protein dimerization activity [GO:0046983]	cd00083;	IPR011598;IPR036638;	PF00010;
428	NODE_146466_length_377_cov_223934.103659_g105098_i0_1_377_-	11.3647	0.903024	2.6803	0.00696762	0.255115	0.377687	0.495509	0.318325	0.999869	0.761069	2.07714	0.0251623	0.111514	0.152075	0	0.725138	0.936498	A0A076FHY5	A0A076FHY5_PATCE	unreviewed	Beta-actin (Fragment)		Patella caerulea (Rayed Mediterranean limpet)	163						IPR004000;IPR043129;	PF00022;
429	NODE_43_length_16633_cov_50.300410_g36_i0_3063_16633_-	5.17672	0.954653	2.68092	0.00697596	0.255115	0.615098	1.39198	0.0902199	0.999869	0.524786	0.994273	0.169013	0.399119	0.490952	0.895723	0.193835	0.492834	NA	NA	NA	NA	NA	NA	NA	NA	NA	NA	NA	NA	NA	NA
430	NODE_27289_length_2263_cov_253.080397_g4769_i1_7_1912_-	2.76728	4.11952	2.83084	0.00697611	0.255115	0.0117263	0	0.991166	0.999869	1.48202	0.758379	0.37309	0.647826	0.0824604	0	0.93715	0.996193	A0A6J8A454	A0A6J8A454_MYTCO	unreviewed	HHIP-like protein 1,HHIP-like protein 2	MCOR_3098	Mytilus coruscus (Sea mussel)	696	GO:0003824			catalytic activity [GO:0003824]		IPR011042;IPR018143;IPR012938;IPR011041;	PF03024;PF07995;
431	NODE_55489_length_1259_cov_161431.952893_g27975_i0_1_699_+	2.11994	2.9002	2.78551	0.00699464	0.255199	0.287938	0.030602	0.740746	0.999869	4.34721	4.75255	6.32033e-05	0.00133585	0.824131	0.723985	0.325959	0.656889	A5Y8F9	A5Y8F9_PERVI	unreviewed	Heat shock protein 71		Perna viridis (Asian green mussel) (Mytilus viridis)	655	GO:0005524			ATP binding [GO:0005524]		IPR043129;IPR018181;IPR029048;IPR029047;IPR013126;	PF00012;
432	NODE_43662_length_1585_cov_233.511068_g21470_i0_647_1585_-	3.77559	-0.932111	-2.67614	0.00704238	0.255697	-0.398491	-0.52824	0.310035	0.999869	0.0804097	0	0.857803	0.96409	0.198213	0	0.639406	0.891798	A0A210R1X1	A0A210R1X1_MIZYE	unreviewed	NmrA-like family domain-containing protein 1	KP79_PYT23821	Mizuhopecten yessoensis (Japanese scallop) (Patinopecten yessoensis)	335						IPR036291;IPR008030;	PF05368;
433	NODE_55401_length_1261_cov_2839.777228_g27653_i1_150_702_+	6.60371	1.00226	2.67639	0.00706808	0.255697	0.490022	0.82165	0.216423	0.999869	0.33729	0.265423	0.418355	0.691205	0.155132	0	0.722721	0.935835	A0A6J8C095	A0A6J8C095_MYTCO	unreviewed	RWD domain-containing protein 4	MCOR_23715	Mytilus coruscus (Sea mussel)	181						IPR006575;IPR042770;IPR016135;	PF05773;
434	NODE_191_length_11843_cov_262.093692_g139_i0_9896_11685_-	4.93612	-0.776323	-2.67211	0.00706811	0.255697	-0.186274	0	0.669384	0.999869	0.0712896	0	0.888202	0.973242	0.11977	0	0.801462	0.965567	A0A6J8E8H0	A0A6J8E8H0_MYTCO	unreviewed	Dual-specificity kinase (EC 2.7.12.1)	MCOR_48475	Mytilus coruscus (Sea mussel)	570	GO:0004712; GO:0005524			ATP binding [GO:0005524]; protein serine/threonine/tyrosine kinase activity [GO:0004712]		IPR042521;IPR011009;IPR000719;IPR017441;IPR008271;	PF00069;
435	NODE_37090_length_1815_cov_745.490374_g6268_i3_1_1660_-	4.56229	0.910777	2.67371	0.00707334	0.255697	0.352618	0.403201	0.351057	0.999869	0.805638	2.22207	0.0187121	0.0913789	0.493708	1.04414	0.155274	0.432847	A0A6J8E994	A0A6J8E994_MYTCO	unreviewed	Glutaredoxin domain-containing protein	MCOR_49557	Mytilus coruscus (Sea mussel)	500	GO:0015035			protein disulfide oxidoreductase activity [GO:0015035]		IPR006993;IPR002109;IPR036249;	PF04908;
436	NODE_19394_length_2778_cov_325.223159_g9494_i0_1451_2077_+	4.34517	0.83687	2.67051	0.00710393	0.256214	0.509981	1.01804	0.162191	0.999869	0.625216	1.66283	0.0557155	0.194652	0.410961	0.603421	0.282222	0.61011	A0A6J8EJ81	A0A6J8EJ81_MYTCO	unreviewed	Dolichol-phosphate mannosyltransferase subunit 1 (EC 2.4.1.83)	MCOR_52087	Mytilus coruscus (Sea mussel)	381	GO:0004582; GO:0005783; GO:0006486	protein glycosylation [GO:0006486]	endoplasmic reticulum [GO:0005783]	dolichyl-phosphate beta-D-mannosyltransferase activity [GO:0004582]	cd06442;	IPR039528;IPR001173;IPR014756;IPR029044;	PF00535;
437	NODE_22089_length_2580_cov_29496.578823_g3229_i4_1_844_-	5.71886	1.69182	2.7098	0.00712469	0.256375	0.391918	0.250193	0.511017	0.999869	-0.150306	0	0.81389	0.948036	-0.214858	0	0.721579	0.934818	A0A0B7ARF8	A0A0B7ARF8_9EUPU	unreviewed	Uncharacterized protein (Fragment)	ORF132378	Arion vulgaris	100						IPR004000;IPR043129;	PF00022;
438	NODE_89172_length_721_cov_772.757440_g51543_i0_1_721_-	2.642	-1.62592	-2.70421	0.0071474	0.256605	0.342903	0.154061	0.567163	0.999869	-0.214182	0	0.683265	0.887689	0.359003	0.184819	0.549568	0.838322	A0A6J8BAD3	A0A6J8BAD3_MYTCO	unreviewed	CSMD	MCOR_16819	Mytilus coruscus (Sea mussel)	577					cd00033;	IPR035976;IPR000436;	PF00084;
439	NODE_56719_length_1230_cov_388.892464_g28676_i0_1_756_+	4.15118	1.08872	2.67228	0.00718212	0.256898	-0.812667	-1.51249	0.0761937	0.999869	-0.341904	-0.231272	0.454798	0.723542	-0.434294	-0.489821	0.344112	0.674456	A0A6J8A930	A0A6J8A930_MYTCO	unreviewed	Uncharacterized protein	MCOR_5438	Mytilus coruscus (Sea mussel)	1074	GO:0005509; GO:0007154; GO:0007275; GO:0016021	cell communication [GO:0007154]; multicellular organism development [GO:0007275]	integral component of membrane [GO:0016021]	calcium ion binding [GO:0005509]		IPR001774;IPR001881;IPR013032;IPR000742;IPR000152;IPR018097;IPR009030;	PF01414;PF00008;PF07645;PF12661;
440	NODE_33893_length_1942_cov_470.349709_g14174_i6_227_965_+	3.13899	-1.51411	-2.69441	0.00719257	0.256898	-1.10955	-2.09568	0.0254074	0.657124	-0.237387	0	0.634451	0.856888	-0.58014	-0.836408	0.224591	0.536323	NA	NA	NA	NA	NA	NA	NA	NA	NA	NA	NA	NA	NA	NA
441	NODE_24465_length_2426_cov_141.608751_g11893_i0_327_2102_-	3.77303	-1.03686	-2.66898	0.00720457	0.256898	0.346716	0.286015	0.413458	0.999869	1.56892	5.66546	5.93413e-06	0.000218024	1.54322	4.77053	4.96327e-05	0.00143469	A0A6J8EDB4	A0A6J8EDB4_MYTCO	unreviewed	Death domain-containing protein	MCOR_50913	Mytilus coruscus (Sea mussel)	518	GO:0007165	signal transduction [GO:0007165]				IPR011029;IPR000488;	PF00531;
442	NODE_26743_length_2291_cov_82.333631_g13006_i0_1_1768_+	2.92343	-0.89833	-2.66114	0.00727047	0.258661	-0.318675	-0.242418	0.414938	0.999869	-0.363584	-0.447971	0.334736	0.608423	-0.461137	-0.844999	0.206462	0.510938	A0A6J8BKI5	A0A6J8BKI5_MYTCO	unreviewed	SLC8A	MCOR_19852	Mytilus coruscus (Sea mussel)	813	GO:0005432; GO:0005516; GO:0005886; GO:0007154; GO:0016021; GO:0046872	cell communication [GO:0007154]	integral component of membrane [GO:0016021]; plasma membrane [GO:0005886]	calcium:sodium antiporter activity [GO:0005432]; calmodulin binding [GO:0005516]; metal ion binding [GO:0046872]		IPR038081;IPR003644;IPR004836;IPR004837;	PF03160;PF01699;
443	NODE_13739_length_3324_cov_139.660763_g6829_i0_1469_3324_-	3.99231	-0.739691	-2.65513	0.00733545	0.260184	-0.485161	-1.19071	0.123704	0.999869	-0.28213	-0.110796	0.458709	0.726697	-0.129607	0	0.786233	0.959856	A0A6J8BJC4	A0A6J8BJC4_MYTCO	unreviewed	FPGT (EC 2.7.7.30)	MCOR_18565	Mytilus coruscus (Sea mussel)	603	GO:0000166; GO:0047341			fucose-1-phosphate guanylyltransferase activity [GO:0047341]; nucleotide binding [GO:0000166]		IPR012887;	PF07959;
444	NODE_47854_length_1460_cov_1814.992913_g23676_i0_1_350_-	4.24883	1.56552	2.68746	0.00736373	0.260184	0.548956	0.48417	0.408261	0.999869	0.696148	0.856538	0.236292	0.496817	0.879697	1.07274	0.177538	0.468892	A0A6J8D7I6	A0A6J8D7I6_MYTCO	unreviewed	Uncharacterized protein	MCOR_37706	Mytilus coruscus (Sea mussel)	308
445	NODE_5228_length_4996_cov_550.260562_g2749_i0_3601_4958_-	4.1192	-0.750011	-2.65219	0.00738454	0.260184	-0.538185	-1.58536	0.0638388	0.958522	-0.13454	0	0.783305	0.933399	-0.586785	-1.8495	0.0391558	0.179513	A0A6J8D0N1	A0A6J8D0N1_MYTCO	unreviewed	TCF7L2	MCOR_36245	Mytilus coruscus (Sea mussel)	513	GO:0003677; GO:0005634; GO:0016055	Wnt signaling pathway [GO:0016055]	nucleus [GO:0005634]	DNA binding [GO:0003677]		IPR027397;IPR013558;IPR009071;IPR036910;IPR024940;	PF08347;PF00505;
446	NODE_65461_length_1054_cov_904.890547_g34083_i0_340_912_-	4.97497	0.629502	2.65126	0.00739237	0.260184	0.073636	0	0.917485	0.999869	-0.0582104	0	0.933819	0.985775	-0.0342792	0	0.963669	0.997635	A0A6J8A5H8	A0A6J8A5H8_MYTCO	unreviewed	DSBA domain-containing protein	MCOR_3071	Mytilus coruscus (Sea mussel)	190	GO:0016491			oxidoreductase activity [GO:0016491]		IPR001853;IPR036249;	PF01323;
447	NODE_24420_length_2429_cov_96.223109_g11872_i0_1340_2383_-	2.90251	0.935095	2.65428	0.00739602	0.260184	0.0110943	0	0.980175	0.999869	-0.117707	0	0.790102	0.936557	-0.366101	-0.402685	0.356863	0.687606	A0A6J8DS98	A0A6J8DS98_MYTCO	unreviewed	Glycerol-3-phosphate dehydrogenase [NAD(+)] (EC 1.1.1.8)	MCOR_44106	Mytilus coruscus (Sea mussel)	349	GO:0004367; GO:0005975; GO:0009331; GO:0042803; GO:0046168; GO:0051287	carbohydrate metabolic process [GO:0005975]; glycerol-3-phosphate catabolic process [GO:0046168]	glycerol-3-phosphate dehydrogenase complex [GO:0009331]	glycerol-3-phosphate dehydrogenase [NAD+] activity [GO:0004367]; NAD binding [GO:0051287]; protein homodimerization activity [GO:0042803]		IPR008927;IPR013328;IPR006168;IPR006109;IPR017751;IPR011128;IPR036291;	PF07479;PF01210;
448	NODE_724_length_8827_cov_1041.381864_g452_i0_511_2764_+	6.51212	0.818286	2.64618	0.00749471	0.263068	0.374959	0.536662	0.301449	0.999869	0.29235	0.138343	0.453535	0.722504	-0.108219	0	0.810998	0.9681	A0A0K0YAY3	A0A0K0YAY3_MYTCO	unreviewed	Heparan sulfate proteoglycan-like protein-1		Mytilus coruscus (Sea mussel)	4278	GO:0005509; GO:0005576		extracellular region [GO:0005576]	calcium ion binding [GO:0005509]	cd00112;	IPR013320;IPR001881;IPR000742;IPR000152;IPR007110;IPR036179;IPR013783;IPR013098;IPR003599;IPR003598;IPR013106;IPR002049;IPR001791;IPR000034;IPR036055;IPR023415;IPR002172;IPR000082;IPR036364;	PF00008;PF07679;PF00052;PF00053;PF00054;PF00057;PF01390;
449	NODE_22504_length_2553_cov_212.415335_g202_i5_1_1917_+	4.60465	1.21956	2.65541	0.00756179	0.26469	-0.409443	-0.421496	0.371883	0.999869	0.784374	1.41143	0.0911284	0.268338	-0.931328	-1.84282	0.041317	0.186011	NA	NA	NA	NA	NA	NA	NA	NA	NA	NA	NA	NA	NA	NA
450	NODE_92704_length_685_cov_70429.007862_g54458_i0_1_685_-	11.7825	1.02633	2.64628	0.0075746	0.26469	0.466535	0.735419	0.242666	0.999869	0.901464	2.2052	0.0195442	0.0941585	0.226228	0	0.598634	0.868362	B3GDA6	B3GDA6_CAEBE	unreviewed	Actin (Fragment)	act-1	Caenorhabditis brenneri (Nematode worm)	225						IPR004000;IPR020902;IPR004001;IPR043129;	PF00022;
451	NODE_87991_length_734_cov_310.582482_g50570_i0_228_734_+	2.29897	-1.00824	-2.64159	0.00764412	0.265944	-0.151364	0	0.730785	0.999869	-0.302858	-0.152325	0.461105	0.728585	0.386486	0.453623	0.340476	0.671009	A0A6J8A8V3	A0A6J8A8V3_MYTCO	unreviewed	Homeobox domain-containing protein	MCOR_4941	Mytilus coruscus (Sea mussel)	248	GO:0000981; GO:0003677; GO:0005634		nucleus [GO:0005634]	DNA binding [GO:0003677]; DNA-binding transcription factor activity, RNA polymerase II-specific [GO:0000981]	cd00086;	IPR009057;IPR017970;IPR001356;IPR020479;	PF00046;
452	NODE_19079_length_2805_cov_357.263062_g9345_i0_611_1859_+	4.95369	1.48619	2.6656	0.00765456	0.265944	1.24024	2.09673	0.026021	0.665333	-0.907024	-1.20349	0.140958	0.357223	0.397803	0.279687	0.483416	0.791554	A0A6J8D177	A0A6J8D177_MYTCO	unreviewed	Carbohydrate sulfotransferase (EC 2.8.2.-)	MCOR_36407	Mytilus coruscus (Sea mussel)	418	GO:0000139; GO:0008146; GO:0016021; GO:0016051	carbohydrate biosynthetic process [GO:0016051]	Golgi membrane [GO:0000139]; integral component of membrane [GO:0016021]	sulfotransferase activity [GO:0008146]		IPR018011;IPR005331;	PF03567;
453	NODE_3713_length_5615_cov_111.913942_g2012_i0_3854_4994_-	3.00227	-0.911127	-2.63791	0.00766121	0.265944	-0.851677	-2.2971	0.0160255	0.532773	-0.622745	-1.50729	0.0737995	0.234066	-0.476512	-0.871531	0.199779	0.502034	A0A6J8ACZ0	A0A6J8ACZ0_MYTCO	unreviewed	Mothers against decapentaplegic homolog (MAD homolog) (Mothers against DPP homolog) (SMAD family member)	MCOR_6309	Mytilus coruscus (Sea mussel)	361	GO:0003677; GO:0005634; GO:0005667; GO:0005737; GO:0006355; GO:0007179; GO:0046872	regulation of transcription, DNA-templated [GO:0006355]; transforming growth factor beta receptor signaling pathway [GO:0007179]	cytoplasm [GO:0005737]; nucleus [GO:0005634]; transcription regulator complex [GO:0005667]	DNA binding [GO:0003677]; metal ion binding [GO:0046872]		IPR013790;IPR003619;IPR013019;IPR017855;IPR001132;IPR008984;IPR036578;	PF03165;PF03166;
454	NODE_10157_length_3823_cov_152.581876_g4488_i2_1670_3823_-	3.11098	-1.40308	-2.65734	0.00770894	0.267011	0.310692	0.112569	0.550451	0.999869	-0.264826	-0.00486359	0.581223	0.82429	0.441465	0.425968	0.390749	0.72027	A0A6J8AVD2	A0A6J8AVD2_MYTCO	unreviewed	SIPA1L1	MCOR_12027	Mytilus coruscus (Sea mussel)	1391	GO:0005096; GO:0051056	regulation of small GTPase mediated signal transduction [GO:0051056]		GTPase activator activity [GO:0005096]		IPR001478;IPR036034;IPR035974;IPR000331;IPR031203;IPR021818;	PF00595;PF02145;PF11881;
455	NODE_47024_length_1485_cov_589.915738_g23240_i0_245_1261_+	5.09879	0.889182	2.63322	0.00773354	0.267275	0.444288	0.724249	0.243369	0.999869	0.382526	0.493785	0.320368	0.59296	-0.0830309	0	0.850493	0.978569	A0A6J8D3F0	A0A6J8D3F0_MYTCO	unreviewed	FAXDC2	MCOR_35836	Mytilus coruscus (Sea mussel)	286	GO:0005506; GO:0008610; GO:0016021; GO:0016491	lipid biosynthetic process [GO:0008610]	integral component of membrane [GO:0016021]	iron ion binding [GO:0005506]; oxidoreductase activity [GO:0016491]		IPR006694;	PF04116;
456	NODE_4478_length_5279_cov_64.804398_g2390_i0_2033_3193_+	2.83127	-1.05955	-2.63696	0.00775533	0.26744	-0.508929	-0.779394	0.233691	0.999869	1.81879	6.77296	4.83627e-07	3.42569e-05	1.52378	4.81671	4.43826e-05	0.00131682	A0A6J8DCW2	A0A6J8DCW2_MYTCO	unreviewed	AmzA (EC 3.4.-.-)	MCOR_38667	Mytilus coruscus (Sea mussel)	374	GO:0008237			metallopeptidase activity [GO:0008237]	cd11375;	IPR024079;IPR012962;	PF07998;
457	NODE_56250_length_1241_cov_230.055369_g28396_i0_160_771_+	3.49716	-0.865582	-2.62564	0.00785698	0.27034	-0.77175	-2.35009	0.0142564	0.498461	0.458244	0.991492	0.166962	0.396659	-0.13827	0	0.758312	0.94887	A0A6J8CTM5	A0A6J8CTM5_MYTCO	unreviewed	FBXO36	MCOR_32621	Mytilus coruscus (Sea mussel)	202						IPR036047;IPR001810;	PF00646;
458	NODE_45374_length_1533_cov_265.888814_g22380_i0_94_621_+	3.36618	2.25282	2.70203	0.00787382	0.27034	-0.481453	-0.284468	0.56092	0.999869	-0.190945	0	0.841201	0.956518	-0.989126	-0.878427	0.26694	0.590384	NA	NA	NA	NA	NA	NA	NA	NA	NA	NA	NA	NA	NA	NA
459	NODE_5558_length_4883_cov_1041.248655_g2223_i6_2957_4675_-	5.59728	1.11562	2.6313	0.00789526	0.270486	1.23596	3.12795	0.00254439	0.21188	2.3766	6.70329	5.75579e-07	3.86794e-05	1.59102	4.29225	0.000158196	0.00335713	A0A6J8C898	A0A6J8C898_MYTCO	unreviewed	SESN1_3	MCOR_26699	Mytilus coruscus (Sea mussel)	563	GO:0005634; GO:0005737; GO:1901031	regulation of response to reactive oxygen species [GO:1901031]	cytoplasm [GO:0005737]; nucleus [GO:0005634]			IPR029032;IPR006730;	PF04636;
460	NODE_12348_length_3496_cov_380.406440_g6176_i0_1215_2620_+	4.89122	1.65876	2.66064	0.00794539	0.271164	-0.151329	0	0.795666	0.999869	0.536493	0.493165	0.395352	0.670215	-0.590531	-0.635735	0.321894	0.652857	K1RMC1	K1RMC1_CRAGI	unreviewed	Hemicentin-1	CGI_10020292	Crassostrea gigas (Pacific oyster) (Crassostrea angulata)	774	GO:0016021; GO:0016525	negative regulation of angiogenesis [GO:0016525]	integral component of membrane [GO:0016021]		cd00112;	IPR001304;IPR016186;IPR016187;IPR036055;IPR002172;IPR000884;IPR036383;IPR015455;	PF00057;PF00059;PF00090;
461	NODE_140867_length_395_cov_13190.323699_g99553_i0_132_395_-	5.76207	1.74883	2.66595	0.00795706	0.271164	1.7268	2.63262	0.00856689	0.393902	1.25162	1.75754	0.0532943	0.188844	0.0948709	0	0.884617	0.986564	A0A6J8CAW1	A0A6J8CAW1_MYTCO	unreviewed	Glutathione peroxidase	MCOR_28403	Mytilus coruscus (Sea mussel)	153	GO:0004602; GO:0006979	response to oxidative stress [GO:0006979]		glutathione peroxidase activity [GO:0004602]		IPR000889;IPR036249;	PF00255;
462	NODE_47584_length_1468_cov_3909.185342_g23519_i0_1125_1468_-	5.07457	3.79122	2.76488	0.00796678	0.271164	4.59253	3.25792	0.0025688	0.21188	6.57665	5.09062	3.12244e-05	0.000774406	5.96366	4.33408	0.000194107	0.00388337	NA	NA	NA	NA	NA	NA	NA	NA	NA	NA	NA	NA	NA	NA
463	NODE_64611_length_1070_cov_193.904016_g33541_i0_1_1070_+	2.63499	1.96995	2.6777	0.00800547	0.271464	2.74949	2.90681	0.00515048	0.316372	0.798012	0.767145	0.297061	0.567745	1.56926	1.38818	0.122042	0.374005	A0A6J8EU58	A0A6J8EU58_MYTCO	unreviewed	Fatty acid synthase (EC 2.3.1.85)	MCOR_55045	Mytilus coruscus (Sea mussel)	1711	GO:0004312; GO:0016021; GO:0016491; GO:0031177		integral component of membrane [GO:0016021]	fatty acid synthase activity [GO:0004312]; oxidoreductase activity [GO:0016491]; phosphopantetheine binding [GO:0031177]		IPR036736;IPR025110;IPR000873;IPR042099;IPR013120;IPR036291;IPR020806;IPR009081;IPR006162;IPR020904;IPR002347;	PF00106;PF00501;PF13193;PF07993;PF00550;
464	NODE_21911_length_2593_cov_408.571934_g7746_i1_1_1577_+	5.0131	0.862056	2.61582	0.00802876	0.271464	0.411217	0.634202	0.270697	0.999869	-0.362828	-0.407352	0.353037	0.627218	0.100752	0	0.819213	0.970107	A0A6J8AKV4	A0A6J8AKV4_MYTCO	unreviewed	TXNDC5	MCOR_8680	Mytilus coruscus (Sea mussel)	588	GO:0003756; GO:0005783		endoplasmic reticulum [GO:0005783]	protein disulfide isomerase activity [GO:0003756]		IPR005788;IPR036249;IPR017937;IPR013766;	PF00085;
465	NODE_155328_length_352_cov_335.594059_g113915_i0_1_352_+	1.41343	-1.23656	-2.6295	0.00803454	0.271464	0.0156741	0	0.974016	0.999869	0.237565	0	0.608635	0.842128	0.578458	0.910015	0.198508	0.500328	NA	NA	NA	NA	NA	NA	NA	NA	NA	NA	NA	NA	NA	NA
466	NODE_10138_length_3826_cov_167.101138_g5139_i0_1074_2663_-	3.72149	-2.31653	-2.69658	0.00804467	0.271464	0.114691	0	0.885251	0.999869	1.86724	3.13715	0.00265865	0.0222735	3.36468	5.01894	3.0764e-05	0.00100158	A0A6J8D9R9	A0A6J8D9R9_MYTCO	unreviewed	CYP49A	MCOR_38569	Mytilus coruscus (Sea mussel)	594	GO:0004497; GO:0005506; GO:0016705; GO:0020037			heme binding [GO:0020037]; iron ion binding [GO:0005506]; monooxygenase activity [GO:0004497]; oxidoreductase activity, acting on paired donors, with incorporation or reduction of molecular oxygen [GO:0016705]		IPR001128;IPR017972;IPR002401;IPR036396;	PF00067;
467	NODE_9386_length_3962_cov_55.893943_g4803_i0_93_2984_+	3.39172	-0.969183	-2.61456	0.0080971	0.271715	-0.807286	-2.09731	0.0242334	0.63831	0.185607	0	0.662385	0.875315	-0.294647	-0.129148	0.465753	0.779464	A0A6J8EGW5	A0A6J8EGW5_MYTCO	unreviewed	HPHLAWLY domain-containing protein	MCOR_51890	Mytilus coruscus (Sea mussel)	729	GO:0000226; GO:0008017	microtubule cytoskeleton organization [GO:0000226]		microtubule binding [GO:0008017]		IPR039302;IPR026679;	PF14925;
468	NODE_1143_length_7878_cov_264.546174_g493_i2_2148_7878_-	6.51465	-0.767734	-2.61022	0.008106	0.271715	-0.282598	-0.0993529	0.466549	0.999869	-0.068672	0	0.888297	0.973259	0.557605	1.51836	0.0719532	0.267612	A0A6J8DNU5	A0A6J8DNU5_MYTCO	unreviewed	Uncharacterized protein	MCOR_42183	Mytilus coruscus (Sea mussel)	2281						IPR001478;IPR036034;	PF00595;
469	NODE_4562_length_5242_cov_107.311573_g2426_i0_139_5242_+	5.04208	0.676967	2.60948	0.00810951	0.271715	0.0233403	0	0.969957	0.999869	0.74025	3.01449	0.00325234	0.0259083	0.131439	0	0.803516	0.965962	NA	NA	NA	NA	NA	NA	NA	NA	NA	NA	NA	NA	NA	NA
470	NODE_41994_length_1640_cov_911.988686_g17384_i2_55_1640_-	6.02075	1.4024	2.63385	0.00813334	0.271715	2.20924	4.26344	0.000177197	0.0449424	2.66855	5.68865	5.92244e-06	0.000218024	2.71137	5.39937	1.17623e-05	0.000498551	NA	NA	NA	NA	NA	NA	NA	NA	NA	NA	NA	NA	NA	NA
471	NODE_63269_length_1096_cov_1615.009551_g32707_i0_1_923_-	5.81869	1.6578	2.64992	0.00814359	0.271715	2.12887	3.38056	0.00152401	0.157665	2.63438	4.57661	8.52824e-05	0.00168264	2.7263	4.49806	0.00010416	0.00249682	NA	NA	NA	NA	NA	NA	NA	NA	NA	NA	NA	NA	NA	NA
472	NODE_11689_length_3591_cov_31.466685_g5849_i0_912_3591_-	2.43932	-0.87788	-2.60903	0.00815577	0.271715	-0.721504	-2.0394	0.027093	0.67411	-0.375376	-0.502137	0.315043	0.586904	-1.07539	-3.46144	0.00114778	0.0144261	A0A6J8DJV4	A0A6J8DJV4_MYTCO	unreviewed	OBI1 (EC 2.3.2.27)	MCOR_41792	Mytilus coruscus (Sea mussel)	885	GO:0004842; GO:0006275; GO:0006513; GO:0016746; GO:0046872	protein monoubiquitination [GO:0006513]; regulation of DNA replication [GO:0006275]		metal ion binding [GO:0046872]; transferase activity, transferring acyl groups [GO:0016746]; ubiquitin-protein transferase activity [GO:0004842]	cd16562;	IPR039209;IPR035691;IPR001841;IPR013083;
473	NODE_125300_length_457_cov_597.568627_g84347_i0_1_457_+	2.85699	-2.52224	-2.70026	0.00819112	0.272316	0.441233	0.251089	0.568124	0.999869	0.0399877	0	0.952936	0.988062	0.0590805	0	0.941181	0.996854	A0A6J8CK08	A0A6J8CK08_MYTCO	unreviewed	Fibrinogen-like protein 1,Fibrinogen-like protein A,Tenascin,Ryncolin-4,Angiopoietin-related protein 1,Ficolin-2,Tenascin-R,Ficolin-1	MCOR_31291	Mytilus coruscus (Sea mussel)	170						IPR036056;IPR002181;	PF00147;
474	NODE_18976_length_2813_cov_2437.727207_g2528_i4_886_1567_-	2.85223	-4.23938	-2.7593	0.00833061	0.276245	0.222536	0	0.872695	0.999869	-1.611	-1.34539	0.133856	0.346085	-1.69247	-0.872831	0.318972	0.649435	A0A6J8DQY0	A0A6J8DQY0_MYTCO	unreviewed	C-type lectin domain-containing protein	MCOR_43351	Mytilus coruscus (Sea mussel)	168						IPR001304;IPR016186;IPR016187;	PF00059;
475	NODE_67535_length_1018_cov_541.766770_g35416_i0_1_381_+	3.59669	0.797916	2.5974	0.00834446	0.276245	0.789669	2.25961	0.0172792	0.545976	0.772169	2.46152	0.0112223	0.0634789	1.21144	4.19181	0.000198914	0.00395439	A0A6J8B6Z6	A0A6J8B6Z6_MYTCO	unreviewed	EGLN (EC 1.14.11.29)	MCOR_15194	Mytilus coruscus (Sea mussel)	440	GO:0005506; GO:0016705; GO:0031418; GO:0051213			dioxygenase activity [GO:0051213]; iron ion binding [GO:0005506]; L-ascorbic acid binding [GO:0031418]; oxidoreductase activity, acting on paired donors, with incorporation or reduction of molecular oxygen [GO:0016705]		IPR005123;IPR006620;IPR002893;	PF13640;PF01753;
476	NODE_26844_length_2286_cov_65.960662_g13061_i0_454_2130_-	2.40887	-2.54643	-2.69183	0.00838055	0.27644	0.543906	0.372828	0.504485	0.999869	-1.45148	-1.55416	0.0852255	0.257247	0.958186	0.965508	0.224701	0.536342	A0A6J8DLN7	A0A6J8DLN7_MYTCO	unreviewed	Uncharacterized protein	MCOR_42769	Mytilus coruscus (Sea mussel)	563	GO:0008270			zinc ion binding [GO:0008270]	cd00021;	IPR011042;IPR000315;	PF00643;
477	NODE_19259_length_2790_cov_100.201751_g9425_i0_478_1549_+	2.71175	-1.10112	-2.60322	0.00839626	0.27644	-0.44605	-0.57868	0.302249	0.999869	-0.966777	-2.19436	0.02015	0.0961663	-1.22285	-2.74891	0.0061157	0.0479887	A0A6J8E309	A0A6J8E309_MYTCO	unreviewed	CH25H (EC 1.14.99.38)	MCOR_47278	Mytilus coruscus (Sea mussel)	337	GO:0001567; GO:0005506; GO:0008610; GO:0016021	lipid biosynthetic process [GO:0008610]	integral component of membrane [GO:0016021]	cholesterol 25-hydroxylase activity [GO:0001567]; iron ion binding [GO:0005506]		IPR006694;	PF04116;
478	NODE_35369_length_1882_cov_440.983088_g17230_i0_1_1116_+	4.43452	1.23404	2.60952	0.00840307	0.27644	1.6462	3.59607	0.000860241	0.114177	2.34953	5.86698	3.83295e-06	0.000156961	2.12035	4.90384	3.70733e-05	0.00114534	A0A6J8E5G5	A0A6J8E5G5_MYTCO	unreviewed	DNAJC7	MCOR_47457	Mytilus coruscus (Sea mussel)	515					cd06257;	IPR001623;IPR018253;IPR036869;IPR013026;IPR011990;IPR013105;IPR019734;	PF00226;PF07719;PF13181;
479	NODE_79931_length_833_cov_6914.520408_g44191_i0_332_833_+	7.48773	1.74197	2.64098	0.00842258	0.276503	1.60238	2.40442	0.0141465	0.496547	1.16785	1.59109	0.0730632	0.232823	0.258653	0	0.690547	0.919073	NA	NA	NA	NA	NA	NA	NA	NA	NA	NA	NA	NA	NA	NA
480	NODE_18416_length_2858_cov_75.282663_g9041_i0_1_799_+	2.94634	-1.10298	-2.59977	0.00846299	0.277251	-1.77461	-3.92454	0.000391521	0.0724315	-0.898202	-2.01342	0.0290784	0.123337	-1.08348	-2.30777	0.0160622	0.0966621	A0A6J8AUF9	A0A6J8AUF9_MYTCO	unreviewed	MYD88	MCOR_11510	Mytilus coruscus (Sea mussel)	481	GO:0002755; GO:0005737; GO:0043123; GO:0070976	MyD88-dependent toll-like receptor signaling pathway [GO:0002755]; positive regulation of I-kappaB kinase/NF-kappaB signaling [GO:0043123]	cytoplasm [GO:0005737]	TIR domain binding [GO:0070976]	cd08312;	IPR011029;IPR000488;IPR034249;IPR017281;IPR000157;IPR035897;	PF00531;PF13676;
481	NODE_21735_length_2606_cov_49.591318_g6725_i2_168_1317_+	2.07442	-0.992199	-2.59224	0.00852288	0.278632	-0.0943429	0	0.832188	0.999869	-0.655068	-1.43945	0.0836522	0.253895	0.467507	0.740981	0.24083	0.558315	A0A6J8B8E5	A0A6J8B8E5_MYTCO	unreviewed	Methyltranfer_dom domain-containing protein	MCOR_15005	Mytilus coruscus (Sea mussel)	353						IPR025714;IPR026913;	PF13383;
482	NODE_16116_length_3066_cov_370.392443_g5015_i2_1508_2578_+	3.36637	-1.72548	-2.63303	0.00855712	0.279172	-0.633943	-0.682583	0.307785	0.999869	-1.92366	-2.8728	0.00502587	0.035989	-1.37942	-1.82934	0.0474128	0.203668	A0A6J8A254	A0A6J8A254_MYTCO	unreviewed	ALOX5 (EC 1.13.11.34)	MCOR_2503	Mytilus coruscus (Sea mussel)	660	GO:0004051; GO:0004096; GO:0020037; GO:0046872			arachidonate 5-lipoxygenase activity [GO:0004051]; catalase activity [GO:0004096]; heme binding [GO:0020037]; metal ion binding [GO:0046872]		IPR037060;IPR000907;IPR013819;IPR036226;IPR020834;IPR001024;IPR036392;	PF00305;PF01477;
483	NODE_11861_length_3565_cov_315.146473_g5863_i1_237_1064_+	3.3199	-0.817051	-2.58232	0.00863146	0.281014	-0.604046	-1.58233	0.0644111	0.961678	-1.03577	-3.48048	0.00109576	0.0118507	-0.906824	-2.86207	0.00462398	0.0396251	A0A6J8CAS0	A0A6J8CAS0_MYTCO	unreviewed	Uncharacterized protein	MCOR_28359	Mytilus coruscus (Sea mussel)	236	GO:0016021		integral component of membrane [GO:0016021]
484	NODE_33252_length_1970_cov_59.970849_g16164_i0_123_1844_-	2.39115	-0.938093	-2.58187	0.00868903	0.282304	-0.642536	-1.27048	0.111894	0.999869	0.036621	0	0.934998	0.985872	0.143925	0	0.742766	0.941709	A0A6J8BL77	A0A6J8BL77_MYTCO	unreviewed	KLHL6	MCOR_20039	Mytilus coruscus (Sea mussel)	724						IPR011705;IPR000210;IPR015915;IPR006652;IPR011333;	PF07707;PF00651;PF01344;
485	NODE_31498_length_2046_cov_59.732599_g15312_i0_468_2003_-	2.11557	-1.10427	-2.58405	0.00876683	0.284244	-0.0916993	0	0.840801	0.999869	-0.918296	-2.05695	0.0266695	0.116251	-0.189686	0	0.676547	0.910692	A0A6J8B659	A0A6J8B659_MYTCO	unreviewed	SLC30A2	MCOR_15449	Mytilus coruscus (Sea mussel)	371	GO:0006829; GO:0008324; GO:0016021	zinc ion transport [GO:0006829]	integral component of membrane [GO:0016021]	cation transmembrane transporter activity [GO:0008324]		IPR002524;IPR036837;IPR027469;	PF01545;
486	NODE_21781_length_2603_cov_592.756852_g10638_i0_1529_2603_-	5.33594	-1.13197	-2.58286	0.0088161	0.284845	-0.294981	-0.0940523	0.520481	0.999869	-0.504146	-0.74153	0.247141	0.509879	0.645281	1.16702	0.133645	0.395255	A0A6J8B115	A0A6J8B115_MYTCO	unreviewed	Uncharacterized protein	MCOR_13861	Mytilus coruscus (Sea mussel)	381
487	NODE_677_length_8980_cov_218.092487_g426_i0_133_2181_+	4.53261	-0.83791	-2.57276	0.00882161	0.284845	-0.194204	0	0.646036	0.999869	0.7842	2.61202	0.00807671	0.0508839	0.807221	2.57192	0.00882873	0.0626215	A0A6J8EJ92	A0A6J8EJ92_MYTCO	unreviewed	Transporter	MCOR_52095	Mytilus coruscus (Sea mussel)	678	GO:0015293; GO:0016021		integral component of membrane [GO:0016021]	symporter activity [GO:0015293]		IPR000175;IPR037272;	PF00209;
488	NODE_27557_length_2247_cov_343.994995_g13303_i1_840_1998_-	4.00379	2.49564	2.66505	0.00886917	0.285794	2.72132	2.79797	0.00665649	0.357247	3.02855	3.36089	0.00176358	0.0165822	3.11691	3.27505	0.00219482	0.0232727	A0A6J8DW38	A0A6J8DW38_MYTCO	unreviewed	Mucin2_WxxW domain-containing protein	MCOR_44997	Mytilus coruscus (Sea mussel)	317	GO:0005576; GO:0016021		extracellular region [GO:0005576]; integral component of membrane [GO:0016021]			IPR039675;IPR025155;	PF13330;
489	NODE_56028_length_1246_cov_2267.516291_g9014_i3_419_1246_-	4.25088	1.41668	2.59545	0.00889585	0.285973	0.457898	0.449838	0.383984	0.999869	0.154418	0	0.78846	0.935806	0.36427	0.231689	0.49226	0.797812	A0A0K0YAX7	A0A0K0YAX7_MYTCO	unreviewed	Filament-like protein-2		Mytilus coruscus (Sea mussel)	521	GO:0005882		intermediate filament [GO:0005882]			IPR018039;IPR039008;IPR042180;IPR016451;IPR001322;IPR036415;	PF00038;PF00932;
490	NODE_27047_length_2275_cov_531.132525_g2302_i5_1_2275_-	4.04279	-1.92366	-2.62868	0.00891244	0.285973	-0.162895	0	0.7964	0.999869	0.430674	0.340815	0.454681	0.723523	0.368739	0.198943	0.545809	0.835976	A0A6J8B7B2	A0A6J8B7B2_MYTCO	unreviewed	Uncharacterized protein	MCOR_14192	Mytilus coruscus (Sea mussel)	1119	GO:0000226; GO:0015630	microtubule cytoskeleton organization [GO:0000226]	microtubule cytoskeleton [GO:0015630]			IPR008604;	PF05672;
491	NODE_8116_length_4216_cov_152.803696_g4195_i0_1_4216_-	5.121	-0.807225	-2.56659	0.00893275	0.285973	-0.326934	-0.310178	0.3843	0.999869	-0.759061	-2.3436	0.0144479	0.0762392	-0.676953	-1.96646	0.0312694	0.154335	A0A6J8BMX2	A0A6J8BMX2_MYTCO	unreviewed	Uncharacterized protein	MCOR_20864	Mytilus coruscus (Sea mussel)	1010					cd00014;	IPR001715;IPR036872;	PF00307;
492	NODE_12237_length_3511_cov_536.020220_g6027_i1_2590_3246_-	3.92417	-0.699642	-2.56485	0.00894745	0.285973	-0.437199	-1.05263	0.1523	0.999869	-1.29017	-5.58199	7.17683e-06	0.000249681	-1.15139	-4.96041	3.12058e-05	0.00101178	A0A6J8DC07	A0A6J8DC07_MYTCO	unreviewed	RNA-binding protein 24,RNA-binding protein 24-B,RNA-binding protein 38,RNA-binding protein 24-A	MCOR_39809	Mytilus coruscus (Sea mussel)	282	GO:0003723			RNA binding [GO:0003723]		IPR012677;IPR035979;IPR000504;	PF00076;
493	NODE_19773_length_2750_cov_1110.191040_g9653_i0_551_2750_-	7.24429	0.730399	2.56172	0.00901285	0.286812	0.212609	0	0.614746	0.999869	0.00927731	0	0.985538	0.996077	0.169851	0	0.704179	0.926502	A0A6J8D8C3	A0A6J8D8C3_MYTCO	unreviewed	Dolichyl-diphosphooligosaccharide--protein glycotransferase (EC 2.4.99.18)	MCOR_38687	Mytilus coruscus (Sea mussel)	1058	GO:0004579; GO:0006486; GO:0016021; GO:0046872	protein glycosylation [GO:0006486]	integral component of membrane [GO:0016021]	dolichyl-diphosphooligosaccharide-protein glycotransferase activity [GO:0004579]; metal ion binding [GO:0046872]		IPR003674;	PF02516;
494	NODE_100_length_13527_cov_3987.973958_g75_i0_12054_12955_-	7.01568	0.980647	2.56524	0.00904115	0.286812	-0.251133	0	0.554294	0.999869	0.298424	0.124721	0.481376	0.745557	-0.202953	0	0.637504	0.890884	A0A6J8AUY3	A0A6J8AUY3_MYTCO	unreviewed	COL5AS	MCOR_10683	Mytilus coruscus (Sea mussel)	1731	GO:0005201			extracellular matrix structural constituent [GO:0005201]		IPR008160;IPR013320;IPR000885;IPR001791;	PF01410;PF01391;
495	NODE_7767_length_4285_cov_323.625826_g2799_i2_3071_3484_-	3.04599	0.886727	2.56213	0.00904983	0.286812	-0.295725	-0.127141	0.47057	0.999869	0.522672	1.02662	0.160652	0.387471	-0.370627	-0.413341	0.353601	0.685028	A0A6J8EGK5	A0A6J8EGK5_MYTCO	unreviewed	Uncharacterized protein	MCOR_51916	Mytilus coruscus (Sea mussel)	135
496	NODE_6770_length_4518_cov_223.671739_g3535_i0_1_2669_+	5.74191	1.05239	2.56663	0.00906774	0.286812	0.142411	0	0.750408	0.999869	0.62165	1.15283	0.13564	0.348918	0.310849	0.157747	0.474018	0.784294	A0A6J8F3I1	A0A6J8F3I1_MYTCO	unreviewed	Uncharacterized protein	MCOR_57977	Mytilus coruscus (Sea mussel)	700						IPR007110;IPR036179;IPR013783;IPR003599;IPR003598;IPR002035;IPR036465;	PF00092;
497	NODE_12059_length_3534_cov_49.604304_g6041_i0_825_3242_+	2.38417	-1.30007	-2.57922	0.00907641	0.286812	-0.790045	-1.32287	0.107434	0.999869	-1.54701	-3.08147	0.00292253	0.023886	-0.261554	0	0.590122	0.863627	A0A6J8AAI3	A0A6J8AAI3_MYTCO	unreviewed	Wnt inhibitory factor 1,von Willebrand factor D and EGF domain-containing protein	MCOR_4955	Mytilus coruscus (Sea mussel)	803	GO:0005886; GO:0007213; GO:0016021; GO:0043113; GO:0043236; GO:0045202	G protein-coupled acetylcholine receptor signaling pathway [GO:0007213]; receptor clustering [GO:0043113]	integral component of membrane [GO:0016021]; plasma membrane [GO:0005886]; synapse [GO:0045202]	laminin binding [GO:0043236]		IPR013320;IPR013032;IPR000742;IPR013111;IPR001791;IPR004850;IPR008993;IPR000884;IPR036383;	PF07974;PF12661;PF03146;PF00090;
498	NODE_11855_length_3567_cov_39.498863_g5932_i0_1921_3567_-	1.87967	-1.51655	-2.59297	0.00908313	0.286812	-0.372156	-0.230247	0.507143	0.999869	-0.11401	0	0.827143	0.951827	-0.179985	0	0.746351	0.943424	A0A6J8DBC6	A0A6J8DBC6_MYTCO	unreviewed	SLC17A5	MCOR_39622	Mytilus coruscus (Sea mussel)	520	GO:0016021; GO:0022857		integral component of membrane [GO:0016021]	transmembrane transporter activity [GO:0022857]		IPR011701;IPR020846;IPR036259;	PF07690;
499	NODE_54243_length_1289_cov_257.407258_g27240_i0_244_1053_-	3.55481	1.31224	2.57608	0.0091565	0.286941	0.0485385	0	0.92232	0.999869	0.281086	0.0404438	0.602093	0.838536	-0.596988	-0.798634	0.242682	0.560773	A0A6J8CT32	A0A6J8CT32_MYTCO	unreviewed	Uncharacterized protein	MCOR_33025	Mytilus coruscus (Sea mussel)	268	GO:0016491			oxidoreductase activity [GO:0016491]		IPR036291;IPR020904;IPR002347;
500	NODE_36384_length_1843_cov_94.196767_g17649_i1_111_1758_-	2.5206	-1.42106	-2.58232	0.00917189	0.286941	-1.49155	-2.64508	0.00803032	0.379209	-1.44272	-2.60362	0.00876569	0.0537809	-3.32805	-5.58271	7.95074e-06	0.000372099	A0A6J8CW05	A0A6J8CW05_MYTCO	unreviewed	MAM domain-containing protein	MCOR_33395	Mytilus coruscus (Sea mussel)	574	GO:0016021		integral component of membrane [GO:0016021]			IPR013320;IPR000998;
501	NODE_173441_length_311_cov_3475.354962_g132004_i0_1_311_+	4.4345	1.35713	2.57779	0.00917967	0.286941	0.308345	0.104804	0.558874	0.999869	1.87239	3.87961	0.000440321	0.00610048	1.42423	2.85491	0.00490177	0.0412415	A0A6J8ECN4	A0A6J8ECN4_MYTCO	unreviewed	VWFA domain-containing protein	MCOR_50950	Mytilus coruscus (Sea mussel)	344						IPR002035;IPR036465;	PF00092;
502	NODE_1868_length_6943_cov_867.103133_g1069_i0_504_1221_+	1.45444	-1.39073	-2.57995	0.00917987	0.286941	0.00187166	0	0.997156	0.999869	0.261706	0	0.603216	0.839125	0.548358	0.696223	0.27724	0.603655	A0A6J8BF17	A0A6J8BF17_MYTCO	unreviewed	NRG2	MCOR_16629	Mytilus coruscus (Sea mussel)	249	GO:0016021		integral component of membrane [GO:0016021]			IPR000742;
503	NODE_39476_length_1726_cov_87.992248_g19312_i0_308_1530_-	2.78762	-1.07569	-2.56176	0.0091871	0.286941	0.167591	0	0.702534	0.999869	-0.313957	-0.174803	0.461744	0.729081	-0.106836	0	0.811049	0.9681	NA	NA	NA	NA	NA	NA	NA	NA	NA	NA	NA	NA	NA	NA
504	NODE_5234_length_4994_cov_84.673812_g574_i1_166_1947_+	3.23032	-0.79461	-2.55229	0.00921416	0.286941	-0.855553	-2.72546	0.00628635	0.344831	0.0937178	0	0.847032	0.959278	0.178655	0	0.682771	0.914919	A0A3L5TV05	A0A3L5TV05_MYTGA	unreviewed	SEFIR domain-containing protein (Fragment)	AM593_09365	Mytilus galloprovincialis (Mediterranean mussel)	526	GO:0016021; GO:0030368		integral component of membrane [GO:0016021]	interleukin-17 receptor activity [GO:0030368]		IPR039465;IPR013568;	PF08357;
505	NODE_348_length_10362_cov_185.778338_g70_i1_335_1570_+	4.13965	-0.679347	-2.55131	0.00921496	0.286941	-0.318599	-0.345924	0.367168	0.999869	0.483053	1.49041	0.0753717	0.236675	0.259952	0	0.509219	0.810228	A0A6J8BU82	A0A6J8BU82_MYTCO	unreviewed	PSKH (EC 2.7.11.1)	MCOR_22851	Mytilus coruscus (Sea mussel)	404	GO:0005524; GO:0106310; GO:0106311			ATP binding [GO:0005524]; protein serine kinase activity [GO:0106310]; protein threonine kinase activity [GO:0106311]		IPR011009;IPR000719;IPR017441;IPR008271;	PF00069;
506	NODE_24917_length_2398_cov_248.249468_g12116_i0_674_2240_-	4.75161	0.969831	2.55288	0.00928429	0.288346	0.680234	1.55844	0.0678761	0.981021	-0.130379	0	0.769985	0.927035	-0.621649	-1.24006	0.117114	0.36439	A0A6J8C5I2	A0A6J8C5I2_MYTCO	unreviewed	CYP4B1 (EC 1.14.14.1)	MCOR_25766	Mytilus coruscus (Sea mussel)	492	GO:0005506; GO:0016021; GO:0020037; GO:0070330		integral component of membrane [GO:0016021]	aromatase activity [GO:0070330]; heme binding [GO:0020037]; iron ion binding [GO:0005506]		IPR001128;IPR017972;IPR002401;IPR036396;	PF00067;
507	NODE_35005_length_1895_cov_34669.386241_g17056_i0_153_1064_+	10.2919	0.745942	2.54769	0.00929676	0.288346	0.349723	0.469333	0.323392	0.999869	0.665868	2.11974	0.0229697	0.104786	0.0464325	0	0.926792	0.993552	A0A0K0YAY1	A0A0K0YAY1_MYTCO	unreviewed	RS-rich protein-1		Mytilus coruscus (Sea mussel)	442
508	NODE_117536_length_497_cov_7336.555804_g76894_i0_360_497_-	1.26208	1.04248	2.55297	0.00933868	0.288653	0.738297	1.66395	0.0563697	0.928057	0.694044	1.37451	0.0947259	0.275888	0.268279	0.0176029	0.537423	0.829341	A0A6J8ESN9	A0A6J8ESN9_MYTCO	unreviewed	TAGLN	MCOR_55542	Mytilus coruscus (Sea mussel)	243						IPR001715;IPR036872;	PF00307;
509	NODE_18426_length_2857_cov_328.934473_g9004_i1_723_2857_+	3.14398	1.24984	2.56335	0.00934336	0.288653	-0.16605	0	0.725049	0.999869	0.233412	0	0.656769	0.871788	-0.410248	-0.406905	0.382321	0.711731	A0A6J8B2Z9	A0A6J8B2Z9_MYTCO	unreviewed	PepP (EC 3.4.11.9)	MCOR_14424	Mytilus coruscus (Sea mussel)	709	GO:0046872; GO:0070006			metal ion binding [GO:0046872]; metalloaminopeptidase activity [GO:0070006]	cd01085;	IPR029149;IPR036005;IPR000587;IPR000994;IPR033740;IPR032416;IPR001131;	PF01321;PF00557;PF16188;
510	NODE_58257_length_1197_cov_25496.634146_g29594_i0_772_1197_-	9.05479	1.01632	2.54837	0.0094122	0.289753	-0.0869782	0	0.845395	0.999869	0.372328	0.364326	0.38261	0.657617	0.0668618	0	0.881014	0.985765	A0A6J8AZ93	A0A6J8AZ93_MYTCO	unreviewed	COL1A	MCOR_12757	Mytilus coruscus (Sea mussel)	1406	GO:0005201; GO:0046872			extracellular matrix structural constituent [GO:0005201]; metal ion binding [GO:0046872]		IPR008160;IPR000885;IPR001007;	PF01410;PF01391;
511	NODE_45074_length_1542_cov_115.418620_g22213_i0_471_1446_-	2.61234	-1.30284	-2.56257	0.00942796	0.289753	-0.589526	-0.870469	0.21356	0.999869	0.143337	0	0.759789	0.921874	0.219538	0	0.636086	0.890241	A0A6J8AH35	A0A6J8AH35_MYTCO	unreviewed	Uncharacterized protein	MCOR_7121	Mytilus coruscus (Sea mussel)	326						IPR013320;
512	NODE_1745_length_7082_cov_71.300156_g1009_i0_1_1755_+	3.0876	-0.852513	-2.54248	0.00943425	0.289753	-0.239092	0	0.558716	0.999869	0.295609	0.161399	0.442343	0.712371	0.144225	0	0.744536	0.942584	A0A6J8A732	A0A6J8A732_MYTCO	unreviewed	Dystrophia myotonica WD repeat-containing protein,WD repeat-containing protein 20	MCOR_4087	Mytilus coruscus (Sea mussel)	576						IPR001680;IPR017986;IPR036322;	PF00400;
513	NODE_20258_length_2711_cov_173.102179_g6224_i1_338_2711_+	4.56149	0.812257	2.54047	0.00946127	0.290017	1.06303	3.55288	0.000922758	0.117971	1.23129	4.56359	8.10448e-05	0.00162348	1.00765	3.28983	0.0017197	0.0192472	A0A6J8CLP0	A0A6J8CLP0_MYTCO	unreviewed	DEP domain-containing protein	MCOR_31803	Mytilus coruscus (Sea mussel)	892	GO:0016021; GO:0035556; GO:0055085	intracellular signal transduction [GO:0035556]; transmembrane transport [GO:0055085]	integral component of membrane [GO:0016021]			IPR000591;IPR004776;IPR036388;IPR036390;	PF00610;PF03547;
514	NODE_164818_length_329_cov_181314.128571_g123386_i0_1_318_+	10.0188	0.896973	2.53935	0.0095203	0.291076	0.350919	0.361711	0.37027	0.999869	0.756454	1.96918	0.0312675	0.129595	0.104181	0	0.812463	0.968316	Q3L8V3	Q3L8V3_EUPSC	unreviewed	Beta-actin (Fragment)		Euprymna scolopes (Hawaiian bobtail squid)	152						IPR004000;IPR004001;IPR043129;	PF00022;
515	NODE_16768_length_3004_cov_164.629442_g8255_i0_1024_2041_-	3.3217	-0.855135	-2.5378	0.00953287	0.291076	-0.322194	-0.244307	0.416984	0.999869	0.302276	0.191816	0.430604	0.70209	0.482128	0.981632	0.170146	0.4578	A0A6J8CU24	A0A6J8CU24_MYTCO	unreviewed	Uncharacterized protein	MCOR_33456	Mytilus coruscus (Sea mussel)	330						IPR029034;
516	NODE_58521_length_1192_cov_155.834646_g29748_i0_147_1192_-	2.71829	-1.33813	-2.55692	0.00959732	0.292476	-0.673297	-0.96168	0.193133	0.999869	0.771105	1.5312	0.0727441	0.232076	0.927781	1.83093	0.0422819	0.188887	NA	NA	NA	NA	NA	NA	NA	NA	NA	NA	NA	NA	NA	NA
517	NODE_14814_length_3207_cov_301.773274_g7254_i1_63_1712_-	5.33236	-1.08932	-2.5418	0.00961758	0.292527	0.574568	0.930071	0.191634	0.999869	-0.882582	-1.92425	0.0347618	0.139434	0.796019	1.60075	0.0642503	0.247328	A0A6J8EAM4	A0A6J8EAM4_MYTCO	unreviewed	RGS domain-containing protein	MCOR_49650	Mytilus coruscus (Sea mussel)	424						IPR016137;IPR036305;	PF00615;
518	NODE_65464_length_1054_cov_524.697512_g34084_i0_156_1054_+	4.2489	0.977568	2.5362	0.00963821	0.292588	0.746264	1.61795	0.061539	0.951314	-1.2521	-2.89712	0.00436295	0.0324079	-0.731683	-1.38085	0.0947186	0.320512	A0A6J8D268	A0A6J8D268_MYTCO	unreviewed	Uncharacterized protein	MCOR_35921	Mytilus coruscus (Sea mussel)	242	GO:0004930; GO:0007166; GO:0016021	cell surface receptor signaling pathway [GO:0007166]	integral component of membrane [GO:0016021]	G protein-coupled receptor activity [GO:0004930]		IPR017981;IPR036445;IPR001879;IPR000832;	PF00002;PF02793;
519	NODE_26754_length_2290_cov_696.798751_g6517_i5_35_1425_+	5.64371	-1.30854	-2.55119	0.00968077	0.293314	-0.296972	-0.0786096	0.573228	0.999869	-0.504526	-0.604717	0.30986	0.581354	0.608932	0.829792	0.232173	0.547119	A0A6J8BTA2	A0A6J8BTA2_MYTCO	unreviewed	PRR5	MCOR_22167	Mytilus coruscus (Sea mussel)	323						IPR013745;	PF08539;
520	NODE_83184_length_790_cov_7305.070175_g46725_i0_1_463_+	6.74241	2.73111	2.63772	0.00973091	0.294266	3.1915	2.96869	0.00464939	0.296201	3.32654	3.3175	0.00201793	0.018321	3.65882	3.47037	0.00142702	0.0168216	A0A6J8A6L7	A0A6J8A6L7_MYTCO	unreviewed	Phosphoenolpyruvate carboxykinase (GTP) (EC 4.1.1.32)	MCOR_4136	Mytilus coruscus (Sea mussel)	659	GO:0004613; GO:0005525; GO:0006094; GO:0046872	gluconeogenesis [GO:0006094]		GTP binding [GO:0005525]; metal ion binding [GO:0046872]; phosphoenolpyruvate carboxykinase (GTP) activity [GO:0004613]	cd00819;	IPR018091;IPR013035;IPR008209;IPR035077;IPR035078;IPR008210;	PF00821;PF17297;
521	NODE_10254_length_3806_cov_292.847219_g4389_i1_2077_3540_-	4.72533	-0.889328	-2.52789	0.00975894	0.294512	-0.0585124	0	0.894906	0.999869	-0.0518347	0	0.907908	0.978001	0.276928	0.0566816	0.497	0.801541	A0A6J8D2K4	A0A6J8D2K4_MYTCO	unreviewed	Uncharacterized protein	MCOR_35437	Mytilus coruscus (Sea mussel)	472	GO:0016021		integral component of membrane [GO:0016021]
522	NODE_1871_length_6940_cov_20.943404_g1070_i0_229_5539_+	2.51645	-1.34542	-2.54921	0.00977647	0.294512	-0.698963	-1.01912	0.177334	0.999869	0.377412	0.32844	0.412788	0.686673	-0.39513	-0.314652	0.443831	0.763342	A0A6J8C397	A0A6J8C397_MYTCO	unreviewed	ABCA3	MCOR_24336	Mytilus coruscus (Sea mussel)	1733	GO:0005524; GO:0016021; GO:0016887; GO:0042626		integral component of membrane [GO:0016021]	ATPase activity [GO:0016887]; ATPase-coupled transmembrane transporter activity [GO:0042626]; ATP binding [GO:0005524]		IPR003593;IPR003439;IPR017871;IPR026082;IPR027417;	PF00005;
523	NODE_100769_length_612_cov_35808.655417_g61424_i0_1_316_-	8.02207	1.04823	2.53087	0.00981287	0.295043	0.0120353	0	0.978746	0.999869	0.327606	0.204073	0.45796	0.726242	0.04294	0	0.924222	0.993102	A0A6J8AZ93	A0A6J8AZ93_MYTCO	unreviewed	COL1A	MCOR_12757	Mytilus coruscus (Sea mussel)	1406	GO:0005201; GO:0046872			extracellular matrix structural constituent [GO:0005201]; metal ion binding [GO:0046872]		IPR008160;IPR000885;IPR001007;	PF01410;PF01391;
524	NODE_4357_length_5337_cov_911.628782_g2330_i0_200_2170_+	6.8016	-1.37527	-2.54451	0.0099248	0.297732	-0.272975	-0.0235542	0.599543	0.999869	-0.404032	-0.329243	0.439567	0.709743	-0.916175	-1.52627	0.0766439	0.279072	A0A6J8C9J4	A0A6J8C9J4_MYTCO	unreviewed	Transporter	MCOR_27964	Mytilus coruscus (Sea mussel)	831	GO:0015293; GO:0016021		integral component of membrane [GO:0016021]	symporter activity [GO:0015293]		IPR000175;IPR037272;IPR011011;IPR013083;	PF00209;
525	NODE_10771_length_3729_cov_148.039130_g5426_i0_71_2463_+	4.16399	1.04488	2.52447	0.00994953	0.297732	0.248942	0	0.580784	0.999869	-0.756396	-1.36115	0.0989597	0.283709	-0.399485	-0.399302	0.37972	0.709324	A0A6J8A3P2	A0A6J8A3P2_MYTCO	unreviewed	TPCN2	MCOR_3004	Mytilus coruscus (Sea mussel)	779	GO:0005245; GO:0005765; GO:0016021; GO:0072345		integral component of membrane [GO:0016021]; lysosomal membrane [GO:0005765]	NAADP-sensitive calcium-release channel activity [GO:0072345]; voltage-gated calcium channel activity [GO:0005245]		IPR005821;IPR028798;IPR027359;	PF00520;
526	NODE_104290_length_584_cov_193335.764486_g64587_i0_119_490_+	6.32008	0.70398	2.51516	0.00997413	0.297732	0.338338	0.433981	0.335451	0.999869	0.48227	1.24501	0.113468	0.310905	-0.163547	0	0.723811	0.936156	Q9GZ70	TPM_PERVI	reviewed	Tropomyosin (allergen Per v 1)		Perna viridis (Asian green mussel) (Mytilus viridis)	284	GO:0006937; GO:0042803	regulation of muscle contraction [GO:0006937]		protein homodimerization activity [GO:0042803]		IPR000533;	PF00261;
527	NODE_21286_length_2634_cov_1842.406190_g9987_i1_349_2634_-	7.07549	1.24499	2.5338	0.00997804	0.297732	1.80731	3.9794	0.00034341	0.0658552	3.85266	9.78549	1.26072e-09	7.66975e-07	3.53583	8.75481	8.57815e-09	3.64572e-06	A0A6J8AE36	A0A6J8AE36_MYTCO	unreviewed	GroEL	MCOR_6843	Mytilus coruscus (Sea mussel)	577	GO:0005524; GO:0042026	protein refolding [GO:0042026]		ATP binding [GO:0005524]	cd03344;	IPR018370;IPR001844;IPR002423;IPR027409;IPR027413;IPR027410;	PF00118;
528	NODE_12618_length_3462_cov_395.725754_g6292_i0_941_3462_-	6.06433	-0.997977	-2.51952	0.0100161	0.298021	-0.0150079	0	0.97331	0.999869	-0.549499	-0.993842	0.170775	0.401292	0.322707	0.20457	0.448626	0.765478	A0A3L5TUF3	A0A3L5TUF3_MYTGA	unreviewed	Uncharacterized protein (Fragment)	AM593_03515	Mytilus galloprovincialis (Mediterranean mussel)	2702
529	NODE_33326_length_1967_cov_82.552659_g16196_i0_512_1819_+	2.74494	-1.09759	-2.52349	0.0100256	0.298021	-0.204879	0	0.649852	0.999869	0.175862	0	0.687707	0.888755	-0.266283	-0.010118	0.552904	0.840924	A0A6J8C6D2	A0A6J8C6D2_MYTCO	unreviewed	Uncharacterized protein	MCOR_25786	Mytilus coruscus (Sea mussel)	332
530	NODE_37716_length_1791_cov_40731.725029_g12269_i2_302_860_+	9.53906	1.62816	2.55581	0.0100664	0.298668	0.00386771	0	0.99463	0.999869	0.232473	0	0.711592	0.89959	0.385517	0.252716	0.498889	0.803053	A0A3Q2HIQ3	A0A3Q2HIQ3_HORSE	unreviewed	Metalloproteinase inhibitor 2 (Tissue inhibitor of metalloproteinases 2)	TIMP2	Equus caballus (Horse)	262	GO:0005576; GO:0008191; GO:0046872		extracellular region [GO:0005576]	metal ion binding [GO:0046872]; metalloendopeptidase inhibitor activity [GO:0008191]		IPR001134;IPR001820;IPR008993;IPR015613;IPR030490;	PF00965;
531	NODE_17304_length_2956_cov_189.337805_g8522_i0_1_2956_+	4.89906	-0.676864	-2.50987	0.0100866	0.298702	-0.450957	-1.13059	0.135518	0.999869	-0.52435	-1.59767	0.062425	0.21029	-0.3992	-0.818859	0.21127	0.517963	A0A6J8A4D0	A0A6J8A4D0_MYTCO	unreviewed	Pleckstrin homology domain-containing family A member 7	MCOR_3453	Mytilus coruscus (Sea mussel)	2091					cd13248;cd00201;	IPR011993;IPR001849;IPR040392;IPR001202;IPR036020;	PF00169;PF00397;
532	NODE_143241_length_387_cov_216407.059172_g101901_i0_1_255_+	5.36543	0.984624	2.51421	0.0101227	0.29921	0.454101	0.689471	0.257466	0.999869	0.676798	1.42396	0.0863812	0.259573	0.281881	0.0675867	0.505299	0.807011	Q5UB47	Q5UB47_9CAEN	unreviewed	Actin (Fragment)		Tritia obsoleta	98						IPR004000;IPR043129;	PF00022;
533	NODE_398386_length_173_cov_63431.403226_g356946_i0_1_173_-	1.94311	1.01694	2.51354	0.0101661	0.299916	0.267107	0.013823	0.53757	0.999869	0.223219	0	0.621366	0.849987	-0.198072	0	0.65724	0.900362	Q6VQP9	Q6VQP9_ROMMI	unreviewed	Actin (Fragment)		Romalea microptera (Eastern lubber grasshopper) (Romalea guttata)	93						IPR004000;IPR043129;	PF00022;
534	NODE_56210_length_1242_cov_429.119866_g28374_i0_1_1242_-	4.4682	-1.2961	-2.52787	0.0101847	0.299916	0.124495	0	0.800373	0.999869	0.822961	1.64148	0.0598447	0.204356	1.54167	3.60471	0.000835392	0.0113934	A0A6J8AK11	A0A6J8AK11_MYTCO	unreviewed	CORIN (EC 3.4.21.-)	MCOR_8683	Mytilus coruscus (Sea mussel)	2134	GO:0004252; GO:0005886; GO:0016021		integral component of membrane [GO:0016021]; plasma membrane [GO:0005886]	serine-type endopeptidase activity [GO:0004252]	cd00112;cd06263;cd00190;	IPR013320;IPR020067;IPR036790;IPR036055;IPR023415;IPR002172;IPR000998;IPR009003;IPR043504;IPR000082;IPR036364;IPR001254;IPR018114;IPR033116;	PF01392;PF00057;PF00629;PF01390;PF00089;
535	NODE_28110_length_2218_cov_131.534809_g13679_i0_535_2218_-	3.71761	0.733995	2.5042	0.01022	0.300136	-0.178328	0	0.683247	0.999869	0.220424	0	0.595934	0.834991	-0.299223	-0.183451	0.432816	0.754382	V4AKI2	V4AKI2_LOTGI	unreviewed	JmjC domain-containing protein	LOTGIDRAFT_152707	Lottia gigantea (Giant owl limpet)	521						IPR041667;IPR003347;	PF13621;
536	NODE_34607_length_1911_cov_499.189044_g16848_i0_276_1743_+	5.23596	-0.997165	-2.50988	0.0102304	0.300136	0.153164	0	0.729837	0.999869	1.00584	2.77996	0.00559721	0.0391009	1.47706	4.31319	0.000149563	0.00323505	A0A210QX63	A0A210QX63_MIZYE	unreviewed	La-related protein 6	KP79_PYT00458	Mizuhopecten yessoensis (Japanese scallop) (Patinopecten yessoensis)	480	GO:0003723; GO:0005634; GO:0006396; GO:1990904	RNA processing [GO:0006396]	nucleus [GO:0005634]; ribonucleoprotein complex [GO:1990904]	RNA binding [GO:0003723]	cd12289;	IPR006630;IPR034880;IPR002344;IPR012677;IPR035979;IPR024642;IPR036388;IPR036390;	PF05383;PF12901;
537	NODE_69750_length_981_cov_449.424893_g36844_i0_1_981_+	3.98174	-0.871051	-2.50396	0.0102738	0.300849	-1.08835	-3.46486	0.00113894	0.134487	-0.122527	0	0.781194	0.932696	-0.517361	-1.13092	0.136414	0.400659	A0A6J8ABN1	A0A6J8ABN1_MYTCO	unreviewed	B box-type domain-containing protein	MCOR_5306	Mytilus coruscus (Sea mussel)	558	GO:0008270			zinc ion binding [GO:0008270]		IPR011042;IPR015943;IPR000315;
538	NODE_23523_length_2486_cov_153.946656_g11449_i0_528_2163_+	3.13671	-1.63638	-2.54647	0.0102979	0.300995	-0.3669	-0.198349	0.54338	0.999869	1.49444	3.15603	0.00243577	0.0208619	2.21982	4.59997	7.79646e-05	0.00203628	A0A6J8CRH8	A0A6J8CRH8_MYTCO	unreviewed	NAIP	MCOR_32312	Mytilus coruscus (Sea mussel)	494	GO:0016021		integral component of membrane [GO:0016021]		cd00022;	IPR001370;	PF00653;
539	NODE_62995_length_1101_cov_1255.009506_g32540_i0_276_1101_-	5.55282	0.991969	2.50252	0.0103929	0.303207	-0.0981189	0	0.827093	0.999869	-1.31378	-3.33908	0.00155323	0.0151142	-1.85574	-4.68089	6.25304e-05	0.0017342	A0A6J8BWH6	A0A6J8BWH6_MYTCO	unreviewed	CHRNA9	MCOR_22435	Mytilus coruscus (Sea mussel)	289	GO:0004888; GO:0005230; GO:0016021		integral component of membrane [GO:0016021]	extracellular ligand-gated ion channel activity [GO:0005230]; transmembrane signaling receptor activity [GO:0004888]		IPR006202;IPR036734;IPR006201;	PF02931;
540	NODE_5778_length_4810_cov_175.026675_g300_i5_97_1494_+	3.45572	-1.64674	-2.54083	0.0104494	0.30398	0.297954	0.0614672	0.642993	0.999869	-2.61236	-3.72439	0.000692016	0.00852818	-0.775074	-0.794563	0.278711	0.605182	A0A6J8CH04	A0A6J8CH04_MYTCO	unreviewed	Phe-4-monooxygenase (EC 1.14.16.1) (Phenylalanine-4-hydroxylase)	MCOR_30390	Mytilus coruscus (Sea mussel)	468	GO:0004505; GO:0005506; GO:0006559	L-phenylalanine catabolic process [GO:0006559]		iron ion binding [GO:0005506]; phenylalanine 4-monooxygenase activity [GO:0004505]	cd03347;	IPR002912;IPR001273;IPR018301;IPR036951;IPR036329;IPR019774;IPR041912;IPR005961;IPR019773;	PF01842;PF00351;
541	NODE_40008_length_1706_cov_288.045263_g19604_i0_1_1652_+	4.65289	-0.980773	-2.49847	0.0104759	0.30398	-0.572531	-1.01619	0.166458	0.999869	-0.239875	0	0.57315	0.818228	0.0186328	0	0.966811	0.998422	A0A6J8B0Z6	A0A6J8B0Z6_MYTCO	unreviewed	Non-specific serine/threonine protein kinase (EC 2.7.11.1)	MCOR_13819	Mytilus coruscus (Sea mussel)	516	GO:0005524; GO:0046872; GO:0106310; GO:0106311			ATP binding [GO:0005524]; metal ion binding [GO:0046872]; protein serine kinase activity [GO:0106310]; protein threonine kinase activity [GO:0106311]	cd05144;	IPR011009;IPR030484;IPR015285;IPR000687;IPR018935;IPR036388;IPR036390;	PF09202;
542	NODE_23910_length_2462_cov_414.010775_g11635_i0_907_2462_-	4.52982	-1.5581	-2.53335	0.0104774	0.30398	-0.913161	-1.2351	0.133195	0.999869	-1.34004	-2.14507	0.0239281	0.10766	-0.659711	-0.764388	0.271279	0.595485	A0A6J8A254	A0A6J8A254_MYTCO	unreviewed	ALOX5 (EC 1.13.11.34)	MCOR_2503	Mytilus coruscus (Sea mussel)	660	GO:0004051; GO:0004096; GO:0020037; GO:0046872			arachidonate 5-lipoxygenase activity [GO:0004051]; catalase activity [GO:0004096]; heme binding [GO:0020037]; metal ion binding [GO:0046872]		IPR037060;IPR000907;IPR013819;IPR036226;IPR020834;IPR001024;IPR036392;	PF00305;PF01477;
543	NODE_47389_length_1474_cov_41006.478596_g1733_i10_1_697_-	4.79437	3.11561	2.6194	0.010584	0.306507	0.975028	0.671299	0.382561	0.999869	-3.12689	-1.57829	0.102312	0.290408	-0.262074	0	0.821018	0.97054	A0A6J7ZWX7	A0A6J7ZWX7_MYTCO	unreviewed	Uncharacterized protein	MCOR_889	Mytilus coruscus (Sea mussel)	589	GO:0005882		intermediate filament [GO:0005882]			IPR018039;IPR039008;IPR042180;IPR001322;IPR036415;	PF00038;PF00932;
544	NODE_30972_length_2072_cov_245.920910_g15075_i0_1091_1728_-	3.35357	1.09468	2.49623	0.0106467	0.306567	0.55662	0.959185	0.18105	0.999869	0.713492	1.30219	0.108372	0.302037	0.505409	0.786185	0.230651	0.54443	A0A6J8A8T8	A0A6J8A8T8_MYTCO	unreviewed	CALM	MCOR_4922	Mytilus coruscus (Sea mussel)	150	GO:0005509			calcium ion binding [GO:0005509]		IPR011992;IPR018247;IPR002048;	PF13499;
545	NODE_7999_length_4240_cov_61.409926_g4144_i0_828_4097_-	3.47788	0.798382	2.48439	0.010688	0.306567	0.0976266	0	0.828544	0.999869	-0.138047	0	0.750812	0.918173	-0.917558	-2.66506	0.00721367	0.0544053	A0A6J8D855	A0A6J8D855_MYTCO	unreviewed	DCAF6	MCOR_37704	Mytilus coruscus (Sea mussel)	1095						IPR015943;IPR001680;IPR017986;IPR036322;	PF00400;
546	NODE_7625_length_4314_cov_110.765299_g3962_i0_3047_4314_-	3.43227	-0.912461	-2.48672	0.0106943	0.306567	-0.737471	-1.83672	0.0405099	0.823021	0.0297994	0	0.947172	0.987914	0.179862	0	0.673125	0.909252	A0A6J8C7K7	A0A6J8C7K7_MYTCO	unreviewed	DUF4706 domain-containing protein	MCOR_25779	Mytilus coruscus (Sea mussel)	383						IPR031600;	PF15797;
547	NODE_11829_length_3570_cov_374.215564_g4720_i1_1_2935_+	5.76346	0.754272	2.48252	0.0107177	0.306567	0.272797	0.0480033	0.488746	0.999869	-0.345673	-0.405666	0.34796	0.621922	0.209945	0	0.616602	0.878797	A0A6J8EGF7	A0A6J8EGF7_MYTCO	unreviewed	PRP4 pre-mRNA-processing factor 4 homolog (EC 2.7.11.1) (Serine/threonine-protein kinase PRP4 homolog)	MCOR_52084	Mytilus coruscus (Sea mussel)	922	GO:0005524; GO:0045292; GO:0106310; GO:0106311	mRNA cis splicing, via spliceosome [GO:0045292]		ATP binding [GO:0005524]; protein serine kinase activity [GO:0106310]; protein threonine kinase activity [GO:0106311]	cd14135;	IPR011009;IPR000719;IPR008271;IPR044092;	PF00069;
548	NODE_106397_length_568_cov_58002.371869_g66511_i0_1_568_+	7.37518	0.848839	2.48404	0.0107185	0.306567	0.402202	0.600384	0.2818	0.999869	0.455786	0.808742	0.217017	0.470378	0.0441142	0	0.921624	0.992677	A0A0K0YB57	A0A0K0YB57_MYTGA	unreviewed	SRAV-rich protein-1 (Fragment)		Mytilus galloprovincialis (Mediterranean mussel)	162
549	NODE_19686_length_2756_cov_3357.186184_g9617_i0_1826_2317_-	7.28958	1.0389	2.49017	0.010726	0.306567	1.4906	3.89848	0.000409106	0.0731044	1.06942	2.58763	0.00866728	0.0534209	1.27392	3.18909	0.00220954	0.0233611	A0A3G1CJM4	A0A3G1CJM4_MYTTR	unreviewed	BTG1 protein (Fragment)		Mytilus trossulus (Blue mussel)	133	GO:0008285	negative regulation of cell population proliferation [GO:0008285]				IPR002087;IPR033332;IPR036054;	PF07742;
550	NODE_57516_length_1212_cov_801.791058_g12420_i2_300_827_+	4.58788	1.05589	2.49047	0.0107377	0.306567	1.76725	4.50753	9.47063e-05	0.0275788	2.16719	6.25268	1.5668e-06	8.07801e-05	2.10822	5.58529	7.30608e-06	0.000353502	A0A6J8EJI0	A0A6J8EJI0_MYTCO	unreviewed	Ribosomal_L7Ae domain-containing protein	MCOR_51603	Mytilus coruscus (Sea mussel)	162	GO:0005634; GO:0051726	regulation of cell cycle [GO:0051726]	nucleus [GO:0005634]			IPR024824;IPR029064;IPR004038;	PF01248;
551	NODE_61280_length_1134_cov_20823.824885_g14158_i3_743_1134_-	5.1672	3.62342	2.63206	0.0107489	0.306567	0.367642	0.106873	0.721042	0.999869	2.04312	1.33206	0.147817	0.369072	0.11381	0	0.912428	0.991459	A0A1E1XN62	A0A1E1XN62_9ACAR	unreviewed	Putative actin-2 (Fragment)		Amblyomma sculptum	102						IPR004000;IPR004001;IPR043129;	PF00022;
552	NODE_78768_length_848_cov_134.493116_g43305_i0_1_848_+	2.26913	-1.2309	-2.49917	0.0107615	0.306567	0.583396	0.812912	0.234263	0.999869	-0.21313	0	0.649326	0.867331	1.29406	2.7761	0.00579152	0.0463249	A0A6J8A6R2	A0A6J8A6R2_MYTCO	unreviewed	TFAP2A_B	MCOR_3754	Mytilus coruscus (Sea mussel)	483	GO:0003700; GO:0005634		nucleus [GO:0005634]	DNA-binding transcription factor activity [GO:0003700]		IPR004979;IPR013854;	PF03299;
553	NODE_42287_length_1631_cov_60.728824_g20776_i0_271_1302_-	1.63686	-1.76199	-2.53511	0.0107878	0.306761	-0.812554	-0.934167	0.221033	0.999869	2.20671	4.13297	0.00024388	0.00389738	1.13679	1.73847	0.0537215	0.221783	A0A6J8EIG5	A0A6J8EIG5_MYTCO	unreviewed	G_PROTEIN_RECEP_F1_2 domain-containing protein	MCOR_51692	Mytilus coruscus (Sea mussel)	347	GO:0004930; GO:0016021		integral component of membrane [GO:0016021]	G protein-coupled receptor activity [GO:0004930]		IPR000276;IPR017452;	PF00001;
554	NODE_41939_length_1642_cov_499.317640_g19655_i1_847_1408_+	1.27978	2.89478	2.59954	0.0108378	0.307626	0.388945	0.140853	0.681493	0.999869	2.43661	2.07661	0.0336897	0.136609	0.150305	0	0.875989	0.984459	A0A2A4JMF1	A0A2A4JMF1_HELVI	unreviewed	Calmodulin	B5V51_14997	Heliothis virescens (Tobacco budworm moth)	157	GO:0005509; GO:0019722	calcium-mediated signaling [GO:0019722]		calcium ion binding [GO:0005509]	cd00051;	IPR039030;IPR011992;IPR018247;IPR002048;	PF13499;
555	NODE_23571_length_2483_cov_81.183237_g11474_i0_1_1148_+	2.52644	-0.903901	-2.47876	0.0108759	0.30815	-0.433422	-0.635281	0.274324	0.999869	0.64398	1.74851	0.0475584	0.173799	0.410523	0.5974	0.284479	0.612799	A0A6J8CMN8	A0A6J8CMN8_MYTCO	unreviewed	PHF8 (EC 1.14.11.-) (EC 1.14.11.65)	MCOR_31039	Mytilus coruscus (Sea mussel)	808	GO:0005634; GO:0032454; GO:0046872; GO:0051213		nucleus [GO:0005634]	dioxygenase activity [GO:0051213]; histone demethylase activity (H3-K9 specific) [GO:0032454]; metal ion binding [GO:0046872]		IPR041070;IPR003347;IPR011011;IPR013083;	PF17811;PF02373;
556	NODE_6567_length_4578_cov_1916.257894_g2768_i5_2550_4578_-	7.65618	-0.655065	-2.46952	0.0110068	0.3113	-0.36191	-0.608279	0.275156	0.999869	-0.541908	-1.76014	0.0463512	0.170816	-0.0767486	0	0.892935	0.988621	A0A6J8AS38	A0A6J8AS38_MYTCO	unreviewed	FUBP	MCOR_10797	Mytilus coruscus (Sea mussel)	729	GO:0003723; GO:0005634; GO:0006355	regulation of transcription, DNA-templated [GO:0006355]	nucleus [GO:0005634]	RNA binding [GO:0003723]		IPR015096;IPR004087;IPR004088;IPR036612;	PF09005;PF00013;
557	NODE_28286_length_2208_cov_351.553960_g13768_i0_1_495_+	2.3836	-1.13548	-2.48104	0.0110642	0.312015	-0.0421114	0	0.927722	0.999869	-0.149531	0	0.741367	0.913063	-0.164165	0	0.723101	0.936125	A0A6J8AHY4	A0A6J8AHY4_MYTCO	unreviewed	STXBP1	MCOR_7299	Mytilus coruscus (Sea mussel)	640	GO:0006904	vesicle docking involved in exocytosis [GO:0006904]				IPR043154;IPR001619;IPR036045;	PF00995;
558	NODE_92509_length_687_cov_414.336991_g54296_i0_1_511_-	2.99262	-1.13938	-2.48095	0.0110718	0.312015	-0.221695	0	0.633374	0.999869	0.155631	0	0.727102	0.907565	0.23914	0	0.597883	0.868148	A0A6J8DJB0	A0A6J8DJB0_MYTCO	unreviewed	Tumor protein p53-inducible protein 11 (p53-induced gene 11 protein)	MCOR_41587	Mytilus coruscus (Sea mussel)	1177	GO:0016021		integral component of membrane [GO:0016021]			IPR028266;	PF14936;
559	NODE_38002_length_1781_cov_616.447460_g18561_i0_608_1781_-	5.69521	-1.02799	-2.47373	0.011109	0.312503	-0.117281	0	0.798174	0.999869	-0.949069	-2.22229	0.0189525	0.0921436	-0.307235	-0.134618	0.495474	0.80026	A0A6J8E0W7	A0A6J8E0W7_MYTCO	unreviewed	MGAT4C (EC 2.4.1.145) (EC 2.4.1.201)	MCOR_47229	Mytilus coruscus (Sea mussel)	534	GO:0008454; GO:0016021; GO:0047253		integral component of membrane [GO:0016021]	alpha-1,3-mannosylglycoprotein 4-beta-N-acetylglucosaminyltransferase activity [GO:0008454]; alpha-1,6-mannosylglycoprotein 4-beta-N-acetylglucosaminyltransferase activity [GO:0047253]		IPR006759;
560	NODE_3461_length_5737_cov_269.578059_g1883_i0_867_2186_+	4.98852	1.2009	2.48163	0.0111444	0.312679	-0.0716806	0	0.88255	0.999869	0.30717	0.111678	0.537825	0.791906	-0.477253	-0.566262	0.320311	0.650508	NA	NA	NA	NA	NA	NA	NA	NA	NA	NA	NA	NA	NA	NA
561	NODE_70465_length_970_cov_527.967427_g37322_i0_1_970_-	4.30697	-1.30745	-2.48809	0.011155	0.312679	-0.0171369	0	0.970766	0.999869	1.14437	2.68385	0.00703342	0.0462957	1.03689	2.4188	0.012542	0.0807703	A0A6J8B478	A0A6J8B478_MYTCO	unreviewed	SSD domain-containing protein	MCOR_14877	Mytilus coruscus (Sea mussel)	899	GO:0016021; GO:0022857		integral component of membrane [GO:0016021]	transmembrane transporter activity [GO:0022857]		IPR001036;IPR003392;IPR000731;	PF02460;
562	NODE_28276_length_2209_cov_31.287037_g13762_i0_87_2039_-	1.72375	-1.10563	-2.47256	0.0112328	0.313996	-0.681353	-1.20808	0.126332	0.999869	-0.39108	-0.401992	0.372049	0.646589	-0.38161	-0.35106	0.399389	0.726195	A0A6J8C996	A0A6J8C996_MYTCO	unreviewed	ABCG8	MCOR_26584	Mytilus coruscus (Sea mussel)	651	GO:0005524; GO:0016021; GO:0016887; GO:0042626		integral component of membrane [GO:0016021]	ATPase activity [GO:0016887]; ATPase-coupled transmembrane transporter activity [GO:0042626]; ATP binding [GO:0005524]		IPR003593;IPR013525;IPR003439;IPR017871;IPR043926;IPR027417;	PF01061;PF19055;PF00005;
563	NODE_72474_length_938_cov_1622.349831_g38730_i0_21_938_-	5.05154	1.62954	2.50763	0.0112419	0.313996	2.61815	4.05263	0.000308468	0.0629956	4.42236	8.11558	3.20588e-08	5.4207e-06	4.48465	7.44638	1.29222e-07	2.2578e-05	A0A6J8EV54	A0A6J8EV54_MYTCO	unreviewed	Cilia- and flagella-associated protein 298,Cilia-and flagella-associated protein 298-A,Cilia- and flagella-associated protein 298-B	MCOR_56415	Mytilus coruscus (Sea mussel)	280	GO:0003352; GO:0031514	regulation of cilium movement [GO:0003352]	motile cilium [GO:0031514]			IPR021298;	PF11069;
564	NODE_47735_length_1464_cov_93.898940_g23603_i0_1_1066_-	2.61041	-0.880537	-2.46091	0.011291	0.314273	-0.20633	0	0.629283	0.999869	-0.226311	0	0.585905	0.827795	0.680413	1.7168	0.0506394	0.213053	A0A6J8EFS3	A0A6J8EFS3_MYTCO	unreviewed	Kinase (EC 2.7.-.-)	MCOR_50972	Mytilus coruscus (Sea mussel)	989	GO:0016301; GO:0032958	inositol phosphate biosynthetic process [GO:0032958]		kinase activity [GO:0016301]		IPR005522;IPR038286;	PF03770;
565	NODE_35391_length_1881_cov_459.676310_g16536_i1_1023_1773_-	3.95143	0.764799	2.45856	0.0112919	0.314273	0.740702	2.3168	0.0152837	0.519085	1.78282	7.93189	4.12656e-08	6.18002e-06	1.61789	6.90745	3.58658e-07	4.30527e-05	A0A2C9JTF8	A0A2C9JTF8_BIOGL	unreviewed	RRM domain-containing protein	106067549	Biomphalaria glabrata (Bloodfluke planorb) (Freshwater snail)	210	GO:0003723			RNA binding [GO:0003723]		IPR012677;IPR035979;IPR000504;	PF00076;
566	NODE_7091_length_4436_cov_177.256895_g3699_i0_2681_3981_-	3.50736	1.0709	2.46533	0.0113677	0.31541	1.21852	2.83526	0.00501587	0.314216	2.32055	6.76585	4.99985e-07	3.50373e-05	2.21878	6.12376	2.10701e-06	0.000152685	A0A210R1V8	A0A210R1V8_MIZYE	unreviewed	Zinc transporter ZIP13	KP79_PYT17043	Mizuhopecten yessoensis (Japanese scallop) (Patinopecten yessoensis)	367	GO:0016021; GO:0046873		integral component of membrane [GO:0016021]	metal ion transmembrane transporter activity [GO:0046873]		IPR003689;	PF02535;
567	NODE_52323_length_1338_cov_331.193949_g24576_i1_322_1338_+	3.84333	-0.697964	-2.45461	0.0113728	0.31541	-0.372791	-0.606981	0.276124	0.999869	-0.270178	-0.0421352	0.485793	0.749887	-0.113824	0	0.818312	0.970107	A0A6J8BMY0	A0A6J8BMY0_MYTCO	unreviewed	ILK (EC 2.7.11.1)	MCOR_20314	Mytilus coruscus (Sea mussel)	474	GO:0005524; GO:0106310; GO:0106311			ATP binding [GO:0005524]; protein serine kinase activity [GO:0106310]; protein threonine kinase activity [GO:0106311]		IPR002110;IPR020683;IPR036770;IPR011009;IPR000719;IPR001245;	PF12796;PF13606;PF07714;
568	NODE_186836_length_288_cov_898.916318_g145396_i0_1_275_-	2.02084	1.07544	2.46427	0.0114001	0.315611	1.28966	2.4601	0.0118442	0.456384	-0.833414	-1.41574	0.0919349	0.269949	0.442192	0.400856	0.410868	0.736273	A0A1S3I705	A0A1S3I705_LINUN	unreviewed	arylsulfatase B-like	LOC106160922	Lingula unguis	159	GO:0008484			sulfuric ester hydrolase activity [GO:0008484]		IPR017850;IPR024607;IPR000917;	PF00884;
569	NODE_142351_length_390_cov_316.325513_g101018_i0_1_390_-	1.90229	-0.852969	-2.45375	0.0114503	0.316443	-0.157596	0	0.715431	0.999869	0.346553	0.388955	0.355429	0.630168	-0.0368801	0	0.935303	0.995904	A0A6J8ENL3	A0A6J8ENL3_MYTCO	unreviewed	PPP6R3	MCOR_54311	Mytilus coruscus (Sea mussel)	957	GO:0019903; GO:0043666	regulation of phosphoprotein phosphatase activity [GO:0043666]		protein phosphatase binding [GO:0019903]		IPR016024;IPR007587;	PF04499;
570	NODE_87823_length_736_cov_413.336245_g50428_i0_1_736_-	3.57804	0.964315	2.45442	0.0115212	0.317842	0.487375	0.845465	0.208573	0.999869	0.031058	0	0.94571	0.987914	-0.319881	-0.19789	0.450021	0.766507	A0A6J8E9G0	A0A6J8E9G0_MYTCO	unreviewed	COL6A	MCOR_49933	Mytilus coruscus (Sea mussel)	1707						IPR002035;IPR036465;	PF00092;
571	NODE_26788_length_2289_cov_249.198214_g13026_i0_171_1448_+	4.14361	-0.823156	-2.44799	0.0115775	0.318836	-0.41593	-0.67918	0.255387	0.999869	0.749183	2.43572	0.0118578	0.0659115	1.23278	4.83989	4.16885e-05	0.00125105	A0A6J8CL20	A0A6J8CL20_MYTCO	unreviewed	FBXW4	MCOR_30601	Mytilus coruscus (Sea mussel)	424						IPR036047;IPR001810;IPR015943;IPR019775;IPR036322;	PF12937;
572	NODE_12250_length_3510_cov_67.849754_g6127_i0_1765_2472_-	1.96158	-1.02432	-2.45303	0.0116211	0.319478	-0.600274	-1.091	0.149083	0.999869	-1.09243	-2.63365	0.00783632	0.0497884	-1.60959	-3.93409	0.000378019	0.0063305	A0A210PP84	A0A210PP84_MIZYE	unreviewed	Testis-expressed sequence 36 protein	KP79_PYT17213	Mizuhopecten yessoensis (Japanese scallop) (Patinopecten yessoensis)	238						IPR029369;	PF15115;
573	NODE_35722_length_1868_cov_661.197911_g17397_i0_736_1555_-	4.74401	1.10892	2.45609	0.0116535	0.31981	0.00308398	0	0.994672	0.999869	0.448876	0.517954	0.334998	0.608506	-0.195975	0	0.669353	0.906909	A0A210QIJ4	A0A210QIJ4_MIZYE	unreviewed	Mechanosensory protein 2	KP79_PYT04507	Mizuhopecten yessoensis (Japanese scallop) (Patinopecten yessoensis)	270	GO:0005886; GO:0016021		integral component of membrane [GO:0016021]; plasma membrane [GO:0005886]			IPR043202;IPR001107;IPR036013;IPR018080;IPR001972;	PF01145;
574	NODE_59313_length_1176_cov_81.712511_g30240_i0_1_819_+	1.61635	1.03744	2.45052	0.0117013	0.320193	0.226074	0	0.611693	0.999869	-0.415166	-0.422816	0.374862	0.649554	-1.44595	-3.35524	0.00150942	0.01753	A0A6J8BVF8	A0A6J8BVF8_MYTCO	unreviewed	Orn (EC 3.1.-.-)	MCOR_23289	Mytilus coruscus (Sea mussel)	167	GO:0000175; GO:0003676			3'-5'-exoribonuclease activity [GO:0000175]; nucleic acid binding [GO:0003676]	cd06135;	IPR013520;IPR022894;IPR012337;IPR036397;	PF00929;
575	NODE_1381_length_7532_cov_3895.735400_g75_i1_1533_5944_+	10.1885	0.964216	2.44704	0.0117082	0.320193	-0.330697	-0.242123	0.428201	0.999869	0.405198	0.489679	0.330406	0.603722	-0.217734	0	0.613376	0.877056	A0A6J8AUY3	A0A6J8AUY3_MYTCO	unreviewed	COL5AS	MCOR_10683	Mytilus coruscus (Sea mussel)	1731	GO:0005201			extracellular matrix structural constituent [GO:0005201]		IPR008160;IPR013320;IPR000885;IPR001791;	PF01410;PF01391;
576	NODE_34044_length_1935_cov_22926.744433_g6022_i5_525_839_+	6.51381	1.70272	2.4926	0.011777	0.321516	-0.222064	0	0.728332	0.999869	0.0903459	0	0.892566	0.974307	-0.969555	-1.23344	0.136865	0.401293	A0A210QYY9	A0A210QYY9_MIZYE	unreviewed	Perilipin-2	KP79_PYT15362	Mizuhopecten yessoensis (Japanese scallop) (Patinopecten yessoensis)	453						IPR004279;	PF03036;
577	NODE_18846_length_2823_cov_4249.975847_g9236_i1_160_1251_+	8.56834	0.643047	2.43645	0.0118195	0.322118	0.475613	1.38419	0.09032	0.999869	0.431587	1.07434	0.147423	0.368381	0.58816	2.12031	0.0229138	0.124549	K1R8R6	K1R8R6_CRAGI	unreviewed	Fructose-bisphosphate aldolase (EC 4.1.2.13)	CGI_10019801	Crassostrea gigas (Pacific oyster) (Crassostrea angulata)	398	GO:0004332; GO:0006096	glycolytic process [GO:0006096]		fructose-bisphosphate aldolase activity [GO:0004332]		IPR029768;IPR013785;IPR000741;	PF00274;
578	NODE_1064_length_8002_cov_198.782095_g647_i0_1_5569_+	6.34043	-1.00481	-2.4425	0.0118689	0.322275	-0.204789	0	0.642442	0.999869	-0.0209643	0	0.962797	0.990401	0.252734	0	0.561959	0.846587	A0A6J8EI73	A0A6J8EI73_MYTCO	unreviewed	Uncharacterized protein	MCOR_52558	Mytilus coruscus (Sea mussel)	2166	GO:0003676; GO:0003777; GO:0005524; GO:0007018; GO:0008017; GO:0015074	DNA integration [GO:0015074]; microtubule-based movement [GO:0007018]		ATP binding [GO:0005524]; microtubule binding [GO:0008017]; microtubule motor activity [GO:0003777]; nucleic acid binding [GO:0003676]		IPR043502;IPR001584;IPR019821;IPR001752;IPR036961;IPR027417;IPR043128;IPR012337;IPR036397;IPR000477;	PF00225;PF00665;PF00078;
579	NODE_2438_length_6424_cov_20.622118_g1370_i0_336_1934_+	1.33916	-1.04176	-2.44392	0.0118772	0.322275	-0.343431	-0.247329	0.441422	0.999869	0.0478554	0	0.915077	0.979883	-0.0593836	0	0.896676	0.9895	A0A6J8BRI5	A0A6J8BRI5_MYTCO	unreviewed	UBX domain-containing protein	MCOR_21889	Mytilus coruscus (Sea mussel)	557						IPR029071;IPR001012;	PF00789;
580	NODE_11355_length_3641_cov_881.532851_g5700_i0_2882_3434_-	5.87427	-0.766161	-2.43475	0.0118885	0.322275	-0.505788	-1.17233	0.127595	0.999869	0.385848	0.614499	0.274574	0.542558	0.623833	1.79379	0.0436046	0.192802	NA	NA	NA	NA	NA	NA	NA	NA	NA	NA	NA	NA	NA	NA
581	NODE_5104_length_5046_cov_65.290174_g2689_i0_67_2157_+	3.77576	0.885052	2.43624	0.0119157	0.322275	0.0400543	0	0.927982	0.999869	-0.354773	-0.319294	0.397847	0.672902	-0.666427	-1.44675	0.0827669	0.293331	NA	NA	NA	NA	NA	NA	NA	NA	NA	NA	NA	NA	NA	NA
582	NODE_14610_length_3229_cov_131.410692_g7245_i0_1_1273_+	3.49532	1.29612	2.45672	0.0119458	0.322275	0.430816	0.389545	0.411274	0.999869	-0.0122462	0	0.982667	0.995661	-0.570225	-0.63676	0.314773	0.644842	A0A6J8DSG3	A0A6J8DSG3_MYTCO	unreviewed	ABHD1_3	MCOR_44616	Mytilus coruscus (Sea mussel)	337	GO:0016021; GO:0016787		integral component of membrane [GO:0016021]	hydrolase activity [GO:0016787]		IPR029058;IPR000073;IPR012020;	PF00561;
583	NODE_49492_length_1413_cov_321.728739_g24575_i0_1_1413_-	4.12777	1.54204	2.47443	0.0119483	0.322275	0.613569	0.706942	0.289271	0.999869	0.594878	0.599325	0.345584	0.61986	0.659644	0.800596	0.254228	0.575595	NA	NA	NA	NA	NA	NA	NA	NA	NA	NA	NA	NA	NA	NA
584	NODE_11173_length_3667_cov_72112.436429_g5609_i0_701_3356_-	13.4773	0.83278	2.43205	0.011989	0.32282	0.252233	0	0.535003	0.999869	0.873534	2.60685	0.00819367	0.0513533	0.0768836	0	0.863975	0.981213	O96064	MYSP_MYTGA	reviewed	Paramyosin		Mytilus galloprovincialis (Mediterranean mussel)	864	GO:0003774; GO:0016459; GO:0030016; GO:0032982		myofibril [GO:0030016]; myosin complex [GO:0016459]; myosin filament [GO:0032982]	motor activity [GO:0003774]		IPR002928;	PF01576;
585	NODE_3498_length_5713_cov_56.864407_g1903_i0_245_5077_+	3.31455	2.27393	2.52253	0.01201	0.322832	2.27058	1.92524	0.0457755	0.880543	1.93192	2.05739	0.0325579	0.133326	2.72672	2.41231	0.0164134	0.0981742	A0A6J8D6A3	A0A6J8D6A3_MYTCO	unreviewed	Retrovirus-related Pol polyprotein from transposon gypsy,Retrovirus-related Pol polyprotein from transposon 297,Retrovirus-related Pol polyprotein from transposon 17.6	MCOR_37316	Mytilus coruscus (Sea mussel)	873	GO:0003676; GO:0003964; GO:0004190; GO:0004518; GO:0015074	DNA integration [GO:0015074]		aspartic-type endopeptidase activity [GO:0004190]; nuclease activity [GO:0004518]; nucleic acid binding [GO:0003676]; RNA-directed DNA polymerase activity [GO:0003964]		IPR001969;IPR043502;IPR001584;IPR021109;IPR043128;IPR012337;IPR036397;IPR000477;IPR041577;	PF17919;PF00665;PF00078;
586	NODE_134010_length_420_cov_5588.156334_g92806_i0_1_420_+	6.48977	0.749953	2.42607	0.0121072	0.323417	0.262096	0	0.509072	0.999869	0.475937	1.05512	0.15227	0.375658	0.25309	0	0.52786	0.822248	A0A6J8DWR6	A0A6J8DWR6_MYTCO	unreviewed	ACTN1_4	MCOR_45190	Mytilus coruscus (Sea mussel)	862	GO:0001726; GO:0003779; GO:0005509; GO:0005886; GO:0030018; GO:0030054		cell junction [GO:0030054]; plasma membrane [GO:0005886]; ruffle [GO:0001726]; Z disc [GO:0030018]	actin binding [GO:0003779]; calcium ion binding [GO:0005509]	cd00014;cd00051;	IPR001589;IPR001715;IPR036872;IPR011992;IPR014837;IPR018247;IPR002048;IPR018159;IPR002017;	PF00307;PF08726;PF00435;
587	NODE_10878_length_3714_cov_29.706412_g5471_i0_487_3432_-	2.24384	-1.45449	-2.46204	0.0121092	0.323417	-0.621186	-0.772531	0.259112	0.999869	0.509021	0.62356	0.301495	0.57216	0.103104	0	0.846038	0.978053	A0A6J8DMB0	A0A6J8DMB0_MYTCO	unreviewed	Protein kinase domain-containing protein	MCOR_43011	Mytilus coruscus (Sea mussel)	1016	GO:0004672; GO:0005524			ATP binding [GO:0005524]; protein kinase activity [GO:0004672]		IPR022812;IPR011009;IPR027417;IPR000719;IPR017441;IPR008271;	PF00350;PF00069;
588	NODE_3238_length_5853_cov_584.071158_g1774_i0_43_1028_-	5.81848	0.703951	2.4254	0.0121124	0.323417	0.243427	0	0.547923	0.999869	-0.0271014	0	0.957695	0.989378	-0.163325	0	0.718683	0.933297	NA	NA	NA	NA	NA	NA	NA	NA	NA	NA	NA	NA	NA	NA
589	NODE_6407_length_4623_cov_1851.368168_g3329_i0_1118_1483_+	2.4065	1.68972	2.4793	0.012114	0.323417	-0.159337	0	0.796903	0.999869	0.489441	0.352651	0.49092	0.753896	-0.140632	0	0.822011	0.970696	NA	NA	NA	NA	NA	NA	NA	NA	NA	NA	NA	NA	NA	NA
590	NODE_4045_length_5467_cov_26.934662_g2177_i0_1_4166_+	2.30731	1.70499	2.47861	0.0121642	0.324208	-0.120017	0	0.824789	0.999869	0.340251	0.118556	0.635678	0.857465	-0.907269	-1.28658	0.120588	0.371377	A0A6J8E3F1	A0A6J8E3F1_MYTCO	unreviewed	ANLN	MCOR_48050	Mytilus coruscus (Sea mussel)	1306					cd01263;	IPR012966;IPR031970;IPR011993;IPR037840;IPR001849;	PF08174;PF16018;PF00169;
591	NODE_26600_length_2300_cov_61.753443_g12937_i0_677_2300_-	2.14801	1.76494	2.48222	0.0121855	0.324224	-0.456896	-0.292495	0.531088	0.999869	-1.33735	-1.32393	0.130556	0.340971	-2.50747	-2.83901	0.00588505	0.0468157	A0A6J8A920	A0A6J8A920_MYTCO	unreviewed	CYP4B1 (EC 1.14.14.1)	MCOR_5237	Mytilus coruscus (Sea mussel)	509	GO:0005506; GO:0016021; GO:0020037; GO:0070330		integral component of membrane [GO:0016021]	aromatase activity [GO:0070330]; heme binding [GO:0020037]; iron ion binding [GO:0005506]		IPR001128;IPR017972;IPR002401;IPR036396;	PF00067;
592	NODE_19564_length_2765_cov_303.090943_g9569_i0_1_2765_-	5.33842	1.05014	2.43161	0.0122133	0.324415	0.0217552	0	0.96157	0.999869	0.984918	2.22288	0.0190133	0.0923077	-0.0493056	0	0.913033	0.991459	A0A6J8AZT8	A0A6J8AZT8_MYTCO	unreviewed	TTN (EC 2.7.11.1)	MCOR_13471	Mytilus coruscus (Sea mussel)	2484	GO:0106310; GO:0106311			protein serine kinase activity [GO:0106310]; protein threonine kinase activity [GO:0106311]		IPR007110;IPR036179;IPR013783;IPR013098;IPR003599;IPR003598;	PF07679;
593	NODE_38052_length_1779_cov_318.054335_g7832_i1_1_1606_-	3.9744	-0.812459	-2.42022	0.0122876	0.325282	-0.356511	-0.378032	0.36474	0.999869	-0.541523	-1.25169	0.11288	0.310051	-0.173499	0	0.68526	0.916242	A0A6J8BAD3	A0A6J8BAD3_MYTCO	unreviewed	CSMD	MCOR_16819	Mytilus coruscus (Sea mussel)	577					cd00033;	IPR035976;IPR000436;	PF00084;
594	NODE_2448_length_6417_cov_56.181219_g1375_i0_1_4111_+	3.8176	-0.835774	-2.42053	0.0122928	0.325282	-0.462825	-0.840202	0.208015	0.999869	1.69242	7.51465	9.78382e-08	1.11562e-05	1.64133	6.85918	3.98712e-07	4.67892e-05	A0A6J8A924	A0A6J8A924_MYTCO	unreviewed	Uncharacterized protein	MCOR_4950	Mytilus coruscus (Sea mussel)	1096
595	NODE_92196_length_690_cov_1012.985959_g54048_i0_1_338_+	2.52301	-0.842665	-2.42013	0.012308	0.325282	-0.0729271	0	0.869094	0.999869	-0.170325	0	0.691889	0.890559	-0.156794	0	0.716182	0.932205	NA	NA	NA	NA	NA	NA	NA	NA	NA	NA	NA	NA	NA	NA
596	NODE_46003_length_1515_cov_126.107776_g22713_i0_146_1515_-	2.94857	-1.05366	-2.42748	0.0123293	0.325298	-1.47867	-3.2083	0.00214825	0.193036	-0.147501	0	0.738873	0.911808	-1.51276	-3.24728	0.00196439	0.0213182	A0A6J8CVQ8	A0A6J8CVQ8_MYTCO	unreviewed	Uncharacterized protein	MCOR_34147	Mytilus coruscus (Sea mussel)	442	GO:0008270			zinc ion binding [GO:0008270]		IPR011042;IPR000315;
597	NODE_22432_length_2558_cov_24.246313_g10955_i0_168_2418_-	1.41646	-1.52009	-2.45298	0.0124967	0.327807	-0.948984	-1.37573	0.103519	0.999869	-0.3392	-0.158776	0.549089	0.801189	-0.958285	-1.39	0.101084	0.333531	A0A6J8CS21	A0A6J8CS21_MYTCO	unreviewed	MYND-type domain-containing protein	MCOR_33591	Mytilus coruscus (Sea mussel)	970						IPR024810;IPR002893;	PF03281;PF01753;
598	NODE_10337_length_3794_cov_27.832310_g5232_i0_407_2503_+	1.72366	-1.46079	-2.44777	0.0125184	0.327807	-0.42338	-0.355015	0.434621	0.999869	-0.734211	-1.00179	0.186721	0.426462	0.129677	0	0.806179	0.966372	A0A6J8C1N5	A0A6J8C1N5_MYTCO	unreviewed	CHAT (EC 2.3.1.6)	MCOR_24638	Mytilus coruscus (Sea mussel)	658	GO:0004102			choline O-acetyltransferase activity [GO:0004102]		IPR000542;IPR042572;IPR023213;IPR039551;IPR042231;	PF00755;
599	NODE_15297_length_3155_cov_56.706697_g7564_i0_1059_2750_+	2.69904	-1.05271	-2.42034	0.0125219	0.327807	-1.73813	-4.1691	0.000215256	0.049778	-1.28495	-3.0333	0.00318811	0.025513	-1.38531	-3.30221	0.00170451	0.019125	A0A6J8CPM9	A0A6J8CPM9_MYTCO	unreviewed	Uncharacterized protein	MCOR_31366	Mytilus coruscus (Sea mussel)	589
600	NODE_37348_length_1805_cov_113.534738_g18225_i0_1_456_+	1.73133	-1.47337	-2.44839	0.0125275	0.327807	0.280976	0.0331406	0.650028	0.999869	-0.674812	-0.903089	0.214302	0.46691	0.524465	0.490847	0.391168	0.720289	A0A6J8BXM6	A0A6J8BXM6_MYTCO	unreviewed	Uncharacterized protein	MCOR_22922	Mytilus coruscus (Sea mussel)	362						IPR014729;IPR006015;IPR006016;	PF00582;
601	NODE_13035_length_3408_cov_1521.887764_g6002_i2_1_2825_+	6.78199	2.19017	2.49909	0.0125286	0.327807	3.17524	3.81439	0.000585097	0.0865368	5.29168	6.8915	4.48966e-07	3.22374e-05	4.99275	6.40098	1.32369e-06	0.000116285	A0A210PEN8	A0A210PEN8_MIZYE	unreviewed	Protein unc-45-like A	KP79_PYT23538	Mizuhopecten yessoensis (Japanese scallop) (Patinopecten yessoensis)	995	GO:0007517; GO:0030154	cell differentiation [GO:0030154]; muscle organ development [GO:0007517]				IPR011989;IPR016024;IPR013026;IPR011990;IPR019734;IPR024660;	PF11701;
602	NODE_8123_length_4215_cov_86.347576_g4199_i0_1576_3736_-	3.85657	-1.08467	-2.42064	0.0125611	0.328112	-0.279494	-0.0485629	0.542903	0.999869	-0.518931	-0.802955	0.226795	0.484281	-0.467208	-0.587016	0.305559	0.63557	A0A6J8DC02	A0A6J8DC02_MYTCO	unreviewed	Transporter	MCOR_38631	Mytilus coruscus (Sea mussel)	704	GO:0015293; GO:0016021		integral component of membrane [GO:0016021]	symporter activity [GO:0015293]		IPR000175;IPR037272;	PF00209;
603	NODE_70017_length_977_cov_472.313578_g37012_i0_208_627_+	3.18019	0.872144	2.41056	0.0125861	0.328221	-0.0333223	0	0.940112	0.999869	-0.207211	0	0.633595	0.856888	-0.342102	-0.2959	0.402086	0.728377	A0A6J8BNH2	A0A6J8BNH2_MYTCO	unreviewed	MCEE (EC 5.1.99.1)	MCOR_20492	Mytilus coruscus (Sea mussel)	211	GO:0004493			methylmalonyl-CoA epimerase activity [GO:0004493]	cd07249;	IPR010297;IPR029068;IPR017515;IPR037523;	PF05990;
604	NODE_8527_length_4131_cov_44.977952_g4388_i0_182_3652_+	3.18804	-0.945904	-2.41099	0.0126436	0.32873	0.29757	0.113465	0.495053	0.999869	0.581175	1.33619	0.0986883	0.283535	1.2599	3.56429	0.000904473	0.0121252	A0A6J8AU34	A0A6J8AU34_MYTCO	unreviewed	ANKRD50	MCOR_11173	Mytilus coruscus (Sea mussel)	1140	GO:0042981	regulation of apoptotic process [GO:0042981]				IPR002110;IPR020683;IPR036770;IPR001315;IPR011029;IPR027417;	PF12796;PF13606;PF00619;
605	NODE_44618_length_1555_cov_353.700531_g11162_i4_412_1488_-	2.25977	1.58769	2.45277	0.0126475	0.32873	0.977541	1.39585	0.100677	0.999869	4.69998	9.81053	1.25877e-09	7.66975e-07	3.05936	6.26407	1.60401e-06	0.000130368	NA	NA	NA	NA	NA	NA	NA	NA	NA	NA	NA	NA	NA	NA
606	NODE_34564_length_1913_cov_60.244099_g16827_i0_292_1403_-	1.8616	-1.04743	-2.41313	0.0127135	0.3299	-0.358042	-0.276057	0.435181	0.999869	-0.215818	0	0.624609	0.852507	0.602321	1.06661	0.155349	0.4329	A0A6J8AVW6	A0A6J8AVW6_MYTCO	unreviewed	G_PROTEIN_RECEP_F1_2 domain-containing protein	MCOR_11881	Mytilus coruscus (Sea mussel)	283	GO:0004930; GO:0016021		integral component of membrane [GO:0016021]	G protein-coupled receptor activity [GO:0004930]		IPR000276;IPR017452;	PF00001;
607	NODE_26689_length_2294_cov_74.893096_g12983_i0_1_1207_+	2.3869	-1.38354	-2.43428	0.0127383	0.330001	-0.977177	-1.36771	0.10626	0.999869	-0.0465948	0	0.9259	0.982508	0.389849	0.275384	0.478151	0.787566	K1RN44	K1RN44_CRAGI	unreviewed	Apelin receptor	CGI_10010835	Crassostrea gigas (Pacific oyster) (Crassostrea angulata)	459	GO:0004930; GO:0016021		integral component of membrane [GO:0016021]	G protein-coupled receptor activity [GO:0004930]		IPR000276;IPR017452;	PF00001;
608	NODE_126394_length_452_cov_151666.570720_g85408_i0_1_452_-	2.34908	1.18014	2.419	0.0127676	0.330215	0.379419	0.338552	0.406812	0.999869	0.861341	1.53114	0.074633	0.235296	-0.248628	0	0.605053	0.871975	A0A0F8CBF4	A0A0F8CBF4_LARCR	unreviewed	Actin	EH28_12171	Larimichthys crocea (Large yellow croaker) (Pseudosciaena crocea)	743						IPR004000;IPR020902;IPR004001;IPR043129;	PF00022;
609	NODE_78754_length_848_cov_674.167710_g8391_i1_273_848_-	4.38831	0.873658	2.40164	0.012832	0.330934	0.53656	1.05519	0.154313	0.999869	0.285904	0.0864507	0.491061	0.754021	-0.119727	0	0.78517	0.959198	A0A6J8EMY1	A0A6J8EMY1_MYTCO	unreviewed	NAA50 (EC 2.3.1.258)	MCOR_53829	Mytilus coruscus (Sea mussel)	167	GO:0008080			N-acetyltransferase activity [GO:0008080]		IPR016181;IPR000182;	PF00583;
610	NODE_40821_length_1680_cov_166.675659_g20020_i0_127_1680_-	3.47303	-0.730467	-2.39856	0.0128375	0.330934	-0.0999648	0	0.83495	0.999869	-0.062635	0	0.903455	0.976349	0.103658	0	0.83042	0.972726	A0A6J8AEV1	A0A6J8AEV1_MYTCO	unreviewed	RAGE (EC 2.7.11.22)	MCOR_6474	Mytilus coruscus (Sea mussel)	517	GO:0004693; GO:0005524			ATP binding [GO:0005524]; cyclin-dependent protein serine/threonine kinase activity [GO:0004693]		IPR011009;IPR000719;IPR008271;	PF00069;
611	NODE_725_length_8827_cov_1041.162452_g452_i1_1_5787_-	8.12116	0.816293	2.39726	0.0129123	0.332259	0.290829	0.120813	0.465057	0.999869	0.302796	0.169912	0.445631	0.715247	-0.123624	0	0.777871	0.956315	A0A0K0YAY3	A0A0K0YAY3_MYTCO	unreviewed	Heparan sulfate proteoglycan-like protein-1		Mytilus coruscus (Sea mussel)	4278	GO:0005509; GO:0005576		extracellular region [GO:0005576]	calcium ion binding [GO:0005509]	cd00112;	IPR013320;IPR001881;IPR000742;IPR000152;IPR007110;IPR036179;IPR013783;IPR013098;IPR003599;IPR003598;IPR013106;IPR002049;IPR001791;IPR000034;IPR036055;IPR023415;IPR002172;IPR000082;IPR036364;	PF00008;PF07679;PF00052;PF00053;PF00054;PF00057;PF01390;
612	NODE_151969_length_361_cov_1642.176282_g110567_i0_1_361_-	4.06174	0.782446	2.39592	0.0129311	0.332259	0.270281	0.0331558	0.498653	0.999869	0.154859	0	0.720373	0.904377	-0.0898191	0	0.840638	0.976476	A0A0K0YAY3	A0A0K0YAY3_MYTCO	unreviewed	Heparan sulfate proteoglycan-like protein-1		Mytilus coruscus (Sea mussel)	4278	GO:0005509; GO:0005576		extracellular region [GO:0005576]	calcium ion binding [GO:0005509]	cd00112;	IPR013320;IPR001881;IPR000742;IPR000152;IPR007110;IPR036179;IPR013783;IPR013098;IPR003599;IPR003598;IPR013106;IPR002049;IPR001791;IPR000034;IPR036055;IPR023415;IPR002172;IPR000082;IPR036364;	PF00008;PF07679;PF00052;PF00053;PF00054;PF00057;PF01390;
613	NODE_44885_length_1547_cov_6828.287717_g6988_i12_590_1547_-	8.42962	0.984585	2.40125	0.0129598	0.332451	0.774645	1.67767	0.0552844	0.924837	-0.291706	-0.0924133	0.507576	0.768425	0.0849798	0	0.851211	0.978569	A0A6J8CAP6	A0A6J8CAP6_MYTCO	unreviewed	Uncharacterized protein	MCOR_26873	Mytilus coruscus (Sea mussel)	314	GO:0016021		integral component of membrane [GO:0016021]
614	NODE_13123_length_3397_cov_142.588112_g6520_i0_1_388_+	1.5129	-0.816252	-2.39396	0.0130041	0.333045	-1.38075	-4.50257	9.42426e-05	0.0275788	-1.30384	-4.2701	0.000164995	0.00288283	-1.35225	-4.39904	0.000120947	0.0027928	A0A6J8D8G6	A0A6J8D8G6_MYTCO	unreviewed	SPIR	MCOR_37814	Mytilus coruscus (Sea mussel)	1243	GO:0003779; GO:0005856; GO:0005886; GO:0015031; GO:0016192; GO:0030659; GO:0045010	actin nucleation [GO:0045010]; protein transport [GO:0015031]; vesicle-mediated transport [GO:0016192]	cytoplasmic vesicle membrane [GO:0030659]; cytoskeleton [GO:0005856]; plasma membrane [GO:0005886]	actin binding [GO:0003779]		IPR011019;IPR029901;IPR011011;	PF16474;
615	NODE_57471_length_1213_cov_1655.106529_g22246_i1_1_1028_-	5.39596	0.986642	2.39898	0.0130264	0.333072	0.762207	1.59099	0.0649345	0.96268	-0.471853	-0.656358	0.274759	0.542788	0.218766	0	0.628162	0.884636	A0A6J8CXN2	A0A6J8CXN2_MYTCO	unreviewed	Uncharacterized protein	MCOR_35370	Mytilus coruscus (Sea mussel)	494	GO:0016021		integral component of membrane [GO:0016021]			IPR026139;
616	NODE_20845_length_2667_cov_100.863254_g5585_i1_226_1520_+	2.75647	1.08057	2.40151	0.0130923	0.333865	-0.952215	-1.86244	0.0398931	0.821277	-0.333132	-0.17718	0.503738	0.764602	-0.657372	-1.09707	0.151419	0.426561	A0A6J8BZ60	A0A6J8BZ60_MYTCO	unreviewed	U1 snRNP-binding protein homolog (U11/U12 small nuclear ribonucleoprotein 35 kDa protein)	MCOR_23925	Mytilus coruscus (Sea mussel)	427	GO:0003723; GO:0005634		nucleus [GO:0005634]	RNA binding [GO:0003723]	cd12237;	IPR012677;IPR035979;IPR000504;IPR034146;	PF00076;
617	NODE_9030_length_4031_cov_117.420141_g4626_i0_352_1811_+	3.1816	-0.949651	-2.39468	0.0131029	0.333865	-0.557536	-1.14151	0.135342	0.999869	0.556124	1.21463	0.1202	0.323313	0.128735	0	0.767805	0.951939	A0A6J8D440	A0A6J8D440_MYTCO	unreviewed	Insulinoma-associated protein 1	MCOR_36816	Mytilus coruscus (Sea mussel)	442	GO:0003700; GO:0005634		nucleus [GO:0005634]	DNA-binding transcription factor activity [GO:0003700]		IPR042972;IPR036236;IPR013087;	PF00096;
618	NODE_114162_length_517_cov_29881.196581_g73697_i0_72_517_-	5.00516	4.5123	2.57201	0.0131211	0.333865	1.82831	0.88663	0.317135	0.999869	1.49347	0.702258	0.408684	0.682804	-2.51509	-0.8638	0.347871	0.678779	A0A0C5PW10	A0A0C5PW10_MYTGA	unreviewed	C-type lectin 2		Mytilus galloprovincialis (Mediterranean mussel)	160	GO:0030246			carbohydrate binding [GO:0030246]		IPR001304;IPR016186;IPR018378;IPR016187;	PF00059;
619	NODE_19817_length_2747_cov_17.916976_g9677_i0_173_2747_-	0.870964	-2.45134	-2.49052	0.0132493	0.336585	1.75548	1.74275	0.0618578	0.951314	0.223992	0	0.802315	0.942859	1.39154	1.27743	0.144956	0.416106	A0A6J8CWG7	A0A6J8CWG7_MYTCO	unreviewed	Reverse transcriptase domain-containing protein	MCOR_35001	Mytilus coruscus (Sea mussel)	453						IPR000477;	PF00078;
620	NODE_23381_length_2494_cov_1030.820859_g11377_i0_1_1244_+	6.65652	0.788212	2.38306	0.0132955	0.337213	0.536446	1.24987	0.113136	0.999869	0.207957	0	0.619653	0.849154	0.236941	0	0.563418	0.84736	A0A6J8F5H8	A0A6J8F5H8_MYTCO	unreviewed	Aspartate transaminase (EC 2.6.1.1)	MCOR_58406	Mytilus coruscus (Sea mussel)	410	GO:0004069; GO:0006520; GO:0009058; GO:0030170	biosynthetic process [GO:0009058]; cellular amino acid metabolic process [GO:0006520]		L-aspartate:2-oxoglutarate aminotransferase activity [GO:0004069]; pyridoxal phosphate binding [GO:0030170]		IPR004839;IPR000796;IPR015424;IPR015422;IPR015421;	PF00155;
621	NODE_37049_length_1817_cov_318.812783_g18062_i0_1_1311_+	4.41257	0.744688	2.3795	0.0133772	0.338737	0.345307	0.384418	0.357045	0.999869	0.595613	1.62396	0.0597017	0.204057	0.881549	2.98392	0.00349604	0.0325916	A0A6J8CMV5	A0A6J8CMV5_MYTCO	unreviewed	Uncharacterized protein	MCOR_30868	Mytilus coruscus (Sea mussel)	368
622	NODE_10068_length_3836_cov_375.181410_g3552_i2_647_2311_+	3.21958	-1.44039	-2.41562	0.0134107	0.338971	-0.670917	-0.925485	0.205472	0.999869	0.234111	0	0.641078	0.861393	0.418636	0.397639	0.39534	0.723085	A0A6J8EPA2	A0A6J8EPA2_MYTCO	unreviewed	Uncharacterized protein	MCOR_54465	Mytilus coruscus (Sea mussel)	810	GO:0008017			microtubule binding [GO:0008017]		IPR036534;
623	NODE_87988_length_734_cov_557.281752_g50567_i0_1_644_-	2.91478	1.20978	2.39808	0.0134295	0.338971	1.0583	1.78861	0.047501	0.89029	2.2426	5.37307	1.21477e-05	0.00037529	1.90924	3.94451	0.000376997	0.00632013	A0A6J8A5F4	A0A6J8A5F4_MYTCO	unreviewed	Innexin	inx MCOR_4036	Mytilus coruscus (Sea mussel)	449	GO:0005886; GO:0005921; GO:0006811; GO:0016021	ion transport [GO:0006811]	gap junction [GO:0005921]; integral component of membrane [GO:0016021]; plasma membrane [GO:0005886]			IPR000990;	PF00876;
624	NODE_22104_length_2579_cov_157.044269_g10793_i0_1_2579_+	4.42351	-0.750458	-2.37478	0.0135149	0.340581	-0.530994	-1.26899	0.109589	0.999869	-0.742553	-2.33353	0.0147521	0.0771453	-0.322479	-0.285265	0.394275	0.721851	A0A6J8A4D0	A0A6J8A4D0_MYTCO	unreviewed	Pleckstrin homology domain-containing family A member 7	MCOR_3453	Mytilus coruscus (Sea mussel)	2091					cd13248;cd00201;	IPR011993;IPR001849;IPR040392;IPR001202;IPR036020;	PF00169;PF00397;
625	NODE_96362_length_650_cov_134.349418_g57587_i0_1_534_-	1.85	0.902788	2.3765	0.0135745	0.34113	-0.297572	-0.123983	0.479698	0.999869	0.0632395	0	0.887456	0.972962	-0.609904	-1.20531	0.123728	0.376793	A0A6J8BSK4	A0A6J8BSK4_MYTCO	unreviewed	CMS1	MCOR_21974	Mytilus coruscus (Sea mussel)	269						IPR032704;IPR027417;	PF14617;
626	NODE_3201_length_5879_cov_432.695369_g1564_i2_1_1826_+	5.61717	-1.20458	-2.39267	0.0135801	0.34113	-0.145308	0	0.767863	0.999869	1.33188	3.00166	0.00344753	0.0270521	1.55856	3.5576	0.000937162	0.0124362	A0A6J8DYM0	A0A6J8DYM0_MYTCO	unreviewed	VRI	MCOR_45911	Mytilus coruscus (Sea mussel)	648	GO:0003700			DNA-binding transcription factor activity [GO:0003700]		IPR004827;	PF07716;
627	NODE_23020_length_2519_cov_58655.087449_g2866_i15_1194_2402_+	12.5118	0.65889	2.36891	0.0136599	0.3421	0.301836	0.238037	0.408189	0.999869	0.654116	2.33819	0.0145803	0.0766038	0.126052	0	0.807253	0.966797	A0A0K0YAX6	A0A0K0YAX6_MYTCO	unreviewed	Transgelin	MCOR_25990	Mytilus coruscus (Sea mussel)	403					cd00014;	IPR000557;IPR001715;IPR036872;IPR003096;	PF00402;PF00307;
628	NODE_14482_length_3243_cov_530.476832_g4767_i1_1_987_+	3.34194	-2.13282	-2.45785	0.0136622	0.3421	0.379697	0.194717	0.571383	0.999869	1.41045	2.20248	0.0214091	0.100136	1.71379	2.649	0.00823166	0.0597337	A0A6J8ANF9	A0A6J8ANF9_MYTCO	unreviewed	Dynamin GTPase (EC 3.6.5.5)	MCOR_9643	Mytilus coruscus (Sea mussel)	712	GO:0003924; GO:0005525; GO:0005874; GO:0006897	endocytosis [GO:0006897]	microtubule [GO:0005874]	GTPase activity [GO:0003924]; GTP binding [GO:0005525]		IPR027188;IPR022812;IPR000375;IPR030381;IPR003130;IPR020850;IPR027417;IPR011993;IPR001849;	PF01031;PF02212;PF00169;
629	NODE_57065_length_1222_cov_289.011935_g1555_i10_204_1222_-	1.38649	-1.92873	-2.44281	0.0136995	0.342487	0.0893614	0	0.902395	0.999869	0.157754	0	0.822112	0.950147	1.04019	1.26177	0.133412	0.395177	A0A3L5TTJ2	A0A3L5TTJ2_MYTGA	unreviewed	Uncharacterized protein (Fragment)	AM593_04347	Mytilus galloprovincialis (Mediterranean mussel)	305	GO:0004725			protein tyrosine phosphatase activity [GO:0004725]		IPR029021;IPR000242;IPR016130;IPR003595;IPR000387;	PF00102;
630	NODE_113558_length_521_cov_264.739407_g73123_i0_1_521_-	2.25592	1.16516	2.38523	0.0137241	0.342489	-0.36623	-0.287729	0.434978	0.999869	0.907562	1.66377	0.0585572	0.201314	-0.475249	-0.585288	0.309376	0.63903	A0A6J8CTX9	A0A6J8CTX9_MYTCO	unreviewed	LSDAT_euk domain-containing protein	MCOR_32728	Mytilus coruscus (Sea mussel)	1152	GO:0006811; GO:0016021	ion transport [GO:0006811]	integral component of membrane [GO:0016021]			IPR041491;	PF18139;
631	NODE_40365_length_1695_cov_120.729040_g19782_i0_1_1057_+	3.31366	0.766962	2.36672	0.0137571	0.342489	0.121808	0	0.782167	0.999869	0.233374	0	0.571068	0.816813	-0.026057	0	0.953925	0.997414	A0A6J8EQU3	A0A6J8EQU3_MYTCO	unreviewed	Uncharacterized protein	MCOR_54984	Mytilus coruscus (Sea mussel)	341	GO:0016021		integral component of membrane [GO:0016021]			IPR037660;
632	NODE_28461_length_2198_cov_267.624942_g6649_i2_1_1358_+	4.52757	0.706234	2.36518	0.0137791	0.342489	0.0831437	0	0.863709	0.999869	0.334003	0.369239	0.360417	0.634999	-0.0183608	0	0.970436	0.999036	A0A6J8F2A6	A0A6J8F2A6_MYTCO	unreviewed	TIGAR (EC 3.1.3.46)	MCOR_58509	Mytilus coruscus (Sea mussel)	421	GO:0004331			fructose-2,6-bisphosphate 2-phosphatase activity [GO:0004331]	cd07067;	IPR013078;IPR029033;IPR001345;	PF00300;
633	NODE_115843_length_507_cov_820.224891_g75282_i0_1_507_-	4.03639	1.0627	2.37567	0.0138212	0.342489	0.214499	0	0.637611	0.999869	0.665559	1.16063	0.136254	0.349927	0.170112	0	0.710952	0.93017	A0A6J8EBW5	A0A6J8EBW5_MYTCO	unreviewed	COL6A	MCOR_49934	Mytilus coruscus (Sea mussel)	2564	GO:0003677; GO:0005509; GO:0006310; GO:0015074	DNA integration [GO:0015074]; DNA recombination [GO:0006310]		calcium ion binding [GO:0005509]; DNA binding [GO:0003677]		IPR001881;IPR000742;IPR000152;IPR013762;IPR002035;IPR036465;	PF00008;PF00092;
634	NODE_5654_length_4854_cov_57.517586_g2957_i1_1249_4701_-	3.40434	-1.59982	-2.41427	0.0138289	0.342489	0.209824	0	0.744927	0.999869	1.07109	1.93894	0.0350049	0.140064	1.67978	2.79308	0.00585735	0.04666	A0A6J8D1S2	A0A6J8D1S2_MYTCO	unreviewed	Uncharacterized protein	MCOR_35648	Mytilus coruscus (Sea mussel)	1128	GO:0007165; GO:0016021	signal transduction [GO:0007165]	integral component of membrane [GO:0016021]			IPR000483;IPR001611;IPR003591;IPR032675;IPR000157;IPR035897;	PF13855;PF01582;
635	NODE_50637_length_1382_cov_69.753188_g25198_i0_49_1267_+	2.00657	-1.01514	-2.37279	0.0138302	0.342489	-0.646926	-1.02443	0.170555	0.999869	-0.257881	0	0.551423	0.802882	0.405139	0.416738	0.372105	0.70295	K1QI79	K1QI79_CRAGI	unreviewed	Orexin receptor type 2	CGI_10010921	Crassostrea gigas (Pacific oyster) (Crassostrea angulata)	411	GO:0004930; GO:0016021		integral component of membrane [GO:0016021]	G protein-coupled receptor activity [GO:0004930]		IPR000276;IPR017452;	PF00001;
636	NODE_48687_length_1436_cov_419.072819_g24128_i0_1_1336_+	4.91665	0.763938	2.36318	0.01386	0.342686	0.0634727	0	0.887423	0.999869	-0.312183	-0.220882	0.42219	0.694305	-0.290508	-0.115811	0.46916	0.781602	A0A6J8E595	A0A6J8E595_MYTCO	unreviewed	Hydroxysteroid dehydrogenase-like protein 2	MCOR_47392	Mytilus coruscus (Sea mussel)	394	GO:0005777; GO:0055114	oxidation-reduction process [GO:0055114]	peroxisome [GO:0005777]			IPR036291;IPR003033;IPR036527;IPR002347;	PF00106;PF02036;
637	NODE_7021_length_4454_cov_58.712372_g3666_i0_2862_4242_+	1.74999	1.27267	2.38513	0.0139565	0.344221	0.97209	1.48887	0.0839436	0.999869	0.483574	0.483854	0.37471	0.649554	0.61105	0.710085	0.286997	0.615862	A0A6J8C0S0	A0A6J8C0S0_MYTCO	unreviewed	G_PROTEIN_RECEP_F1_2 domain-containing protein	MCOR_25064	Mytilus coruscus (Sea mussel)	437	GO:0008528; GO:0016021		integral component of membrane [GO:0016021]	G protein-coupled peptide receptor activity [GO:0008528]		IPR019427;IPR019430;IPR000276;IPR017452;	PF10324;PF10328;
638	NODE_50371_length_1389_cov_1170.195522_g25045_i0_598_1389_-	5.06319	0.762422	2.35959	0.0139659	0.344221	0.252084	0	0.531521	0.999869	-0.0863623	0	0.847579	0.959691	-0.0853571	0	0.852037	0.979192	NA	NA	NA	NA	NA	NA	NA	NA	NA	NA	NA	NA	NA	NA
639	NODE_116660_length_502_cov_307.247241_g76059_i0_1_502_-	2.21836	-1.46944	-2.39904	0.0139893	0.344259	-0.654096	-0.827442	0.241348	0.999869	0.181315	0	0.726344	0.90748	-0.695756	-0.910063	0.214688	0.522597	A0A6J8C7R6	A0A6J8C7R6_MYTCO	unreviewed	GLRA3	MCOR_26091	Mytilus coruscus (Sea mussel)	405	GO:0004890; GO:0016021; GO:0016934; GO:0045211		integral component of membrane [GO:0016021]; postsynaptic membrane [GO:0045211]	extracellularly glycine-gated chloride channel activity [GO:0016934]; GABA-A receptor activity [GO:0004890]		IPR006028;IPR002289;IPR008129;IPR006202;IPR036734;IPR006201;IPR036719;IPR006029;IPR018000;	PF02931;PF02932;
640	NODE_113860_length_519_cov_339.587234_g73408_i0_1_444_+	2.1234	1.68648	2.41432	0.0140371	0.344325	1.95758	2.37358	0.0161208	0.534215	0.757247	0.768632	0.288855	0.559237	0.294769	0.0389058	0.735362	0.939363	K1Q6B8	K1Q6B8_CRAGI	unreviewed	Fatty acid synthase (EC 2.3.1.85)	CGI_10006353	Crassostrea gigas (Pacific oyster) (Crassostrea angulata)	1378	GO:0004312; GO:0005524; GO:0016491; GO:0031177			ATP binding [GO:0005524]; fatty acid synthase activity [GO:0004312]; oxidoreductase activity [GO:0016491]; phosphopantetheine binding [GO:0031177]	cd05235;	IPR029058;IPR036736;IPR025110;IPR020845;IPR000873;IPR042099;IPR013120;IPR029048;IPR013126;IPR036291;IPR020806;IPR009081;IPR006162;IPR020904;IPR002347;IPR010080;	PF00106;PF00501;PF13193;PF00012;PF07993;PF00550;
641	NODE_10829_length_3721_cov_35.383987_g5446_i0_819_3584_-	2.35377	0.910503	2.36057	0.0140565	0.344325	-0.525169	-0.9039	0.194423	0.999869	-0.520251	-0.8029	0.227025	0.484483	-1.44345	-3.66952	0.000709606	0.0100788	A0A6J8F083	A0A6J8F083_MYTCO	unreviewed	Uncharacterized protein YMR196W	MCOR_57162	Mytilus coruscus (Sea mussel)	1420	GO:0004573; GO:0009311	oligosaccharide metabolic process [GO:0009311]		mannosyl-oligosaccharide glucosidase activity [GO:0004573]		IPR008928;IPR012341;IPR004888;
642	NODE_76569_length_876_cov_456.555018_g41651_i0_247_876_-	3.51707	1.60419	2.407	0.0140687	0.344325	1.70824	2.69011	0.00747663	0.373037	1.96978	3.12656	0.00276185	0.0229061	1.20957	1.7029	0.0589499	0.234029	A0A6J8CVW2	A0A6J8CVW2_MYTCO	unreviewed	DIRAS2	MCOR_33795	Mytilus coruscus (Sea mussel)	234	GO:0003924; GO:0005525; GO:0007165; GO:0016020	signal transduction [GO:0007165]	membrane [GO:0016020]	GTPase activity [GO:0003924]; GTP binding [GO:0005525]		IPR027417;IPR005225;IPR001806;IPR020849;	PF00071;
643	NODE_12387_length_3491_cov_989.711505_g2880_i2_361_3491_+	2.92923	2.86739	2.48574	0.0140796	0.344325	1.10534	1.01617	0.217125	0.999869	2.17621	1.74459	0.0661938	0.218538	0.634453	0.4317	0.48939	0.796021	Q7YT99	Q7YT99_MYTGA	unreviewed	Twitchin	twitchin	Mytilus galloprovincialis (Mediterranean mussel)	4736	GO:0004672; GO:0005524			ATP binding [GO:0005524]; protein kinase activity [GO:0004672]	cd00063;	IPR003961;IPR036116;IPR007110;IPR036179;IPR013783;IPR013098;IPR003599;IPR003598;IPR011009;IPR039696;IPR000719;IPR017441;IPR008271;	PF00041;PF07679;PF00069;
644	NODE_22845_length_2531_cov_840.670024_g11152_i0_304_1639_+	6.01136	-0.768081	-2.35326	0.0141583	0.345713	0.092346	0	0.838975	0.999869	0.781268	2.51289	0.0100396	0.0587324	0.979699	3.42021	0.00126279	0.0154773	A0A3R5TQB6	A0A3R5TQB6_MYTGA	unreviewed	Lachesin (Fragment)	AM593_09059	Mytilus galloprovincialis (Mediterranean mussel)	384						IPR007110;IPR036179;IPR013783;IPR013098;IPR003599;IPR003598;	PF07679;
645	NODE_30359_length_2103_cov_204.184518_g14757_i0_1_1234_+	4.11255	0.878423	2.35272	0.0142599	0.347654	0.0454069	0	0.918996	0.999869	-1.17	-2.92252	0.00408512	0.0308987	-1.28076	-3.03435	0.00317919	0.0304834	A0A6J8EDS5	A0A6J8EDS5_MYTCO	unreviewed	Uncharacterized protein C2orf42,Uncharacterized protein C2orf42 homolog	MCOR_51073	Mytilus coruscus (Sea mussel)	912	GO:0004252; GO:0008270			serine-type endopeptidase activity [GO:0004252]; zinc ion binding [GO:0008270]	cd00190;	IPR026049;IPR009003;IPR043504;IPR001314;IPR001254;IPR018114;IPR033116;IPR029269;IPR007527;	PF00089;PF14952;
646	NODE_25713_length_2352_cov_1119.234911_g9723_i1_299_1858_+	6.80829	-0.718946	-2.3451	0.0143846	0.349977	-0.188418	0	0.662185	0.999869	0.0305973	0	0.950826	0.987914	0.190694	0	0.657938	0.900756	A0A6J8D2T0	A0A6J8D2T0_MYTCO	unreviewed	C2H2-type domain-containing protein	MCOR_36337	Mytilus coruscus (Sea mussel)	511						IPR013087;
647	NODE_80759_length_821_cov_209140.045337_g44803_i0_119_547_+	3.17358	1.1237	2.36044	0.0144047	0.349977	0.571466	0.9694	0.179453	0.999869	1.03153	2.08907	0.0254	0.112165	0.245579	0	0.5893	0.863227	Q9GZ70	TPM_PERVI	reviewed	Tropomyosin (allergen Per v 1)		Perna viridis (Asian green mussel) (Mytilus viridis)	284	GO:0006937; GO:0042803	regulation of muscle contraction [GO:0006937]		protein homodimerization activity [GO:0042803]		IPR000533;	PF00261;
648	NODE_53181_length_1315_cov_1940.404423_g21261_i2_85_1098_+	6.77811	1.22201	2.36619	0.0144355	0.349977	0.593371	0.824453	0.231505	0.999869	0.0816138	0	0.874455	0.968821	0.441315	0.443007	0.378296	0.708348	A0A6J8DVZ1	A0A6J8DVZ1_MYTCO	unreviewed	EPHX4 (EC 3.3.-.-)	MCOR_45230	Mytilus coruscus (Sea mussel)	323	GO:0016787			hydrolase activity [GO:0016787]		IPR029058;IPR000073;IPR000639;	PF12697;
649	NODE_40263_length_1698_cov_223.777441_g19735_i0_141_1583_+	3.28348	-1.76196	-2.40635	0.0144804	0.349977	-0.403039	-0.168492	0.649681	0.999869	-1.2266	-1.62415	0.0695426	0.225802	-2.38099	-2.10648	0.0313114	0.154445	A0A6J8CCM8	A0A6J8CCM8_MYTCO	unreviewed	NAGLT1	MCOR_28948	Mytilus coruscus (Sea mussel)	485	GO:0016021; GO:0022857		integral component of membrane [GO:0016021]	transmembrane transporter activity [GO:0022857]		IPR011701;IPR036259;	PF07690;
650	NODE_34666_length_1909_cov_235.056989_g7050_i3_1214_1909_-	1.71253	-1.01441	-2.35007	0.014527	0.349977	-0.161742	0	0.72498	0.999869	-1.21546	-2.91126	0.00420862	0.0315747	-0.274583	-0.0346086	0.54725	0.836836	A0A6J8AR35	A0A6J8AR35_MYTCO	unreviewed	ANK_REP_REGION domain-containing protein	MCOR_10427	Mytilus coruscus (Sea mussel)	2681						IPR002110;IPR020683;IPR036770;IPR039497;	PF00023;PF12796;PF14915;
651	NODE_24167_length_2445_cov_145.320534_g11751_i0_173_2398_+	4.01615	0.890609	2.34411	0.014539	0.349977	-0.0448917	0	0.920507	0.999869	-0.399244	-0.460191	0.343006	0.617489	-0.713644	-1.3939	0.0920204	0.315324	A0A6J8E5D1	A0A6J8E5D1_MYTCO	unreviewed	PH domain-containing protein	MCOR_47422	Mytilus coruscus (Sea mussel)	756	GO:0005524			ATP binding [GO:0005524]		IPR043129;IPR013126;IPR011993;IPR001849;	PF00012;PF00169;
652	NODE_9317_length_3976_cov_392.769290_g4060_i2_338_3878_-	6.34492	-0.696799	-2.33867	0.014575	0.349977	0.0272859	0	0.956935	0.999869	0.207335	0	0.627174	0.85351	0.827254	3.04588	0.00302771	0.0294438	NA	NA	NA	NA	NA	NA	NA	NA	NA	NA	NA	NA	NA	NA
653	NODE_21585_length_2615_cov_262.300857_g10551_i0_202_1090_+	4.0615	1.02535	2.34808	0.0146086	0.349977	-0.0526452	0	0.907417	0.999869	-0.659929	-1.041	0.166959	0.396659	-1.21409	-2.75417	0.00603715	0.0475622	A0A6J8DHD8	A0A6J8DHD8_MYTCO	unreviewed	NNMT (EC 2.1.1.1)	MCOR_40969	Mytilus coruscus (Sea mussel)	269	GO:0008112; GO:0032259	methylation [GO:0032259]		nicotinamide N-methyltransferase activity [GO:0008112]		IPR000940;IPR029063;	PF01234;
654	NODE_4507_length_5263_cov_65.688531_g2402_i0_3990_5263_-	3.06112	-1.15062	-2.35559	0.014615	0.349977	-0.570302	-0.823133	0.227941	0.999869	-0.535544	-0.780607	0.238	0.497944	-0.0964726	0	0.838716	0.975948	A0A6J8DTF1	A0A6J8DTF1_MYTCO	unreviewed	Uncharacterized protein	MCOR_44914	Mytilus coruscus (Sea mussel)	413
655	NODE_66896_length_1028_cov_28350.941777_g34997_i0_1_434_-	9.69677	0.876199	2.34059	0.0146328	0.349977	1.05153	2.99528	0.00342677	0.245063	2.48656	8.77919	7.79648e-09	1.98697e-06	2.15297	7.34032	1.43092e-07	2.44129e-05	C0Z203	C0Z203_MYTGA	unreviewed	Heat shock protein 90	hsp90-2 hsp90-1	Mytilus galloprovincialis (Mediterranean mussel)	722	GO:0005524; GO:0006457; GO:0051082	protein folding [GO:0006457]		ATP binding [GO:0005524]; unfolded protein binding [GO:0051082]		IPR003594;IPR036890;IPR019805;IPR037196;IPR001404;IPR020575;IPR020568;	PF02518;PF00183;
656	NODE_66968_length_1027_cov_9479.177914_g35042_i0_1_948_+	5.62201	0.999071	2.34564	0.0146413	0.349977	0.459912	0.633582	0.281465	0.999869	0.733257	1.48705	0.0781581	0.242174	0.670327	1.31584	0.104311	0.339746	A0A0B6ZQH8	A0A0B6ZQH8_9EUPU	unreviewed	Uncharacterized protein	ORF75091	Arion vulgaris	337	GO:0005861		troponin complex [GO:0005861]			IPR001978;IPR038077;	PF00992;
657	NODE_18888_length_2821_cov_104.948773_g9252_i0_163_1701_+	3.24931	-0.841951	-2.33822	0.0146732	0.349977	-0.886864	-2.32492	0.0151436	0.515439	-1.72626	-5.16469	1.94319e-05	0.000533274	-1.13656	-3.12374	0.00255329	0.0258868	A0A6J8CKN4	A0A6J8CKN4_MYTCO	unreviewed	NRF1	MCOR_30736	Mytilus coruscus (Sea mussel)	502	GO:0003700; GO:0006357	regulation of transcription by RNA polymerase II [GO:0006357]		DNA-binding transcription factor activity [GO:0003700]		IPR039142;IPR019525;	PF10491;
658	NODE_459_length_9710_cov_65.200807_g273_i2_2689_9192_-	4.60496	-1.21891	-2.35699	0.0147236	0.349977	-1.07564	-2.00358	0.0306323	0.721858	0.212089	0	0.657887	0.872503	-0.442721	-0.467639	0.362464	0.693483	A0A6J8CHM4	A0A6J8CHM4_MYTCO	unreviewed	Uncharacterized protein	MCOR_29516	Mytilus coruscus (Sea mussel)	2191	GO:0005509; GO:0016021		integral component of membrane [GO:0016021]	calcium ion binding [GO:0005509]		IPR005533;IPR001881;IPR000742;IPR000152;IPR018097;IPR009030;IPR001846;	PF07645;
659	NODE_22647_length_2545_cov_166.690304_g10652_i2_89_1392_+	3.91189	-0.766622	-2.3348	0.0147247	0.349977	-0.525192	-1.23946	0.114897	0.999869	0.203103	0	0.632082	0.855788	0.216576	0	0.603778	0.871374	A0A6J8E5T5	A0A6J8E5T5_MYTCO	unreviewed	ADPRH (EC 3.2.2.19)	MCOR_47213	Mytilus coruscus (Sea mussel)	459	GO:0003875; GO:0008152	metabolic process [GO:0008152]		ADP-ribosylarginine hydrolase activity [GO:0003875]		IPR005502;IPR036705;	PF03747;
660	NODE_57038_length_1223_cov_141.477002_g28878_i0_532_1099_-	1.75905	0.796162	2.33403	0.0147676	0.349977	0.102752	0	0.814814	0.999869	-0.0944957	0	0.829868	0.9522	0.115549	0	0.791658	0.961893	NA	NA	NA	NA	NA	NA	NA	NA	NA	NA	NA	NA	NA	NA
661	NODE_861_length_8446_cov_188.463261_g532_i0_142_1608_+	3.97374	-0.937529	-2.33857	0.014772	0.349977	-0.0199322	0	0.964183	0.999869	1.12339	3.59713	0.000831566	0.00971498	0.835286	2.26098	0.0172784	0.101958	K1RJ07	K1RJ07_CRAGI	unreviewed	Ribosomal protein S6 kinase (EC 2.7.11.1)	CGI_10022111	Crassostrea gigas (Pacific oyster) (Crassostrea angulata)	491	GO:0005524; GO:0007165; GO:0106310; GO:0106311	signal transduction [GO:0007165]		ATP binding [GO:0005524]; protein serine kinase activity [GO:0106310]; protein threonine kinase activity [GO:0106311]		IPR000961;IPR011009;IPR017892;IPR000719;IPR017441;IPR016238;IPR008271;	PF00069;PF00433;
662	NODE_37516_length_1799_cov_241.597143_g18312_i0_358_1450_+	3.62456	2.14003	2.42411	0.0147792	0.349977	1.11847	1.11575	0.18127	0.999869	2.11342	2.38657	0.0160404	0.0817087	1.64248	1.84719	0.0484922	0.206894	A0A6J8BW78	A0A6J8BW78_MYTCO	unreviewed	Uncharacterized protein	MCOR_22337	Mytilus coruscus (Sea mussel)	331	GO:0009916; GO:0016021; GO:0046872		integral component of membrane [GO:0016021]	alternative oxidase activity [GO:0009916]; metal ion binding [GO:0046872]	cd01053;	IPR002680;IPR038659;	PF01786;
663	NODE_68507_length_1001_cov_16112.367647_g8408_i2_1_938_+	7.33485	2.10162	2.42073	0.0148077	0.349977	0.557585	0.413596	0.472592	0.999869	1.36396	1.42503	0.10786	0.301064	0.199869	0	0.797999	0.96369	A0A6J8C3P7	A0A6J8C3P7_MYTCO	unreviewed	ATP synthase subunit alpha	MCOR_24462	Mytilus coruscus (Sea mussel)	551	GO:0005524; GO:0045261; GO:0046933		proton-transporting ATP synthase complex, catalytic core F(1) [GO:0045261]	ATP binding [GO:0005524]; proton-transporting ATP synthase activity, rotational mechanism [GO:0046933]	cd01132;	IPR023366;IPR000793;IPR038376;IPR033732;IPR005294;IPR020003;IPR004100;IPR036121;IPR000194;IPR027417;	PF00006;PF00306;PF02874;
664	NODE_4247_length_5380_cov_47.338023_g2269_i0_4289_5225_-	1.36972	-1.21494	-2.35398	0.0148122	0.349977	-0.482188	-0.548515	0.33246	0.999869	-0.803895	-1.35846	0.101163	0.288448	-0.479802	-0.541067	0.335789	0.666988	A0A6J8CPR8	A0A6J8CPR8_MYTCO	unreviewed	INHBB	MCOR_31867	Mytilus coruscus (Sea mussel)	287	GO:0016021		integral component of membrane [GO:0016021]
665	NODE_1860_length_6954_cov_127.458219_g1067_i0_514_4432_+	5.02224	-0.886714	-2.33518	0.0148149	0.349977	-0.586412	-1.20434	0.1231	0.999869	0.0127728	0	0.977066	0.994521	-0.150421	0	0.728806	0.937539	A0A6J7ZTM9	A0A6J7ZTM9_MYTCO	unreviewed	Uncharacterized protein	MCOR_14	Mytilus coruscus (Sea mussel)	1267
666	NODE_13986_length_3297_cov_217.011084_g6948_i0_623_3066_-	4.76183	-1.42849	-2.37	0.0148225	0.349977	-0.114996	0	0.837255	0.999869	-1.45189	-2.40574	0.0137385	0.0735825	0.273331	0.0222845	0.620451	0.880399	A0A6J8EY32	A0A6J8EY32_MYTCO	unreviewed	Uncharacterized protein	MCOR_56560	Mytilus coruscus (Sea mussel)	636	GO:0016021		integral component of membrane [GO:0016021]
667	NODE_74615_length_905_cov_32.140187_g40217_i0_1_791_+	2.19936	-2.0607	-2.4166	0.0148548	0.350087	0.0422402	0	0.950317	0.999869	-1.70661	-2.00713	0.034844	0.139562	-1.22237	-1.34488	0.121101	0.372373	A0A6J8BR09	A0A6J8BR09_MYTCO	unreviewed	ASB14	MCOR_21591	Mytilus coruscus (Sea mussel)	165						IPR002110;IPR020683;IPR036770;	PF13606;
668	NODE_48795_length_1433_cov_542.557803_g24185_i0_443_1433_+	5.14833	0.822219	2.33136	0.0148718	0.350087	0.59447	1.3296	0.10002	0.999869	0.856977	2.47767	0.0108725	0.0621033	1.06809	3.28451	0.00174481	0.0194866	A0A6J8B6Z6	A0A6J8B6Z6_MYTCO	unreviewed	EGLN (EC 1.14.11.29)	MCOR_15194	Mytilus coruscus (Sea mussel)	440	GO:0005506; GO:0016705; GO:0031418; GO:0051213			dioxygenase activity [GO:0051213]; iron ion binding [GO:0005506]; L-ascorbic acid binding [GO:0031418]; oxidoreductase activity, acting on paired donors, with incorporation or reduction of molecular oxygen [GO:0016705]		IPR005123;IPR006620;IPR002893;	PF13640;PF01753;
669	NODE_27392_length_2257_cov_91.412591_g13329_i0_1_1873_-	2.82499	0.911501	2.33265	0.0149256	0.350829	0.552927	1.06225	0.153415	0.999869	-0.490287	-0.700466	0.260666	0.527337	-0.432296	-0.554573	0.308999	0.638832	A0A6J8CIF0	A0A6J8CIF0_MYTCO	unreviewed	PAPLN	MCOR_30818	Mytilus coruscus (Sea mussel)	2823	GO:0004867; GO:0005524; GO:0005576; GO:0008061		extracellular region [GO:0005576]	ATP binding [GO:0005524]; chitin binding [GO:0008061]; serine-type endopeptidase inhibitor activity [GO:0004867]	cd00063;cd00109;	IPR013273;IPR002557;IPR036645;IPR003961;IPR036116;IPR020067;IPR036790;IPR007110;IPR036179;IPR013783;IPR013098;IPR003599;IPR003598;IPR002223;IPR036880;IPR010909;IPR020901;IPR000884;IPR036383;IPR008197;	PF00041;PF01392;PF07679;PF00014;PF00090;PF00095;
670	NODE_5018_length_5076_cov_51.443605_g2649_i0_170_4913_-	3.44179	1.65254	2.38361	0.0149591	0.350972	0.594923	0.508731	0.409259	0.999869	-0.103319	0	0.888599	0.973259	-0.983331	-0.920233	0.246829	0.566897	A0A6J8CM76	A0A6J8CM76_MYTCO	unreviewed	PAPPA (EC 3.4.24.79)	MCOR_30566	Mytilus coruscus (Sea mussel)	1580	GO:0008237; GO:0016021		integral component of membrane [GO:0016021]	metallopeptidase activity [GO:0008237]	cd00033;cd00063;	IPR013320;IPR003961;IPR036116;IPR013783;IPR024079;IPR011936;IPR000800;IPR043543;IPR008754;IPR035976;IPR000436;	PF00066;PF05572;PF00084;
671	NODE_14372_length_3256_cov_184.335516_g4513_i1_2517_3151_-	2.62525	0.810344	2.32777	0.0149763	0.350972	0.120643	0	0.783008	0.999869	0.644681	1.59079	0.0636828	0.213157	-0.197506	0	0.64115	0.892772	A0A6J8BMR8	A0A6J8BMR8_MYTCO	unreviewed	Protein orai,Calcium release-activated calcium channel protein 1,Protein orai-2,Protein orai-3	MCOR_19798	Mytilus coruscus (Sea mussel)	227	GO:0016021		integral component of membrane [GO:0016021]			IPR012446;IPR038350;	PF07856;
672	NODE_30316_length_2105_cov_202.974708_g14738_i0_69_1772_+	4.25766	-0.94163	-2.33105	0.0150185	0.351437	0.00800451	0	0.98561	0.999869	0.615993	1.40851	0.0876869	0.26237	1.12051	3.46627	0.00113634	0.014341	A0A6J8AK03	A0A6J8AK03_MYTCO	unreviewed	NRCAM	MCOR_8676	Mytilus coruscus (Sea mussel)	685	GO:0016021		integral component of membrane [GO:0016021]			IPR007110;IPR036179;IPR013783;IPR013098;IPR003599;IPR003598;IPR026966;	PF13882;PF07679;
673	NODE_33650_length_1952_cov_293.799264_g16360_i0_159_912_+	3.18751	1.97295	2.4035	0.0150955	0.352151	-0.392862	-0.229266	0.540171	0.999869	1.94999	2.36948	0.0162519	0.0824983	-0.493237	-0.399969	0.447942	0.765478	A0A6J8ASI9	A0A6J8ASI9_MYTCO	unreviewed	CRYAB	MCOR_10927	Mytilus coruscus (Sea mussel)	371						IPR002068;IPR001436;IPR008978;	PF00011;
674	NODE_4369_length_5332_cov_332.110922_g2334_i0_28_5332_+	6.62899	-0.690238	-2.32155	0.0151111	0.352151	0.0899971	0	0.854881	0.999869	-0.46721	-1.11352	0.139239	0.354409	0.214352	0	0.611229	0.875443	A0A6J8E0U1	A0A6J8E0U1_MYTCO	unreviewed	MYO7A	MCOR_46128	Mytilus coruscus (Sea mussel)	1748	GO:0003774; GO:0005524; GO:0005737; GO:0016459; GO:0051015		cytoplasm [GO:0005737]; myosin complex [GO:0016459]	actin filament binding [GO:0051015]; ATP binding [GO:0005524]; motor activity [GO:0003774]	cd14473;cd13198;cd01381;	IPR019749;IPR014352;IPR035963;IPR019748;IPR000299;IPR000048;IPR036961;IPR001609;IPR008989;IPR041793;IPR036106;IPR000857;IPR027417;IPR011993;IPR036028;IPR001452;IPR029071;	PF00612;PF00063;PF00784;PF07653;
675	NODE_6314_length_4651_cov_101.085615_g3287_i0_2641_4579_-	2.23699	-1.40416	-2.35919	0.0151193	0.352151	0.512827	0.53077	0.35743	0.999869	0.63635	0.944539	0.194338	0.436922	2.03688	4.25372	0.000178953	0.0036641	A0A6J8CZX8	A0A6J8CZX8_MYTCO	unreviewed	Solute carrier organic anion transporter family member	MCOR_34672	Mytilus coruscus (Sea mussel)	695	GO:0005886; GO:0006811; GO:0016021; GO:0055085	ion transport [GO:0006811]; transmembrane transport [GO:0055085]	integral component of membrane [GO:0016021]; plasma membrane [GO:0005886]			IPR002350;IPR036058;IPR036259;IPR004156;	PF07648;PF03137;
676	NODE_108240_length_555_cov_666.903162_g68189_i0_169_555_-	3.01952	-0.746235	-2.32139	0.0151386	0.352151	0.0167971	0	0.972713	0.999869	-0.0139485	0	0.977727	0.994848	0.189269	0	0.661633	0.902634	A0A6J7ZWM8	A0A6J7ZWM8_MYTCO	unreviewed	LRRCT domain-containing protein	MCOR_802	Mytilus coruscus (Sea mussel)	391	GO:0016021		integral component of membrane [GO:0016021]			IPR000483;IPR001611;IPR003591;IPR032675;	PF13855;
677	NODE_7473_length_4349_cov_1254.784884_g452_i11_1_4349_-	6.99761	0.815383	2.32004	0.0152285	0.353	0.347551	0.356296	0.371315	0.999869	0.422633	0.66394	0.261614	0.528184	-0.0442095	0	0.921099	0.992677	A0A0K0YAY3	A0A0K0YAY3_MYTCO	unreviewed	Heparan sulfate proteoglycan-like protein-1		Mytilus coruscus (Sea mussel)	4278	GO:0005509; GO:0005576		extracellular region [GO:0005576]	calcium ion binding [GO:0005509]	cd00112;	IPR013320;IPR001881;IPR000742;IPR000152;IPR007110;IPR036179;IPR013783;IPR013098;IPR003599;IPR003598;IPR013106;IPR002049;IPR001791;IPR000034;IPR036055;IPR023415;IPR002172;IPR000082;IPR036364;	PF00008;PF07679;PF00052;PF00053;PF00054;PF00057;PF01390;
678	NODE_4509_length_5262_cov_191.481680_g2403_i0_1_1199_+	4.59911	0.684646	2.31774	0.0152316	0.353	0.293147	0.161498	0.440104	0.999869	1.15651	5.02776	2.65697e-05	0.000686058	1.04404	4.36006	0.000132117	0.00296792	A0A6J8D4E9	A0A6J8D4E9_MYTCO	unreviewed	CREBZF	MCOR_36019	Mytilus coruscus (Sea mussel)	578	GO:0003700			DNA-binding transcription factor activity [GO:0003700]		IPR004827;IPR042567;
679	NODE_17709_length_2921_cov_73.037953_g8699_i0_160_1743_+	1.85417	-1.52274	-2.36502	0.0152424	0.353	-0.323607	-0.11241	0.599968	0.999869	0.53298	0.606838	0.319014	0.591567	0.760497	1.01293	0.185847	0.482343	A0A6J8ENP1	A0A6J8ENP1_MYTCO	unreviewed	Mab-21 domain-containing protein	MCOR_54278	Mytilus coruscus (Sea mussel)	644						IPR024810;	PF03281;
680	NODE_1615_length_7204_cov_696.721593_g148_i1_1_6461_+	7.80344	0.719609	2.31386	0.0153693	0.354851	0.162753	0	0.712201	0.999869	0.038666	0	0.935621	0.985957	-0.286665	-0.117069	0.460245	0.774877	A0A6J8A8K5	A0A6J8A8K5_MYTCO	unreviewed	TLN	MCOR_4508	Mytilus coruscus (Sea mussel)	2636	GO:0001726; GO:0005200; GO:0005737; GO:0005856; GO:0005925; GO:0007155; GO:0016020; GO:0051015	cell adhesion [GO:0007155]	cytoplasm [GO:0005737]; cytoskeleton [GO:0005856]; focal adhesion [GO:0005925]; membrane [GO:0016020]; ruffle [GO:0001726]	actin filament binding [GO:0051015]; structural constituent of cytoskeleton [GO:0005200]	cd14473;cd12150;	IPR036723;IPR019749;IPR014352;IPR035963;IPR019748;IPR019747;IPR000299;IPR032425;IPR035964;IPR002558;IPR002404;IPR011993;IPR037438;IPR015224;IPR036476;IPR015009;	PF16511;PF00373;PF01608;PF02174;PF09141;PF08913;
681	NODE_131762_length_429_cov_235.605263_g90618_i0_1_429_-	1.59904	1.25979	2.33967	0.0153985	0.354851	0.373874	0.260948	0.472486	0.999869	0.732147	1.05471	0.169653	0.39981	0.324979	0.144214	0.535937	0.828267	A0A6J8A7G2	A0A6J8A7G2_MYTCO	unreviewed	COL6A	MCOR_4929	Mytilus coruscus (Sea mussel)	202						IPR002035;IPR036465;	PF00092;
682	NODE_10448_length_3774_cov_277.096913_g5287_i0_2113_3384_-	5.5889	-0.748896	-2.31324	0.0154034	0.354851	-0.306709	-0.203117	0.427897	0.999869	-0.914467	-3.07901	0.00280864	0.0231842	-0.572076	-1.41653	0.0859744	0.300968	A0A6J8EK97	A0A6J8EK97_MYTCO	unreviewed	BTB domain-containing protein	MCOR_51804	Mytilus coruscus (Sea mussel)	423						IPR011705;IPR000210;IPR011333;	PF07707;PF00651;
683	NODE_17016_length_2984_cov_579.741738_g8378_i0_1280_2656_-	5.47379	1.50835	2.35848	0.0154279	0.354851	1.59075	2.50431	0.0112546	0.44624	4.09577	7.63429	8.49977e-08	1.02517e-05	2.91092	5.11141	2.37749e-05	0.000823482	A0A6J8BZ82	A0A6J8BZ82_MYTCO	unreviewed	SIL1	MCOR_24482	Mytilus coruscus (Sea mussel)	433						IPR011989;IPR016024;
684	NODE_58929_length_1183_cov_573.208995_g30008_i0_754_1183_-	4.7639	0.733041	2.30969	0.0155113	0.354851	0.272558	0.0453941	0.491283	0.999869	-0.338602	-0.347643	0.37145	0.645924	-0.232487	0	0.571698	0.852673	NA	NA	NA	NA	NA	NA	NA	NA	NA	NA	NA	NA	NA	NA
685	NODE_18582_length_2845_cov_101.556152_g9117_i0_169_618_+	1.49443	1.34213	2.34183	0.0155433	0.354851	-0.036283	0	0.948109	0.999869	-0.253041	0	0.675421	0.883442	-0.823617	-1.12001	0.158202	0.436941	NA	NA	NA	NA	NA	NA	NA	NA	NA	NA	NA	NA	NA	NA
686	NODE_69688_length_982_cov_14059.036442_g36802_i0_237_982_+	8.58874	1.13288	2.32562	0.0155625	0.354851	0.0907501	0	0.849666	0.999869	0.140849	0	0.77555	0.929254	-0.42718	-0.451148	0.363902	0.695474	A0A6J8F1L4	A0A6J8F1L4_MYTCO	unreviewed	Uncharacterized protein	MCOR_57385	Mytilus coruscus (Sea mussel)	294
687	NODE_114680_length_514_cov_621.909677_g74195_i0_1_508_-	3.66334	1.10899	2.324	0.0155628	0.354851	-0.215731	0	0.657628	0.999869	-0.921571	-1.46921	0.0856836	0.258167	-1.42355	-2.65217	0.00782314	0.0577824	NA	NA	NA	NA	NA	NA	NA	NA	NA	NA	NA	NA	NA	NA
688	NODE_62636_length_1108_cov_486.187913_g27932_i1_1_1108_-	4.50658	1.27609	2.33599	0.0155667	0.354851	1.05643	1.71769	0.0548015	0.921301	-0.843897	-1.16209	0.147869	0.369145	-0.369828	-0.208666	0.533159	0.826735	A0A6J8BWY4	A0A6J8BWY4_MYTCO	unreviewed	Uncharacterized protein	MCOR_22682	Mytilus coruscus (Sea mussel)	425						IPR036356;IPR036249;
689	NODE_99_length_13582_cov_2901.572970_g74_i0_3_13466_-	10.9788	0.704173	2.30763	0.0155667	0.354851	0.230475	0	0.574916	0.999869	-0.515393	-1.27903	0.107643	0.300626	0.0483323	0	0.918735	0.992677	NA	NA	NA	NA	NA	NA	NA	NA	NA	NA	NA	NA	NA	NA
690	NODE_25324_length_2374_cov_59.378065_g12312_i0_542_2051_-	2.43454	-1.15182	-2.32644	0.0155792	0.354851	-0.734837	-1.31071	0.10756	0.999869	-0.770055	-1.37901	0.0962445	0.27877	-1.06223	-2.13735	0.0230626	0.125098	A0A6J8APX4	A0A6J8APX4_MYTCO	unreviewed	Uncharacterized protein	MCOR_9904	Mytilus coruscus (Sea mussel)	495	GO:0016021		integral component of membrane [GO:0016021]			IPR036188;
691	NODE_55980_length_1247_cov_621.845576_g12483_i3_178_742_+	3.07555	-1.64297	-2.36393	0.0156122	0.354851	0.198337	0	0.771749	0.999869	1.19815	2.17248	0.0219271	0.101772	2.6996	4.72617	5.95098e-05	0.00167106	A0A6J8EEG7	A0A6J8EEG7_MYTCO	unreviewed	Uncharacterized protein	MCOR_51314	Mytilus coruscus (Sea mussel)	281	GO:0004867			serine-type endopeptidase inhibitor activity [GO:0004867]		IPR002223;IPR036880;	PF00014;
692	NODE_5887_length_4775_cov_401.156581_g3071_i0_426_2285_+	5.59431	-0.877239	-2.31018	0.0156157	0.354851	0.135549	0	0.755595	0.999869	1.75624	6.1729	1.85074e-06	9.03817e-05	1.80828	6.18603	1.79898e-06	0.000138671	A0A6J8D252	A0A6J8D252_MYTCO	unreviewed	ABCF2	MCOR_35974	Mytilus coruscus (Sea mussel)	582	GO:0005524; GO:0016887			ATPase activity [GO:0016887]; ATP binding [GO:0005524]		IPR003593;IPR032781;IPR003439;IPR017871;IPR027417;	PF00005;PF12848;
693	NODE_38029_length_1780_cov_584.324090_g18571_i0_1168_1584_-	2.81603	-2.01729	-2.38959	0.0156933	0.355446	1.01458	1.06317	0.192154	0.999869	2.24356	3.90927	0.00042356	0.00593098	3.1588	4.67436	7.00852e-05	0.0018807	A0A6J8C4Q1	A0A6J8C4Q1_MYTCO	unreviewed	BIRC7_8	MCOR_26279	Mytilus coruscus (Sea mussel)	305	GO:0046872			metal ion binding [GO:0046872]	cd00022;	IPR001370;IPR001841;	PF00653;
694	NODE_261_length_11049_cov_152.214545_g180_i0_3830_7900_+	5.00948	1.27193	2.33149	0.0157109	0.355446	1.91223	3.75593	0.000597419	0.0865368	2.13487	4.43954	0.000114537	0.00212896	2.05272	4.08277	0.000272156	0.00497634	A0A6J8C9U7	A0A6J8C9U7_MYTCO	unreviewed	PR domain zinc finger protein 10	MCOR_28053	Mytilus coruscus (Sea mussel)	1363	GO:0005634		nucleus [GO:0005634]			IPR001214;IPR036236;IPR013087;	PF00096;
695	NODE_3939_length_5509_cov_124.012271_g1951_i2_1374_5509_-	3.95055	-2.52468	-2.41994	0.0157385	0.355446	-1.50053	-1.49376	0.0974257	0.999869	1.03102	1.20173	0.149052	0.370626	0.899516	0.964166	0.219108	0.528203	A0A6J8DB59	A0A6J8DB59_MYTCO	unreviewed	ANK_REP_REGION domain-containing protein	MCOR_38636	Mytilus coruscus (Sea mussel)	1238						IPR002110;IPR020683;IPR036770;IPR041249;IPR027417;	PF12796;PF18738;
696	NODE_11529_length_3612_cov_557.929834_g5782_i0_2362_3612_-	5.78044	0.653528	2.30196	0.0157397	0.355446	0.214483	0	0.614883	0.999869	-0.598454	-1.91148	0.0347419	0.139434	-0.543714	-1.57429	0.0651256	0.24972	A0A0B7A7B1	A0A0B7A7B1_9EUPU	unreviewed	Uncharacterized protein	ORF97378	Arion vulgaris	388	GO:0003824; GO:0008654	phospholipid biosynthetic process [GO:0008654]		catalytic activity [GO:0003824]	cd02174;	IPR041723;IPR004821;IPR014729;	PF01467;
697	NODE_77067_length_870_cov_182.052375_g42010_i0_1_870_-	3.23242	-0.77575	-2.30278	0.0157647	0.355446	-0.643124	-1.65572	0.0565341	0.928272	-0.299901	-0.175269	0.438249	0.708769	0.100893	0	0.824456	0.970838	A0A6J8E825	A0A6J8E825_MYTCO	unreviewed	B box-type domain-containing protein	MCOR_48458	Mytilus coruscus (Sea mussel)	561	GO:0008270			zinc ion binding [GO:0008270]		IPR011042;IPR000315;
698	NODE_39880_length_1711_cov_75.495788_g19528_i0_81_1711_-	2.68154	0.866232	2.30476	0.0157837	0.355446	-0.262803	0	0.527423	0.999869	0.590459	1.21347	0.121384	0.325308	-0.233029	0	0.580181	0.857426	A0A6J8B7G9	A0A6J8B7G9_MYTCO	unreviewed	WDR41	MCOR_15464	Mytilus coruscus (Sea mussel)	453	GO:0010506	regulation of autophagy [GO:0010506]				IPR020472;IPR015943;IPR001680;IPR019775;IPR017986;IPR036322;IPR040102;	PF00400;
699	NODE_18616_length_2843_cov_73.026127_g9135_i0_1997_2843_-	1.80751	-1.1329	-2.31845	0.0158074	0.355446	-0.649449	-1.01214	0.174434	0.999869	0.51665	0.78572	0.232676	0.492305	0.234847	0	0.61799	0.879196	A0A6J8C8F8	A0A6J8C8F8_MYTCO	unreviewed	Leucine-rich repeat-containing protein 46	MCOR_26721	Mytilus coruscus (Sea mussel)	266						IPR001611;IPR032675;
700	NODE_212_length_11627_cov_442.787874_g148_i0_744_2248_-	4.98988	0.856225	2.30271	0.0158408	0.355446	0.263336	0.00114874	0.528354	0.999869	0.0932613	0	0.832258	0.953534	-0.0680222	0	0.877691	0.984483	A0A6J8A8K5	A0A6J8A8K5_MYTCO	unreviewed	TLN	MCOR_4508	Mytilus coruscus (Sea mussel)	2636	GO:0001726; GO:0005200; GO:0005737; GO:0005856; GO:0005925; GO:0007155; GO:0016020; GO:0051015	cell adhesion [GO:0007155]	cytoplasm [GO:0005737]; cytoskeleton [GO:0005856]; focal adhesion [GO:0005925]; membrane [GO:0016020]; ruffle [GO:0001726]	actin filament binding [GO:0051015]; structural constituent of cytoskeleton [GO:0005200]	cd14473;cd12150;	IPR036723;IPR019749;IPR014352;IPR035963;IPR019748;IPR019747;IPR000299;IPR032425;IPR035964;IPR002558;IPR002404;IPR011993;IPR037438;IPR015224;IPR036476;IPR015009;	PF16511;PF00373;PF01608;PF02174;PF09141;PF08913;
701	NODE_2747_length_6193_cov_631.067383_g623_i2_1304_6049_-	5.45443	-0.778626	-2.29881	0.0158999	0.355446	-0.0834893	0	0.851779	0.999869	-0.820672	-2.48021	0.0107946	0.0618827	-0.598332	-1.4303	0.0842148	0.296657	A0A6J8BGW9	A0A6J8BGW9_MYTCO	unreviewed	Inverted formin-2	MCOR_17247	Mytilus coruscus (Sea mussel)	2176	GO:0003779; GO:0017048; GO:0030036	actin cytoskeleton organization [GO:0030036]		actin binding [GO:0003779]; Rho GTPase binding [GO:0017048]		IPR011989;IPR016024;IPR015425;IPR042201;IPR010472;IPR014768;IPR010473;IPR027649;	PF06367;PF06371;PF02181;
702	NODE_36265_length_1847_cov_374.741379_g17669_i0_1_917_+	4.21653	2.23105	2.39805	0.0159013	0.355446	1.87442	1.95571	0.0402166	0.822978	2.70642	3.02389	0.00386837	0.0295602	2.11387	2.25685	0.0215302	0.119336	A0A6J8D9F4	A0A6J8D9F4_MYTCO	unreviewed	Uncharacterized protein	MCOR_37608	Mytilus coruscus (Sea mussel)	377
703	NODE_117369_length_498_cov_570.204900_g4256_i1_1_405_+	1.71494	1.13347	2.31445	0.015947	0.355446	0.240722	0	0.612222	0.999869	-0.0256726	0	0.96037	0.98957	0.105661	0	0.826452	0.971733	A0A6J8APW2	A0A6J8APW2_MYTCO	unreviewed	NID	MCOR_10306	Mytilus coruscus (Sea mussel)	1588	GO:0005509; GO:0005604; GO:0007160; GO:0016020	cell-matrix adhesion [GO:0007160]	basement membrane [GO:0005604]; membrane [GO:0016020]	calcium ion binding [GO:0005509]	cd00255;	IPR011042;IPR001881;IPR000742;IPR000152;IPR018097;IPR024731;IPR006605;IPR009017;IPR009030;IPR000033;IPR003886;IPR019265;	PF12947;PF07474;PF00058;PF06119;PF10036;
704	NODE_92417_length_688_cov_241.643192_g3709_i8_225_688_+	1.91427	-1.75446	-2.36314	0.0159509	0.355446	0.275585	0.0203633	0.687899	0.999869	1.31064	2.04732	0.0293676	0.124041	1.90906	3.04857	0.00330312	0.031309	A0A210QPH0	A0A210QPH0_MIZYE	unreviewed	NHR domain-containing protein	KP79_PYT22782	Mizuhopecten yessoensis (Japanese scallop) (Patinopecten yessoensis)	173						IPR043136;IPR006573;	PF07177;
705	NODE_15790_length_3098_cov_154.741555_g7804_i0_201_2861_+	4.53443	-0.701457	-2.29487	0.0159901	0.355446	-0.541977	-1.48519	0.0761877	0.999869	-0.0753604	0	0.881377	0.970564	-0.586487	-1.70978	0.0509732	0.213961	NA	NA	NA	NA	NA	NA	NA	NA	NA	NA	NA	NA	NA	NA
706	NODE_9153_length_4007_cov_138.191511_g4444_i1_322_3754_+	4.73396	-0.917005	-2.30006	0.0160106	0.355446	-0.803288	-1.88352	0.0372583	0.794962	0.316927	0.206399	0.437835	0.708549	0.368072	0.395934	0.361398	0.692119	A0A6J8E196	A0A6J8E196_MYTCO	unreviewed	Uncharacterized protein	MCOR_46638	Mytilus coruscus (Sea mussel)	1072	GO:0004842; GO:0046872			metal ion binding [GO:0046872]; ubiquitin-protein transferase activity [GO:0004842]		IPR010606;IPR037252;IPR002035;IPR036465;IPR001876;IPR036443;	PF06701;PF13519;
707	NODE_30511_length_2096_cov_133.498779_g14840_i0_225_1989_-	3.79685	-1.08756	-2.30637	0.0161201	0.355446	-0.430418	-0.418811	0.388307	0.999869	0.0288637	0	0.94985	0.987914	0.55899	0.815038	0.229049	0.541786	A0A6J8BEZ7	A0A6J8BEZ7_MYTCO	unreviewed	AMP-binding domain-containing protein	MCOR_18192	Mytilus coruscus (Sea mussel)	562	GO:0016874			ligase activity [GO:0016874]		IPR000873;IPR042099;	PF00501;
708	NODE_75529_length_891_cov_532.840855_g40890_i0_87_891_-	4.27167	1.07367	2.30539	0.0161228	0.355446	0.152369	0	0.746167	0.999869	-0.0410786	0	0.93391	0.985775	-0.128031	0	0.788128	0.960711	NA	NA	NA	NA	NA	NA	NA	NA	NA	NA	NA	NA	NA	NA
709	NODE_81286_length_814_cov_464.016993_g15229_i1_1_814_-	3.10793	0.744466	2.29102	0.0161411	0.355446	-0.0220186	0	0.963398	0.999869	-0.0753482	0	0.865979	0.966668	-0.509936	-1.14974	0.132286	0.393083	A0A6J8E9F6	A0A6J8E9F6_MYTCO	unreviewed	NCAM	MCOR_48881	Mytilus coruscus (Sea mussel)	1070	GO:0016021		integral component of membrane [GO:0016021]		cd00063;	IPR003961;IPR036116;IPR007110;IPR036179;IPR013783;IPR013098;IPR003599;IPR003598;IPR013151;	PF00041;PF07679;PF00047;
710	NODE_26317_length_2315_cov_347.761695_g2254_i9_198_1772_+	5.14475	-0.819357	-2.29252	0.0161475	0.355446	0.0420659	0	0.924811	0.999869	0.598722	1.48653	0.0763441	0.23835	0.827104	2.40998	0.0125703	0.0808458	A0A6J8E6X1	A0A6J8E6X1_MYTCO	unreviewed	Cystathionine beta-synthase (EC 4.2.1.22)	MCOR_48759	Mytilus coruscus (Sea mussel)	493	GO:0004122; GO:0005737; GO:0006535; GO:0019343	cysteine biosynthetic process from serine [GO:0006535]; cysteine biosynthetic process via cystathionine [GO:0019343]	cytoplasm [GO:0005737]	cystathionine beta-synthase activity [GO:0004122]		IPR000644;IPR005857;IPR001216;IPR001926;IPR036052;	PF00571;PF00291;
711	NODE_16244_length_3053_cov_78.008322_g8009_i0_1246_2136_-	3.19285	0.798045	2.29184	0.0161513	0.355446	0.0794631	0	0.857353	0.999869	-0.418085	-0.57713	0.294473	0.565188	-0.254289	0	0.541083	0.832292	A0A6J8ASI8	A0A6J8ASI8_MYTCO	unreviewed	Sulfurtransferase	MCOR_11114	Mytilus coruscus (Sea mussel)	319	GO:0004792			thiosulfate sulfurtransferase activity [GO:0004792]		IPR001763;IPR036873;IPR001307;	PF00581;
712	NODE_6037_length_4729_cov_85.358761_g3042_i1_653_1066_+	1.59267	-1.04613	-2.30277	0.0161538	0.355446	-0.0762847	0	0.871982	0.999869	-0.945093	-2.01289	0.0293234	0.123921	0.232896	0	0.615759	0.878418	A0A6J8D3Y1	A0A6J8D3Y1_MYTCO	unreviewed	TBP	MCOR_35904	Mytilus coruscus (Sea mussel)	259	GO:0003677; GO:0005634; GO:0006352	DNA-templated transcription, initiation [GO:0006352]	nucleus [GO:0005634]	DNA binding [GO:0003677]	cd04516;	IPR000814;IPR030491;IPR012295;IPR033710;	PF00352;
713	NODE_38597_length_1758_cov_33075.592744_g17056_i1_1_927_+	8.81664	0.863668	2.29366	0.0161572	0.355446	0.440302	0.698277	0.251922	0.999869	1.06935	3.09105	0.00274614	0.0228361	0.0533891	0	0.90399	0.990382	A0A0K0YAY1	A0A0K0YAY1_MYTCO	unreviewed	RS-rich protein-1		Mytilus coruscus (Sea mussel)	442
714	NODE_30327_length_2105_cov_35.755350_g14741_i0_137_1802_+	1.60769	0.868556	2.29382	0.0161577	0.355446	0.222203	0	0.603852	0.999869	-1.74362	-4.80938	4.55791e-05	0.00101953	-0.531276	-0.911192	0.192826	0.49176	A0A6J8CS26	A0A6J8CS26_MYTCO	unreviewed	RNF145 (EC 2.3.2.27)	MCOR_32956	Mytilus coruscus (Sea mussel)	566	GO:0008270; GO:0016021; GO:0016746		integral component of membrane [GO:0016021]	transferase activity, transferring acyl groups [GO:0016746]; zinc ion binding [GO:0008270]		IPR001841;IPR011016;IPR013083;
715	NODE_42335_length_1629_cov_449.962025_g20805_i0_305_1600_+	5.14849	0.824376	2.29217	0.0161647	0.355446	0.179479	0	0.673903	0.999869	0.719836	1.85414	0.0390919	0.151858	0.475937	0.903302	0.190664	0.488464	A0A1S3HHC2	A0A1S3HHC2_LINUN	unreviewed	Alpha-1,3/1,6-mannosyltransferase ALG2 (EC 2.4.1.132) (EC 2.4.1.257) (GDP-Man:Man(1)GlcNAc(2)-PP-Dol alpha-1,3-mannosyltransferase)	LOC106155289	Lingula unguis	408	GO:0004378; GO:0006486; GO:0102704	protein glycosylation [GO:0006486]		GDP-Man:Man1GlcNAc2-PP-Dol alpha-1,3-mannosyltransferase activity [GO:0004378]; GDP-Man:Man2GlcNAc2-PP-dolichol alpha-1,6-mannosyltransferase activity [GO:0102704]		IPR027054;IPR001296;IPR028098;	PF13439;PF00534;
716	NODE_49455_length_1414_cov_321.152381_g4524_i11_829_1414_-	1.43191	-0.930519	-2.29561	0.0161844	0.355446	-0.12973	0	0.771184	0.999869	0.185955	0	0.665793	0.877636	0.403337	0.490974	0.328985	0.660532	A0A6J8A2A4	A0A6J8A2A4_MYTCO	unreviewed	ARHGEF7	MCOR_3060	Mytilus coruscus (Sea mussel)	767	GO:0005085; GO:0030027		lamellipodium [GO:0030027]	guanyl-nucleotide exchange factor activity [GO:0005085]	cd00160;	IPR035899;IPR000219;IPR032409;IPR011993;IPR001849;IPR036028;IPR001452;	PF16523;PF00169;PF00621;PF14604;
717	NODE_211_length_11628_cov_66.878573_g147_i0_7016_11530_-	4.08323	-0.808753	-2.29011	0.0162201	0.355734	-0.735992	-1.98585	0.0301943	0.717945	0.909647	3.13457	0.00246812	0.0210358	0.599579	1.58604	0.0639597	0.246451	K1QHP9	K1QHP9_CRAGI	unreviewed	DNA excision repair protein ERCC-6	CGI_10004574	Crassostrea gigas (Pacific oyster) (Crassostrea angulata)	1410	GO:0005524			ATP binding [GO:0005524]		IPR014001;IPR001650;IPR027417;IPR038718;IPR000330;	PF00271;PF00176;
718	NODE_37758_length_1790_cov_7167.653647_g18403_i1_228_1790_+	8.5003	2.52144	2.40529	0.0162699	0.356061	3.15653	3.04961	0.00381192	0.266411	3.29606	3.27603	0.00222718	0.0196204	3.58481	3.52378	0.00124343	0.0152996	A0A6J8A6L7	A0A6J8A6L7_MYTCO	unreviewed	Phosphoenolpyruvate carboxykinase (GTP) (EC 4.1.1.32)	MCOR_4136	Mytilus coruscus (Sea mussel)	659	GO:0004613; GO:0005525; GO:0006094; GO:0046872	gluconeogenesis [GO:0006094]		GTP binding [GO:0005525]; metal ion binding [GO:0046872]; phosphoenolpyruvate carboxykinase (GTP) activity [GO:0004613]	cd00819;	IPR018091;IPR013035;IPR008209;IPR035077;IPR035078;IPR008210;	PF00821;PF17297;
719	NODE_11031_length_3687_cov_55.396097_g4975_i1_288_3623_-	3.33516	-0.806287	-2.28829	0.0162803	0.356061	-0.817167	-2.16851	0.0209391	0.601812	0.613595	1.72622	0.0494978	0.179055	0.72856	2.13936	0.0221159	0.121638	A0A1S3HID6	A0A1S3HID6_LINUN	unreviewed	DNA cross-link repair protein SNM1-like	LOC106155443	Lingula unguis	640	GO:0005634		nucleus [GO:0005634]			IPR011084;IPR036866;	PF07522;
720	NODE_19566_length_2765_cov_136.794551_g9570_i0_1_1336_+	3.35797	-0.788366	-2.28396	0.0164142	0.357402	-0.0804651	0	0.857422	0.999869	0.656209	1.996	0.0294637	0.124309	0.316038	0.242976	0.412505	0.737958	A0A6J8CL70	A0A6J8CL70_MYTCO	unreviewed	Inhibitor of growth protein	MCOR_31633	Mytilus coruscus (Sea mussel)	439	GO:0005634; GO:0006325; GO:0040008; GO:0046872	chromatin organization [GO:0006325]; regulation of growth [GO:0040008]	nucleus [GO:0005634]	metal ion binding [GO:0046872]	cd15585;	IPR038004;IPR042020;IPR028651;IPR024610;IPR019786;IPR011011;IPR001965;IPR019787;IPR013083;	PF12998;
721	NODE_72850_length_932_cov_1343.178935_g37279_i1_1_932_-	3.77071	1.47852	2.32771	0.0164373	0.357402	-0.20707	0	0.753341	0.999869	-0.117287	0	0.858946	0.964368	-1.47609	-1.75926	0.0562189	0.228072	A0A6J8A3R0	A0A6J8A3R0_MYTCO	unreviewed	Uncharacterized protein	MCOR_3551	Mytilus coruscus (Sea mussel)	1431	GO:0016787; GO:0030246			carbohydrate binding [GO:0030246]; hydrolase activity [GO:0016787]	cd00108;	IPR000742;IPR024731;IPR000001;IPR013806;IPR018056;IPR038178;IPR000922;IPR043159;IPR022041;IPR036084;IPR002919;IPR014853;IPR001846;	PF08742;PF12947;PF02140;PF00051;PF12248;PF01826;PF00094;
722	NODE_62064_length_1119_cov_191.268224_g31969_i0_1_1119_+	3.17196	1.20065	2.30534	0.0164413	0.357402	0.0237279	0	0.961115	0.999869	-0.216674	0	0.700209	0.893898	-0.981981	-1.70506	0.055068	0.225422	NA	NA	NA	NA	NA	NA	NA	NA	NA	NA	NA	NA	NA	NA
723	NODE_40098_length_1703_cov_187.907497_g13505_i1_1_1549_-	3.93457	-0.623742	-2.28026	0.0164689	0.357402	-0.217698	0	0.615838	0.999869	-0.257246	0	0.516244	0.776019	0.228364	0	0.591767	0.864588	A0A6J8AZ91	A0A6J8AZ91_MYTCO	unreviewed	OA1	MCOR_12999	Mytilus coruscus (Sea mussel)	569	GO:0004930; GO:0007166; GO:0016021; GO:0035240; GO:0072544; GO:0072545	cell surface receptor signaling pathway [GO:0007166]	integral component of membrane [GO:0016021]	dopamine binding [GO:0035240]; G protein-coupled receptor activity [GO:0004930]; L-DOPA binding [GO:0072544]; tyrosine binding [GO:0072545]		IPR017981;IPR001414;	PF02101;
724	NODE_281708_length_205_cov_88678.942308_g240268_i0_1_205_+	7.39569	0.882675	2.2843	0.0165064	0.357402	0.27525	0.0444832	0.514023	0.999869	-0.209899	0	0.626936	0.853444	-0.447112	-0.658167	0.26818	0.591961	A0A3Q7SRE5	A0A3Q7SRE5_VULVU	unreviewed	ubiquitin	LOC112922823	Vulpes vulpes (Red fox)	120						IPR000626;IPR029071;IPR019954;IPR019956;	PF00240;
725	NODE_28083_length_2220_cov_75.421004_g13666_i0_186_1121_+	2.41546	1.02272	2.29024	0.016545	0.357402	0.63433	1.07994	0.154185	0.999869	1.84961	5.13224	2.1108e-05	0.000570314	1.15334	2.69793	0.00681885	0.0520311	A0A6J8B706	A0A6J8B706_MYTCO	unreviewed	Uncharacterized protein	MCOR_15762	Mytilus coruscus (Sea mussel)	311						IPR018881;	PF10561;
726	NODE_89466_length_718_cov_533.159940_g51780_i0_1_718_+	3.8799	0.944278	2.28538	0.016565	0.357402	0.233501	0	0.598103	0.999869	-0.158924	0	0.729529	0.908651	-0.223799	0	0.620296	0.880342	A0A6J8EHD1	A0A6J8EHD1_MYTCO	unreviewed	Uncharacterized protein	MCOR_52181	Mytilus coruscus (Sea mussel)	639	GO:0016021		integral component of membrane [GO:0016021]
727	NODE_10330_length_3795_cov_67.006941_g1171_i1_1341_3795_-	3.25486	-1.39573	-2.31715	0.0165758	0.357402	-2.49362	-3.77762	0.000599842	0.0865368	0.661592	1.01359	0.175213	0.407758	-1.10052	-1.68464	0.0593132	0.234555	A0A6J8ADM5	A0A6J8ADM5_MYTCO	unreviewed	Uncharacterized protein	MCOR_6512	Mytilus coruscus (Sea mussel)	635	GO:0005509			calcium ion binding [GO:0005509]		IPR001881;IPR013032;IPR000742;IPR000152;IPR018097;IPR002035;IPR036465;	PF00008;PF12661;PF00092;
728	NODE_1759_length_7062_cov_265.151861_g1015_i0_345_5222_+	6.41474	-0.549863	-2.27688	0.01658	0.357402	-0.175559	0	0.753632	0.999869	-0.120485	0	0.869526	0.967047	-0.113199	0	0.879874	0.985399	A0A6J8DLL2	A0A6J8DLL2_MYTCO	unreviewed	MLL5 (EC 2.1.1.354)	MCOR_42746	Mytilus coruscus (Sea mussel)	1769	GO:0008168; GO:0032259; GO:0046872	methylation [GO:0032259]		metal ion binding [GO:0046872]; methyltransferase activity [GO:0008168]		IPR001214;IPR019786;IPR011011;IPR001965;IPR019787;IPR013083;	PF00628;PF00856;
729	NODE_20577_length_2686_cov_384.704209_g10041_i0_1_1135_+	4.28869	-2.80044	-2.41144	0.0165843	0.357402	-0.430268	-0.150498	0.710524	0.999869	-1.40471	-1.19408	0.17047	0.401037	-3.45191	-1.96455	0.0474599	0.203798	A0A6J8BTW2	A0A6J8BTW2_MYTCO	unreviewed	PAM (EC 1.14.17.3) (EC 4.3.2.5)	MCOR_21245	Mytilus coruscus (Sea mussel)	345	GO:0004504; GO:0004598; GO:0005507			copper ion binding [GO:0005507]; peptidylamidoglycolate lyase activity [GO:0004598]; peptidylglycine monooxygenase activity [GO:0004504]		IPR014784;IPR036939;IPR024548;IPR008977;	PF03712;
730	NODE_10885_length_3712_cov_3812.677860_g5476_i0_2412_3120_+	9.1046	0.848266	2.28035	0.0166006	0.357402	0.326217	0.256297	0.413127	0.999869	0.711193	1.73991	0.0486428	0.176864	0.0997477	0	0.820375	0.970483	Q2XT33	Q2XT33_MYTED	unreviewed	LIM protein	LIM	Mytilus edulis (Blue mussel)	184	GO:0046872			metal ion binding [GO:0046872]		IPR001781;	PF00412;
731	NODE_24603_length_2416_cov_1092.789607_g5615_i3_1_2416_-	6.44432	0.964552	2.28502	0.0166144	0.357402	0.179994	0	0.686436	0.999869	0.683048	1.36086	0.0967421	0.279902	0.466116	0.668501	0.268247	0.592026	A0A6J8EBW5	A0A6J8EBW5_MYTCO	unreviewed	COL6A	MCOR_49934	Mytilus coruscus (Sea mussel)	2564	GO:0003677; GO:0005509; GO:0006310; GO:0015074	DNA integration [GO:0015074]; DNA recombination [GO:0006310]		calcium ion binding [GO:0005509]; DNA binding [GO:0003677]		IPR001881;IPR000742;IPR000152;IPR013762;IPR002035;IPR036465;	PF00008;PF00092;
732	NODE_9329_length_3975_cov_116.636016_g4780_i0_1857_3533_-	3.75066	-1.22466	-2.30089	0.0166686	0.358031	-0.777074	-1.22662	0.127349	0.999869	-0.190939	0	0.693267	0.891112	0.302769	0.105015	0.533371	0.826738	A0A6J8DFN0	A0A6J8DFN0_MYTCO	unreviewed	Uncharacterized protein	MCOR_40004	Mytilus coruscus (Sea mussel)	360	GO:0002020; GO:0003712; GO:0005634; GO:0006355; GO:0042981; GO:0070513	regulation of apoptotic process [GO:0042981]; regulation of transcription, DNA-templated [GO:0006355]	nucleus [GO:0005634]	death domain binding [GO:0070513]; protease binding [GO:0002020]; transcription coregulator activity [GO:0003712]		IPR001315;IPR037939;IPR011029;IPR006988;	PF00619;PF04904;
733	NODE_6603_length_4567_cov_99.338645_g3447_i0_1_2381_+	3.74173	-0.811888	-2.2767	0.0166891	0.358031	-0.262663	0	0.52085	0.999869	-0.316138	-0.232523	0.418693	0.691484	0.217634	0	0.601837	0.869997	A0A6J8DCQ8	A0A6J8DCQ8_MYTCO	unreviewed	CAPNN (EC 3.4.22.-)	MCOR_39485	Mytilus coruscus (Sea mussel)	748	GO:0004198			calcium-dependent cysteine-type endopeptidase activity [GO:0004198]	cd00214;cd00044;	IPR033883;IPR022684;IPR022682;IPR022683;IPR036213;IPR011992;IPR038765;IPR000169;IPR001300;	PF01067;PF00648;
734	NODE_1306_length_7644_cov_37.624885_g769_i0_248_1255_+	1.91025	-1.28864	-2.30347	0.0167592	0.358764	-0.653	-0.914218	0.207059	0.999869	-0.366698	-0.255107	0.468466	0.734825	-0.680183	-0.97209	0.190462	0.488184	A0A6J8DLR5	A0A6J8DLR5_MYTCO	unreviewed	CARD domain-containing protein	MCOR_41248	Mytilus coruscus (Sea mussel)	323	GO:0042981	regulation of apoptotic process [GO:0042981]				IPR001315;IPR011029;	PF00619;
735	NODE_15853_length_3091_cov_746.578895_g1682_i4_111_3091_+	5.08826	0.834901	2.27355	0.0168256	0.358764	0.325427	0.251512	0.415466	0.999869	0.117922	0	0.78749	0.935576	0.308028	0.180891	0.445008	0.76453	K1P339	K1P339_CRAGI	unreviewed	Vinculin	CGI_10014632	Crassostrea gigas (Pacific oyster) (Crassostrea angulata)	1133	GO:0005198; GO:0005737; GO:0005886; GO:0005912; GO:0007155; GO:0015629; GO:0051015	cell adhesion [GO:0007155]	actin cytoskeleton [GO:0015629]; adherens junction [GO:0005912]; cytoplasm [GO:0005737]; plasma membrane [GO:0005886]	actin filament binding [GO:0051015]; structural molecule activity [GO:0005198]		IPR036723;IPR017997;IPR006077;IPR000633;	PF01044;
736	NODE_176745_length_305_cov_2119.812500_g135306_i0_1_305_+	3.99098	0.714514	2.26989	0.016858	0.358764	0.337336	0.398185	0.349247	0.999869	0.429784	0.817566	0.212634	0.464527	-0.116439	0	0.802804	0.965842	A0A6J8E6H2	A0A6J8E6H2_MYTCO	unreviewed	C2 domain-containing protein	MCOR_47801	Mytilus coruscus (Sea mussel)	740	GO:0016021		integral component of membrane [GO:0016021]			IPR000008;IPR035892;IPR039934;IPR040885;	PF00168;PF18696;
737	NODE_55357_length_1262_cov_1782.163232_g27901_i0_1_1160_-	6.91146	0.624064	2.26814	0.0168925	0.358764	0.298006	0.224967	0.412872	0.999869	0.615513	2.21227	0.0189751	0.0922075	0.0872612	0	0.881217	0.985853	A0A6J8E6H2	A0A6J8E6H2_MYTCO	unreviewed	C2 domain-containing protein	MCOR_47801	Mytilus coruscus (Sea mussel)	740	GO:0016021		integral component of membrane [GO:0016021]			IPR000008;IPR035892;IPR039934;IPR040885;	PF00168;PF18696;
738	NODE_16027_length_3075_cov_788.379048_g7918_i0_1934_3075_-	6.71726	0.898717	2.27398	0.016896	0.358764	0.44456	0.645007	0.27287	0.999869	-0.152257	0	0.729277	0.908634	-0.726743	-1.60863	0.0623884	0.242343	A0A6J8DNJ4	A0A6J8DNJ4_MYTCO	unreviewed	Adenosine kinase (EC 2.7.1.20)	MCOR_42915	Mytilus coruscus (Sea mussel)	368	GO:0004001; GO:0006166; GO:0044209	AMP salvage [GO:0044209]; purine ribonucleoside salvage [GO:0006166]		adenosine kinase activity [GO:0004001]		IPR001805;IPR002173;IPR011611;IPR029056;	PF00294;
739	NODE_321946_length_188_cov_47675.251799_g280506_i0_1_188_-	6.10107	1.1778	2.29112	0.016896	0.358764	0.599802	0.878831	0.212098	0.999869	1.09158	2.07092	0.0266805	0.116251	0.314162	0.132658	0.52226	0.819165	Q5UB47	Q5UB47_9CAEN	unreviewed	Actin (Fragment)		Tritia obsoleta	98						IPR004000;IPR043129;	PF00022;
740	NODE_35657_length_1871_cov_56.998353_g17360_i0_404_1871_-	2.30694	1.12886	2.28578	0.01696	0.358764	0.387923	0.272499	0.478872	0.999869	-0.0429581	0	0.935186	0.985872	0.250206	0	0.652177	0.897753	A0A6J8EM85	A0A6J8EM85_MYTCO	unreviewed	Conditioned medium factor receptor 1	MCOR_53585	Mytilus coruscus (Sea mussel)	452	GO:0004497; GO:0071949			FAD binding [GO:0071949]; monooxygenase activity [GO:0004497]		IPR002938;IPR036188;	PF01494;
741	NODE_39992_length_1707_cov_47.603136_g19591_i0_1_691_+	1.257	-1.13794	-2.28608	0.0169731	0.358764	-0.739581	-1.23301	0.123851	0.999869	-0.311254	-0.129406	0.518076	0.777923	0.450797	0.531568	0.328229	0.659603	A0A6J8BEX5	A0A6J8BEX5_MYTCO	unreviewed	GLTP domain-containing protein	MCOR_18062	Mytilus coruscus (Sea mussel)	209	GO:0005737; GO:0120013		cytoplasm [GO:0005737]	lipid transfer activity [GO:0120013]		IPR036497;IPR014830;	PF08718;
742	NODE_75267_length_895_cov_186.704492_g40693_i0_356_895_+	2.00159	-1.37311	-2.30456	0.0169745	0.358764	-1.30185	-1.93139	0.0375212	0.797668	-1.38278	-2.31046	0.0167837	0.0843745	-1.83745	-2.78952	0.00604165	0.0475738	A0A6J8AV38	A0A6J8AV38_MYTCO	unreviewed	MYD88	MCOR_11511	Mytilus coruscus (Sea mussel)	453	GO:0002755; GO:0005737; GO:0043123; GO:0070976	MyD88-dependent toll-like receptor signaling pathway [GO:0002755]; positive regulation of I-kappaB kinase/NF-kappaB signaling [GO:0043123]	cytoplasm [GO:0005737]	TIR domain binding [GO:0070976]	cd08312;	IPR011029;IPR000488;IPR034249;IPR017281;IPR000157;IPR035897;	PF00531;PF13676;
743	NODE_39148_length_1737_cov_1196.770142_g7812_i2_194_1591_+	6.60894	0.748186	2.26592	0.0170186	0.358764	0.0586602	0	0.898345	0.999869	-1.2603	-4.4393	0.000109468	0.00205171	-1.16454	-4.08309	0.000258432	0.00479557	A0A0C5PIW3	A0A0C5PIW3_MYTGA	unreviewed	Fibrinogen-related protein 9		Mytilus galloprovincialis (Mediterranean mussel)	352	GO:0016021		integral component of membrane [GO:0016021]		cd00087;	IPR036056;IPR002181;IPR020837;	PF00147;
744	NODE_20651_length_2681_cov_189.726444_g10079_i0_1_1705_+	4.36743	-1.16831	-2.28689	0.017026	0.358764	-0.120819	0	0.814489	0.999869	0.0885222	0	0.852851	0.962126	0.797624	1.37598	0.0977247	0.326806	A0A6J8AYC1	A0A6J8AYC1_MYTCO	unreviewed	Uncharacterized protein	MCOR_12949	Mytilus coruscus (Sea mussel)	375
745	NODE_4883_length_5120_cov_595.632617_g2580_i0_1_4303_+	7.27344	-0.698299	-2.2645	0.0170421	0.358764	-0.225618	0	0.585418	0.999869	-0.0587531	0	0.905464	0.977291	0.0900497	0	0.850596	0.978569	A0A6J8CWR8	A0A6J8CWR8_MYTCO	unreviewed	Uncharacterized protein	MCOR_33619	Mytilus coruscus (Sea mussel)	2440	GO:0005509; GO:0005886; GO:0007156; GO:0016021	homophilic cell adhesion via plasma membrane adhesion molecules [GO:0007156]	integral component of membrane [GO:0016021]; plasma membrane [GO:0005886]	calcium ion binding [GO:0005509]		IPR002126;IPR015919;IPR020894;IPR013320;IPR000742;IPR001791;	PF00028;PF02210;
746	NODE_61939_length_1121_cov_305.082090_g28423_i1_1_978_-	3.85831	0.924627	2.27061	0.0170599	0.358764	0.736666	1.52191	0.0733819	0.999869	-0.262422	0	0.560228	0.809481	-0.100569	0	0.828622	0.972249	A0A210PQU1	A0A210PQU1_MIZYE	unreviewed	Uncharacterized protein	KP79_PYT23665	Mizuhopecten yessoensis (Japanese scallop) (Patinopecten yessoensis)	454
747	NODE_16778_length_3003_cov_680.208192_g4748_i4_1499_3003_-	3.75712	0.945825	2.27156	0.0170632	0.358764	1.73896	4.51009	9.39725e-05	0.0275788	2.00321	6.15589	1.93979e-06	9.32817e-05	2.31031	6.41926	1.08203e-06	0.000101886	A0A6J8AXY8	A0A6J8AXY8_MYTCO	unreviewed	Uncharacterized protein	MCOR_12425	Mytilus coruscus (Sea mussel)	1084	GO:0003677; GO:0005634		nucleus [GO:0005634]	DNA binding [GO:0003677]		IPR000210;IPR009057;IPR007889;IPR035500;IPR000536;IPR001723;IPR011333;	PF00651;PF00104;PF05225;
748	NODE_46312_length_1506_cov_1293.221002_g22876_i0_1_1142_+	5.90186	0.792241	2.26559	0.0170655	0.358764	0.951301	3.04193	0.00306372	0.231956	2.64598	10.6068	2.81122e-10	3.15761e-07	2.18483	8.67657	9.42254e-09	3.8992e-06	A0A6J8B693	A0A6J8B693_MYTCO	unreviewed	Uncharacterized protein	MCOR_14723	Mytilus coruscus (Sea mussel)	340						IPR002068;IPR001436;IPR008978;	PF00011;
749	NODE_2519_length_6358_cov_102.377397_g678_i1_1336_6358_-	3.45212	4.31865	2.45034	0.0171615	0.360186	-0.701089	-0.394994	0.545522	0.999869	4.73821	2.73097	0.00917125	0.0553195	-1.9685	-1.29466	0.156985	0.435378	A0A6J8EYL2	A0A6J8EYL2_MYTCO	unreviewed	Poly [ADP-ribose] polymerase (PARP) (EC 2.4.2.-)	MCOR_56210	Mytilus coruscus (Sea mussel)	2435	GO:0003723; GO:0003950			NAD+ ADP-ribosyltransferase activity [GO:0003950]; RNA binding [GO:0003723]		IPR002589;IPR043472;IPR012677;IPR038765;IPR034401;IPR012317;IPR035979;IPR012415;IPR000504;IPR004170;IPR037197;	PF07832;PF01661;PF00644;
750	NODE_3758_length_5596_cov_54.117000_g2037_i0_2426_5350_-	3.40277	0.915892	2.26662	0.0171903	0.360186	0.700779	1.4848	0.0778795	0.999869	0.251264	0	0.56973	0.815864	-0.210889	0	0.642434	0.893276	A0A6J8BL03	A0A6J8BL03_MYTCO	unreviewed	Uncharacterized protein	MCOR_20248	Mytilus coruscus (Sea mussel)	1024	GO:0003676			nucleic acid binding [GO:0003676]		IPR035979;IPR039878;
751	NODE_103134_length_593_cov_623.615809_g35487_i3_1_470_-	3.16186	1.06703	2.27495	0.0172019	0.360186	0.722923	1.37104	0.0961405	0.999869	2.00471	5.27193	1.52457e-05	0.000442379	1.54873	4.07369	0.000268345	0.00493535	A0A6J8E280	A0A6J8E280_MYTCO	unreviewed	Transmembrane protein 185-like,Transmembrane protein 185A,Transmembrane protein 185B	MCOR_47007	Mytilus coruscus (Sea mussel)	343	GO:0016021		integral component of membrane [GO:0016021]			IPR019396;	PF10269;
752	NODE_1319_length_7621_cov_666.551109_g777_i0_5637_7240_-	5.45781	-0.570851	-2.25828	0.0172387	0.360477	-0.285359	-0.162633	0.436484	0.999869	0.319367	0.427636	0.336706	0.61027	0.359066	0.716612	0.240744	0.558197	A0A126Q9D7	A0A126Q9D7_MYTGA	unreviewed	RNA helicase (EC 3.6.4.13)		Mytilus galloprovincialis (Mediterranean mussel)	443	GO:0003676; GO:0003724; GO:0005524			ATP binding [GO:0005524]; nucleic acid binding [GO:0003676]; RNA helicase activity [GO:0003724]		IPR011545;IPR014001;IPR001650;IPR027417;IPR000629;IPR014014;	PF00270;PF00271;
753	NODE_5461_length_4915_cov_35.274147_g2867_i0_265_4713_-	2.91754	-1.39389	-2.29822	0.0172803	0.360478	-1.46059	-2.23557	0.0201004	0.588602	-1.50941	-2.46977	0.0120093	0.0666359	-1.24596	-1.86978	0.0421412	0.188634	A0A6J8F068	A0A6J8F068_MYTCO	unreviewed	Chitin synthase (EC 2.4.1.16)	MCOR_57879	Mytilus coruscus (Sea mussel)	1505	GO:0004100; GO:0016021		integral component of membrane [GO:0016021]	chitin synthase activity [GO:0004100]		IPR004835;IPR029044;IPR001660;IPR013761;	PF07647;
754	NODE_64017_length_1082_cov_7005.316554_g33162_i0_284_544_+	4.27145	1.10938	2.27513	0.0173035	0.360478	0.339937	0.187022	0.505237	0.999869	0.190345	0	0.703209	0.89533	-0.396463	-0.302091	0.457738	0.773124	V4ADZ7	V4ADZ7_LOTGI	unreviewed	ACB domain-containing protein	LOTGIDRAFT_205113	Lottia gigantea (Giant owl limpet)	87	GO:0000062			fatty-acyl-CoA binding [GO:0000062]		IPR022408;IPR000582;IPR035984;IPR014352;	PF00887;
755	NODE_11100_length_3678_cov_20.175806_g5568_i0_244_3103_+	1.62121	-1.11744	-2.27533	0.0173175	0.360478	0.0521681	0	0.911742	0.999869	1.08505	2.47987	0.0110268	0.0627223	0.804125	1.67482	0.0559134	0.227428	NA	NA	NA	NA	NA	NA	NA	NA	NA	NA	NA	NA	NA	NA
756	NODE_32820_length_1987_cov_271.907121_g15941_i0_719_1702_-	3.53987	-3.75973	-2.43009	0.0173305	0.360478	0.389605	0.126677	0.710482	0.999869	2.14038	2.10505	0.0303351	0.126901	0.315625	0.051379	0.768613	0.952155	A0A6J8D631	A0A6J8D631_MYTCO	unreviewed	Uncharacterized protein	MCOR_37403	Mytilus coruscus (Sea mussel)	312	GO:0008270			zinc ion binding [GO:0008270]		IPR000315;	PF00643;
757	NODE_10465_length_3771_cov_263.550242_g2144_i4_1_2862_+	1.7196	-0.920849	-2.26216	0.0173624	0.360666	-0.731301	-1.64428	0.0584213	0.936994	-2.61728	-7.47575	1.09432e-07	1.19622e-05	-1.13736	-2.93574	0.00395274	0.0355014	A0A6J8DNK6	A0A6J8DNK6_MYTCO	unreviewed	Uncharacterized protein	MCOR_42925	Mytilus coruscus (Sea mussel)	863						IPR018379;IPR000210;IPR011333;	PF10523;PF00651;
758	NODE_1522_length_7349_cov_96.793699_g902_i0_317_6595_+	5.12292	-0.703823	-2.25484	0.0173928	0.360698	-0.637834	-1.871	0.0376282	0.797668	-0.31282	-0.259803	0.402071	0.677006	-0.503904	-1.20985	0.120208	0.370537	A0A6J7ZYS0	A0A6J7ZYS0_MYTCO	unreviewed	DSCAM	MCOR_1124	Mytilus coruscus (Sea mussel)	2125	GO:0007155; GO:0007417; GO:0016021	cell adhesion [GO:0007155]; central nervous system development [GO:0007417]	integral component of membrane [GO:0016021]		cd00063;	IPR033029;IPR003961;IPR036116;IPR007110;IPR036179;IPR013783;IPR013098;IPR003599;IPR003598;	PF00041;PF07679;
759	NODE_33321_length_1967_cov_223.570386_g15632_i1_1326_1967_-	3.76096	0.686307	2.25417	0.0174098	0.360698	0.468263	1.0204	0.160215	0.999869	0.0747397	0	0.874987	0.969023	-0.204822	0	0.625819	0.882785	A0A6J8DPR7	A0A6J8DPR7_MYTCO	unreviewed	GID4	MCOR_42870	Mytilus coruscus (Sea mussel)	201						IPR018618;	PF09783;
760	NODE_9176_length_4002_cov_33.633190_g4698_i0_1_2474_+	2.35405	-1.16337	-2.27442	0.0174796	0.361668	-0.115789	0	0.809913	0.999869	-0.0999454	0	0.834043	0.954336	-0.0855665	0	0.859059	0.980358	A0A6J8C0M3	A0A6J8C0M3_MYTCO	unreviewed	HMCN	MCOR_25059	Mytilus coruscus (Sea mussel)	654	GO:0016021		integral component of membrane [GO:0016021]			IPR001304;IPR016186;IPR016187;IPR007110;IPR036179;IPR013783;IPR003599;IPR003598;IPR013151;	PF00047;PF00059;
761	NODE_49493_length_1413_cov_312.310850_g24576_i0_1_1092_-	1.68449	1.32478	2.28608	0.0175264	0.361892	0.835168	1.42776	0.0899458	0.999869	0.509189	0.49533	0.380131	0.654748	-0.636014	-0.805493	0.247419	0.567566	A0A6J8BMY0	A0A6J8BMY0_MYTCO	unreviewed	ILK (EC 2.7.11.1)	MCOR_20314	Mytilus coruscus (Sea mussel)	474	GO:0005524; GO:0106310; GO:0106311			ATP binding [GO:0005524]; protein serine kinase activity [GO:0106310]; protein threonine kinase activity [GO:0106311]		IPR002110;IPR020683;IPR036770;IPR011009;IPR000719;IPR001245;	PF12796;PF13606;PF07714;
762	NODE_52755_length_1326_cov_77.870008_g26364_i0_4_1197_-	2.0979	-1.16105	-2.27244	0.0175482	0.361892	0.301598	0.0972444	0.546171	0.999869	-1.82988	-3.62811	0.000809208	0.00955315	-1.53188	-2.6797	0.00745978	0.0558329	A0A6J8AH48	A0A6J8AH48_MYTCO	unreviewed	Hexosyltransferase (EC 2.4.1.-)	MCOR_7141	Mytilus coruscus (Sea mussel)	357	GO:0000139; GO:0006486; GO:0016021; GO:0016757	protein glycosylation [GO:0006486]	Golgi membrane [GO:0000139]; integral component of membrane [GO:0016021]	transferase activity, transferring glycosyl groups [GO:0016757]		IPR002659;	PF01762;
763	NODE_135888_length_413_cov_5730.791209_g94653_i0_118_413_-	5.23639	1.53318	2.30206	0.0175821	0.361892	1.42045	1.83715	0.047107	0.887134	0.0622373	0	0.923402	0.981609	1.13015	1.35631	0.114869	0.360063	A0A6J8D7I6	A0A6J8D7I6_MYTCO	unreviewed	Uncharacterized protein	MCOR_37706	Mytilus coruscus (Sea mussel)	308
764	NODE_58363_length_1195_cov_208.263525_g29661_i0_1_1033_+	2.39998	-1.26406	-2.27964	0.0175825	0.361892	-0.694551	-0.9985	0.18342	0.999869	-0.151696	0	0.760034	0.921874	0.215263	0	0.666781	0.905565	A0A6J8ABN1	A0A6J8ABN1_MYTCO	unreviewed	B box-type domain-containing protein	MCOR_5306	Mytilus coruscus (Sea mussel)	558	GO:0008270			zinc ion binding [GO:0008270]		IPR011042;IPR015943;IPR000315;
765	NODE_5537_length_4889_cov_65.066736_g2906_i0_1254_4889_-	3.30394	0.927621	2.254	0.017678	0.363167	0.454498	0.705763	0.251466	0.999869	0.158362	0	0.727426	0.907565	-0.783609	-1.66965	0.0562311	0.228072	A0A6J8CCB9	A0A6J8CCB9_MYTCO	unreviewed	BICC1	MCOR_27747	Mytilus coruscus (Sea mussel)	1165	GO:0003723; GO:0007275	multicellular organism development [GO:0007275]		RNA binding [GO:0003723]	cd09520;	IPR037974;IPR004087;IPR004088;IPR036612;IPR001660;IPR013761;	PF00013;PF00536;
766	NODE_59190_length_1178_cov_119.283437_g30167_i0_1_1178_+	2.72561	0.954724	2.25506	0.0176907	0.363167	0.407055	0.484424	0.333895	0.999869	0.181715	0	0.693591	0.891112	-0.359515	-0.29593	0.419906	0.743371	A0A6J8DJY1	A0A6J8DJY1_MYTCO	unreviewed	ACSF2 (EC 6.2.1.2)	MCOR_42292	Mytilus coruscus (Sea mussel)	781	GO:0016021; GO:0047760		integral component of membrane [GO:0016021]	butyrate-CoA ligase activity [GO:0047760]	cd05905;	IPR025110;IPR020845;IPR000873;IPR042099;IPR037337;	PF00501;PF13193;
767	NODE_47229_length_1479_cov_346.055245_g23331_i0_1_1479_+	4.63619	-0.691681	-2.24365	0.0177989	0.364631	-0.0138775	0	0.979711	0.999869	-0.0564028	0	0.912645	0.978984	-0.291538	-0.160046	0.439756	0.759908	A0A6J8EFW9	A0A6J8EFW9_MYTCO	unreviewed	Basal body-orientation factor 1 (Coiled-coil domain-containing protein 176)	MCOR_51281	Mytilus coruscus (Sea mussel)	510	GO:0005737; GO:0036064		ciliary basal body [GO:0036064]; cytoplasm [GO:0005737]			IPR029582;IPR032777;	PF14988;
768	NODE_4896_length_5115_cov_33.947098_g2587_i0_269_2366_+	2.19837	-0.951157	-2.25175	0.0178084	0.364631	-0.750937	-1.49325	0.0776254	0.999869	0.289157	0.0974531	0.487513	0.751361	0.245078	0	0.57475	0.854571	A0A6J8A154	A0A6J8A154_MYTCO	unreviewed	Spindle assembly abnormal protein 6 homolog	MCOR_3037	Mytilus coruscus (Sea mussel)	665	GO:0005737; GO:0005815; GO:0007049	cell cycle [GO:0007049]	cytoplasm [GO:0005737]; microtubule organizing center [GO:0005815]			IPR032396;IPR038558;IPR041513;	PF16531;PF18594;
769	NODE_92817_length_684_cov_1035.727559_g54552_i0_158_684_+	4.48401	0.860867	2.24606	0.0178655	0.365099	1.23867	3.70804	0.000639934	0.0906573	1.67791	5.5399	7.98474e-06	0.000270022	1.50954	4.78118	4.83207e-05	0.00140451	A0A6J8EEZ1	A0A6J8EEZ1_MYTCO	unreviewed	AN1-type zinc finger protein 6,AN1-type zinc finger protein 5	MCOR_50629	Mytilus coruscus (Sea mussel)	205	GO:0003677; GO:0008270			DNA binding [GO:0003677]; zinc ion binding [GO:0008270]		IPR035896;IPR002653;IPR000058;	PF01754;PF01428;
770	NODE_49846_length_1403_cov_71631.196455_g20860_i1_635_1403_-	8.8309	1.74876	2.31218	0.0178777	0.365099	0.880054	1.06489	0.180171	0.999869	0.14705	0	0.841088	0.956515	0.889661	1.08091	0.175726	0.465985	A0A0K0YB05	A0A0K0YB05_MYTCO	unreviewed	Collagen-like protein-2		Mytilus coruscus (Sea mussel)	453	GO:0005581		collagen trimer [GO:0005581]			IPR002035;IPR036465;	PF00092;
771	NODE_4501_length_5265_cov_1212.299080_g2400_i0_2914_3927_-	6.6302	1.38023	2.2793	0.0179729	0.366568	0.133216	0	0.813234	0.999869	1.31373	2.13971	0.0240788	0.108183	0.161294	0	0.774814	0.954331	A0A6J8EKA6	A0A6J8EKA6_MYTCO	unreviewed	PPP1R3	MCOR_52552	Mytilus coruscus (Sea mussel)	366						IPR005036;IPR038175;IPR030683;	PF03370;
772	NODE_16143_length_3064_cov_704.161857_g7973_i0_1489_2226_+	5.06706	1.66101	2.3	0.0180853	0.36835	2.5285	3.5161	0.00114432	0.134487	3.44816	5.43054	1.15082e-05	0.000359773	2.81488	3.97568	0.000379865	0.00634736	A0A0C5PW48	A0A0C5PW48_MYTGA	unreviewed	Transcription factor fos-like 2		Mytilus galloprovincialis (Mediterranean mussel)	227	GO:0003677; GO:0003700; GO:0006357	regulation of transcription by RNA polymerase II [GO:0006357]		DNA binding [GO:0003677]; DNA-binding transcription factor activity [GO:0003700]		IPR000837;IPR004827;	PF00170;
773	NODE_24232_length_2440_cov_103.293183_g3976_i1_1_1527_+	2.95069	-0.718374	-2.23579	0.0181071	0.36835	0.0747014	0	0.870938	0.999869	0.0365381	0	0.942552	0.987914	0.392146	0.630559	0.269614	0.593793	A0A6J8AW75	A0A6J8AW75_MYTCO	unreviewed	CDK5 and ABL1 enzyme substrate 1	MCOR_11836	Mytilus coruscus (Sea mussel)	523	GO:0051726	regulation of cell cycle [GO:0051726]				IPR012388;IPR036915;IPR006671;	PF00134;
774	NODE_66747_length_1031_cov_1087.336049_g34901_i0_1_820_+	5.63009	0.875466	2.23949	0.0181372	0.368484	0.318074	0.200152	0.444865	0.999869	-0.00466437	0	0.991649	0.997931	0.0271583	0	0.951312	0.997414	A0A6J8BCR5	A0A6J8BCR5_MYTCO	unreviewed	PRDX2_4 (EC 1.11.1.24)	MCOR_17585	Mytilus coruscus (Sea mussel)	257	GO:0004601; GO:0051920			peroxidase activity [GO:0004601]; peroxiredoxin activity [GO:0051920]		IPR000866;IPR019479;IPR036249;IPR013766;	PF10417;PF00578;
775	NODE_88337_length_730_cov_1917.829662_g50857_i0_110_730_-	5.64953	0.679722	2.23326	0.0181835	0.368796	0.310588	0.260039	0.401108	0.999869	0.471421	1.10901	0.140253	0.356203	0.152048	0	0.741099	0.940884	A0A6J8E6V3	A0A6J8E6V3_MYTCO	unreviewed	Triosephosphate isomerase (EC 5.3.1.1)	MCOR_48440	Mytilus coruscus (Sea mussel)	251	GO:0004807; GO:0006094; GO:0006096	gluconeogenesis [GO:0006094]; glycolytic process [GO:0006096]		triose-phosphate isomerase activity [GO:0004807]	cd00311;	IPR013785;IPR035990;IPR022896;IPR000652;IPR020861;	PF00121;
776	NODE_38695_length_1754_cov_70220.765396_g336_i13_1_1754_+	12.3977	0.877514	2.2378	0.0182053	0.368796	1.01407	2.72517	0.00633856	0.344892	2.57987	8.77921	7.82332e-09	1.98697e-06	2.1805	7.1447	2.17707e-07	3.06267e-05	C0Z203	C0Z203_MYTGA	unreviewed	Heat shock protein 90	hsp90-2 hsp90-1	Mytilus galloprovincialis (Mediterranean mussel)	722	GO:0005524; GO:0006457; GO:0051082	protein folding [GO:0006457]		ATP binding [GO:0005524]; unfolded protein binding [GO:0051082]		IPR003594;IPR036890;IPR019805;IPR037196;IPR001404;IPR020575;IPR020568;	PF02518;PF00183;
777	NODE_74456_length_907_cov_172.925408_g40098_i0_134_907_+	2.45407	-0.922801	-2.23944	0.0182229	0.368796	-0.572053	-1.05927	0.155239	0.999869	-0.336773	-0.267354	0.416371	0.689421	-1.06768	-2.61024	0.00823922	0.059761	A0A6J8CI57	A0A6J8CI57_MYTCO	unreviewed	Uncharacterized protein	MCOR_29703	Mytilus coruscus (Sea mussel)	420
778	NODE_4956_length_5096_cov_249.396275_g2616_i0_242_3039_-	5.88487	0.855454	2.23541	0.0182624	0.369121	0.472932	0.778301	0.228669	0.999869	-1.1044	-2.9816	0.0035474	0.0276016	-0.418931	-0.563305	0.300668	0.630738	A0A6J8CYV6	A0A6J8CYV6_MYTCO	unreviewed	Beta-N-acetylhexosaminidase (EC 3.2.1.52) (N-acetyl-beta-glucosaminidase)	MCOR_35798	Mytilus coruscus (Sea mussel)	888	GO:0004563; GO:0005975; GO:0030247; GO:0102148	carbohydrate metabolic process [GO:0005975]		beta-N-acetylhexosaminidase activity [GO:0004563]; N-acetyl-beta-D-galactosaminidase activity [GO:0102148]; polysaccharide binding [GO:0030247]	cd02847;	IPR025705;IPR008965;IPR012291;IPR004866;IPR004867;IPR015883;IPR017853;IPR029018;IPR015882;IPR013783;IPR014756;	PF03173;PF03174;PF00728;PF02838;
779	NODE_83433_length_787_cov_663.666667_g15197_i4_1_770_-	4.36289	-0.882506	-2.23568	0.0182949	0.369303	-0.0214253	0	0.961489	0.999869	-0.0112968	0	0.979707	0.9949	0.59369	1.2847	0.107872	0.346675	A0A6J8ADF5	A0A6J8ADF5_MYTCO	unreviewed	SOX5_6_13	MCOR_6637	Mytilus coruscus (Sea mussel)	664	GO:0003677; GO:0005634		nucleus [GO:0005634]	DNA binding [GO:0003677]		IPR009071;IPR036910;	PF00505;
780	NODE_19355_length_2781_cov_352.926061_g2206_i3_1_606_+	2.84838	-1.22883	-2.25181	0.0185683	0.373873	0.458656	0.462203	0.375609	0.999869	-0.724124	-1.1363	0.146101	0.366102	0.824967	1.36616	0.100523	0.332643	A0A6J8BV04	A0A6J8BV04_MYTCO	unreviewed	EF-hand domain-containing protein	MCOR_23092	Mytilus coruscus (Sea mussel)	183	GO:0005509			calcium ion binding [GO:0005509]		IPR011992;IPR018247;IPR002048;
781	NODE_8980_length_4039_cov_35.500752_g4527_i2_616_3861_-	2.65707	-1.07242	-2.23871	0.0186108	0.373873	-0.422143	-0.464931	0.35238	0.999869	1.24504	3.44813	0.00119305	0.0125911	1.12077	2.91083	0.00418146	0.0370025	A0A6J8CBQ1	A0A6J8CBQ1_MYTCO	unreviewed	Uncharacterized protein	MCOR_27687	Mytilus coruscus (Sea mussel)	1071	GO:0005262; GO:0016021		integral component of membrane [GO:0016021]	calcium channel activity [GO:0005262]		IPR002110;IPR020683;IPR036770;IPR005821;IPR013555;IPR002153;	PF12796;PF00520;PF08344;
782	NODE_38601_length_1758_cov_1503.666472_g18880_i0_843_1460_-	4.68617	0.824873	2.22338	0.0186858	0.373873	0.631819	1.42358	0.0856465	0.999869	0.463499	0.776596	0.228073	0.485771	0.221999	0	0.60178	0.869997	A0A0S7FV01	A0A0S7FV01_9TELE	unreviewed	ECHB (Fragment)	ECHB	Poeciliopsis prolifica (blackstripe livebearer)	182	GO:0016747			transferase activity, transferring acyl groups other than amino-acyl groups [GO:0016747]		IPR016039;IPR020615;IPR020616;	PF00108;
783	NODE_3425_length_5755_cov_72.578689_g419_i2_3187_5601_-	3.64231	-0.80074	-2.22229	0.0186978	0.373873	-1.01183	-2.76342	0.00581298	0.338552	-0.893141	-2.56683	0.00895958	0.0544816	-1.44678	-4.08677	0.00025861	0.00479557	A0A6J7ZWE7	A0A6J7ZWE7_MYTCO	unreviewed	Uncharacterized protein	MCOR_1670	Mytilus coruscus (Sea mussel)	640	GO:0016021		integral component of membrane [GO:0016021]
784	NODE_87462_length_740_cov_319.596237_g50138_i0_1_721_-	3.20483	-1.02247	-2.23256	0.0187204	0.373873	-0.210142	0	0.646358	0.999869	0.221099	0	0.612478	0.844029	1.05136	2.66812	0.00722676	0.0544257	A0A6J8ARR3	A0A6J8ARR3_MYTCO	unreviewed	BIRC7_8	MCOR_10873	Mytilus coruscus (Sea mussel)	292					cd00022;	IPR001370;	PF00653;
785	NODE_59031_length_1181_cov_169.325972_g30075_i0_353_1181_-	3.42949	0.768069	2.22078	0.0187219	0.373873	0.429244	0.7101	0.246355	0.999869	0.765455	2.20395	0.0193875	0.0938059	0.369742	0.450468	0.33552	0.666836	A0A6J8BX27	A0A6J8BX27_MYTCO	unreviewed	Activator of basal transcription 1	MCOR_23871	Mytilus coruscus (Sea mussel)	269	GO:0003723; GO:0005730		nucleolus [GO:0005730]	RNA binding [GO:0003723]	cd12263;	IPR039119;IPR034353;IPR012677;IPR035979;IPR000504;	PF00076;
786	NODE_10432_length_3778_cov_234.780638_g5279_i0_158_925_+	3.35766	-0.822124	-2.22228	0.018725	0.373873	0.0243946	0	0.956421	0.999869	0.493658	1.06703	0.149957	0.372113	0.617067	1.53735	0.0699061	0.262106	A0A6J8DUG9	A0A6J8DUG9_MYTCO	unreviewed	Uncharacterized protein	MCOR_43617	Mytilus coruscus (Sea mussel)	235	GO:0016021		integral component of membrane [GO:0016021]			IPR001614;	PF01275;
787	NODE_33170_length_1973_cov_786.257796_g15966_i1_137_993_+	5.41944	0.90299	2.22541	0.0187328	0.373873	0.130172	0	0.767111	0.999869	0.312851	0.169096	0.465546	0.732364	-0.619685	-1.24344	0.116382	0.363045	A0A6J8AP73	A0A6J8AP73_MYTCO	unreviewed	E3.1.1.45 (EC 3.1.1.45)	MCOR_9832	Mytilus coruscus (Sea mussel)	282	GO:0008806			carboxymethylenebutenolidase activity [GO:0008806]		IPR029058;IPR002925;	PF01738;
788	NODE_18466_length_2854_cov_452.245276_g9066_i0_1906_2406_+	4.29642	1.93781	2.30588	0.0187353	0.373873	0.221249	0	0.742335	0.999869	0.188583	0	0.834145	0.954336	0.135074	0	0.84155	0.976855	A0A6J8B476	A0A6J8B476_MYTCO	unreviewed	Usp domain-containing protein	MCOR_14458	Mytilus coruscus (Sea mussel)	164						IPR014729;IPR006015;IPR006016;	PF00582;
789	NODE_17844_length_2908_cov_235.785589_g8765_i0_1_2824_+	5.1952	0.749962	2.21695	0.0188557	0.375801	-0.0360098	0	0.936723	0.999869	-0.179204	0	0.674475	0.883442	-0.425649	-0.70299	0.248358	0.568972	A0A6J8DA70	A0A6J8DA70_MYTCO	unreviewed	GPATCH1	MCOR_37831	Mytilus coruscus (Sea mussel)	917	GO:0003676; GO:0006397	mRNA processing [GO:0006397]		nucleic acid binding [GO:0003676]		IPR011666;IPR000467;	PF07713;PF01585;
790	NODE_98878_length_628_cov_204754.851468_g59767_i0_1_628_+	11.8435	0.61734	2.21286	0.0189522	0.377245	0.336371	0.466569	0.323252	0.999869	0.481252	1.35717	0.0944967	0.275586	0.0142264	0	0.981694	0.999233	NA	NA	NA	NA	NA	NA	NA	NA	NA	NA	NA	NA	NA	NA
791	NODE_122918_length_469_cov_414.707143_g82061_i0_23_469_+	2.46768	-1.14319	-2.23487	0.0189792	0.377304	-0.0390627	0	0.936942	0.999869	0.56664	0.927773	0.191467	0.43315	0.819313	1.58466	0.066621	0.253721	A0A6J8CVF4	A0A6J8CVF4_MYTCO	unreviewed	Protein kinase domain-containing protein	MCOR_33756	Mytilus coruscus (Sea mussel)	285	GO:0004674; GO:0005524			ATP binding [GO:0005524]; protein serine/threonine kinase activity [GO:0004674]		IPR011009;IPR000719;IPR017441;IPR008271;	PF00069;
792	NODE_69746_length_981_cov_642.072961_g36841_i0_1_981_-	4.87681	-0.659088	-2.20959	0.0190921	0.37885	-0.370507	-0.598455	0.278882	0.999869	-0.740281	-2.6404	0.00757899	0.0488842	-0.177	0	0.694171	0.921323	A0A0F6QPQ1	A0A0F6QPQ1_MYTGA	unreviewed	DeltaNp63gamma	p63	Mytilus galloprovincialis (Mediterranean mussel)	371	GO:0000976; GO:0003700; GO:0005634; GO:0006915; GO:0046872; GO:0051262	apoptotic process [GO:0006915]; protein tetramerization [GO:0051262]	nucleus [GO:0005634]	DNA-binding transcription factor activity [GO:0003700]; metal ion binding [GO:0046872]; transcription regulatory region sequence-specific DNA binding [GO:0000976]	cd08367;	IPR008967;IPR012346;IPR011615;IPR036674;IPR010991;IPR002117;	PF00870;PF07710;
793	NODE_206421_length_262_cov_202107.122066_g164981_i0_1_262_+	2.31542	2.28052	2.32021	0.0191249	0.37885	0.761778	0.73221	0.30951	0.999869	2.08175	2.05632	0.0334615	0.135894	-0.326066	-0.0822763	0.692749	0.920496	A0A076FHY5	A0A076FHY5_PATCE	unreviewed	Beta-actin (Fragment)		Patella caerulea (Rayed Mediterranean limpet)	163						IPR004000;IPR043129;	PF00022;
794	NODE_36869_length_1824_cov_57.530704_g17969_i0_91_1632_-	2.31862	-1.00408	-2.22096	0.0191403	0.37885	0.185828	0	0.674392	0.999869	1.16012	3.29774	0.00169783	0.0161222	0.904002	2.2915	0.0162859	0.0975977	A0A6J8DPT8	A0A6J8DPT8_MYTCO	unreviewed	Uncharacterized protein	MCOR_43006	Mytilus coruscus (Sea mussel)	466
795	NODE_37484_length_1800_cov_250.787550_g18051_i1_274_1666_+	4.22937	-0.76172	-2.20946	0.0191628	0.37885	-0.641247	-1.59241	0.0634705	0.958522	-0.551262	-1.29649	0.105007	0.295867	-0.66625	-1.69004	0.0531654	0.220704	A0A6J8BLG3	A0A6J8BLG3_MYTCO	unreviewed	CUBN	MCOR_20484	Mytilus coruscus (Sea mussel)	455	GO:0016021		integral component of membrane [GO:0016021]		cd00041;	IPR000859;IPR035914;	PF00431;
796	NODE_38145_length_1776_cov_123.522872_g18634_i0_690_1776_-	2.61403	-1.38507	-2.24981	0.0191981	0.37885	-0.338356	-0.152245	0.558898	0.999869	0.782404	1.31574	0.108522	0.302231	1.69017	3.45149	0.0012246	0.0151271	A0A6J8C0N5	A0A6J8C0N5_MYTCO	unreviewed	G_PROTEIN_RECEP_F1_2 domain-containing protein	MCOR_25029	Mytilus coruscus (Sea mussel)	357	GO:0004930; GO:0016021		integral component of membrane [GO:0016021]	G protein-coupled receptor activity [GO:0004930]		IPR000276;IPR017452;	PF00001;
797	NODE_8474_length_4140_cov_304.003178_g4116_i2_1_2697_+	5.36037	1.24626	2.23774	0.0192064	0.37885	1.54698	2.89566	0.0045259	0.296201	2.24749	4.61358	7.55796e-05	0.00155358	1.71025	3.27055	0.00189623	0.0207648	A0A6J8DBB5	A0A6J8DBB5_MYTCO	unreviewed	Lateral signaling target protein 2 homolog,Lateral signaling target protein 2	MCOR_39613	Mytilus coruscus (Sea mussel)	863	GO:0046872			metal ion binding [GO:0046872]	cd15731;	IPR043269;IPR000306;IPR017455;IPR011011;IPR013083;	PF01363;
798	NODE_13746_length_3323_cov_851.547343_g6831_i0_309_2717_+	6.96481	0.918206	2.2138	0.019228	0.37885	0.547352	0.917973	0.192409	0.999869	-0.205684	0	0.642962	0.862876	0.162664	0	0.717934	0.933005	A0A6J8F033	A0A6J8F033_MYTCO	unreviewed	Uncharacterized protein	MCOR_56981	Mytilus coruscus (Sea mussel)	827	GO:0005509			calcium ion binding [GO:0005509]	cd00051;	IPR011992;IPR018247;IPR002048;IPR011993;IPR001849;	PF13202;PF13499;PF00169;
799	NODE_25617_length_2358_cov_192.246860_g12450_i0_144_1700_+	3.31303	2.02924	2.30052	0.0192497	0.37885	0.0245314	0	0.973295	0.999869	0.294879	0.0354361	0.756658	0.920078	0.193795	0	0.788165	0.960711	A0A6J8B4S6	A0A6J8B4S6_MYTCO	unreviewed	PTHR1	MCOR_15064	Mytilus coruscus (Sea mussel)	541	GO:0004930; GO:0005886; GO:0007166; GO:0016021	cell surface receptor signaling pathway [GO:0007166]	integral component of membrane [GO:0016021]; plasma membrane [GO:0005886]	G protein-coupled receptor activity [GO:0004930]		IPR017981;IPR036445;IPR001879;IPR000832;IPR017983;	PF00002;PF02793;
800	NODE_74912_length_900_cov_471.412456_g40428_i0_1_900_-	4.18131	1.00542	2.21707	0.0193027	0.379049	0.183009	0	0.680463	0.999869	0.790968	1.54948	0.0706664	0.228132	-0.179541	0	0.689199	0.918227	A0A6J8AZT8	A0A6J8AZT8_MYTCO	unreviewed	TTN (EC 2.7.11.1)	MCOR_13471	Mytilus coruscus (Sea mussel)	2484	GO:0106310; GO:0106311			protein serine kinase activity [GO:0106310]; protein threonine kinase activity [GO:0106311]		IPR007110;IPR036179;IPR013783;IPR013098;IPR003599;IPR003598;	PF07679;
801	NODE_12815_length_3437_cov_2130.222255_g1302_i2_2389_3437_+	5.84683	0.681299	2.20301	0.0193636	0.379049	0.00685344	0	0.989175	0.999869	0.513178	1.31164	0.102029	0.28976	0.156317	0	0.730017	0.938077	A0A0K0YAY3	A0A0K0YAY3_MYTCO	unreviewed	Heparan sulfate proteoglycan-like protein-1		Mytilus coruscus (Sea mussel)	4278	GO:0005509; GO:0005576		extracellular region [GO:0005576]	calcium ion binding [GO:0005509]	cd00112;	IPR013320;IPR001881;IPR000742;IPR000152;IPR007110;IPR036179;IPR013783;IPR013098;IPR003599;IPR003598;IPR013106;IPR002049;IPR001791;IPR000034;IPR036055;IPR023415;IPR002172;IPR000082;IPR036364;	PF00008;PF07679;PF00052;PF00053;PF00054;PF00057;PF01390;
802	NODE_23401_length_2493_cov_146.670213_g11386_i0_1126_1782_-	2.60723	-0.968235	-2.21147	0.0194374	0.379049	-0.00431943	0	0.992639	0.999869	-0.159233	0	0.718161	0.903302	1.22413	3.17569	0.00227252	0.0238554	A0A6J8D6S2	A0A6J8D6S2_MYTCO	unreviewed	Uncharacterized protein	MCOR_37243	Mytilus coruscus (Sea mussel)	218
803	NODE_286_length_10817_cov_154.204216_g198_i0_3438_5934_+	4.6291	-1.05012	-2.21621	0.0194635	0.379049	-0.141399	0	0.752368	0.999869	1.82298	5.37786	1.17588e-05	0.00036399	0.706092	1.51847	0.0733492	0.270946	A0A6J8BQC1	A0A6J8BQC1_MYTCO	unreviewed	Uncharacterized protein	MCOR_20593	Mytilus coruscus (Sea mussel)	827	GO:0016021		integral component of membrane [GO:0016021]
804	NODE_14955_length_3192_cov_82.162584_g7406_i0_325_2283_-	3.1467	-1.0225	-2.21411	0.0194713	0.379049	-0.944962	-2.10696	0.0241345	0.63784	0.464285	0.697997	0.25615	0.521823	0.0724148	0	0.8708	0.983378	A0A6J8CXP3	A0A6J8CXP3_MYTCO	unreviewed	CAPN9 (EC 3.4.22.-)	MCOR_35376	Mytilus coruscus (Sea mussel)	553	GO:0004198			calcium-dependent cysteine-type endopeptidase activity [GO:0004198]	cd00044;	IPR022684;IPR022682;IPR022683;IPR036213;IPR038765;IPR001300;	PF01067;PF00648;
805	NODE_14458_length_3247_cov_64.832708_g7175_i0_320_3106_+	3.43562	-0.821138	-2.20354	0.0194723	0.379049	-0.268869	-0.0258799	0.503729	0.999869	-0.152128	0	0.725022	0.907157	-0.573944	-1.32434	0.100566	0.332685	A0A6J8BK33	A0A6J8BK33_MYTCO	unreviewed	CAPNN (EC 3.4.22.-)	MCOR_18429	Mytilus coruscus (Sea mussel)	743	GO:0004198			calcium-dependent cysteine-type endopeptidase activity [GO:0004198]	cd00044;	IPR022684;IPR022682;IPR022683;IPR036213;IPR038765;IPR001300;	PF01067;PF00648;
806	NODE_36751_length_1828_cov_255.544688_g17902_i0_1230_1828_-	2.31418	0.752759	2.20145	0.019476	0.379049	-0.179081	0	0.674588	0.999869	-0.615113	-1.3656	0.0944194	0.275412	-0.851944	-2.3358	0.0147585	0.091029	A0A6J7ZW39	A0A6J7ZW39_MYTCO	unreviewed	RUN and FYVE domain-containing protein 1,Protein RUFY3,RUN and FYVE domain-containing protein 2	MCOR_602	Mytilus coruscus (Sea mussel)	641	GO:0046872			metal ion binding [GO:0046872]		IPR004012;IPR037213;IPR000306;IPR017455;IPR011011;IPR013083;	PF01363;PF02759;
807	NODE_26493_length_2306_cov_305.774922_g12889_i0_118_2110_-	5.12343	-0.715219	-2.20063	0.0194789	0.379049	-0.262095	0	0.510545	0.999869	0.574565	1.62011	0.060051	0.204882	0.558684	1.5062	0.07351	0.271101	A0A6J8A6X0	A0A6J8A6X0_MYTCO	unreviewed	Uncharacterized protein	MCOR_4022	Mytilus coruscus (Sea mussel)	550
808	NODE_8559_length_4123_cov_88.673294_g258_i16_2853_3922_-	1.82082	1.35037	2.23877	0.0195403	0.379049	-0.192539	0	0.708759	0.999869	0.576524	0.604357	0.336066	0.609671	-1.08095	-1.79468	0.0471932	0.203152	A0A6J8EHT6	A0A6J8EHT6_MYTCO	unreviewed	Uncharacterized protein	MCOR_51862	Mytilus coruscus (Sea mussel)	695						IPR035897;
809	NODE_58657_length_1189_cov_998.965789_g29836_i0_471_1169_-	4.94279	0.838055	2.20245	0.0195421	0.379049	-0.0730567	0	0.868503	0.999869	-0.0886065	0	0.841125	0.956515	0.207042	0	0.625612	0.882785	A0A6J8CAE4	A0A6J8CAE4_MYTCO	unreviewed	GPR89	MCOR_26762	Mytilus coruscus (Sea mussel)	725	GO:0008270; GO:0016021; GO:0016814		integral component of membrane [GO:0016021]	hydrolase activity, acting on carbon-nitrogen (but not peptide) bonds, in cyclic amidines [GO:0016814]; zinc ion binding [GO:0008270]		IPR025969;IPR013158;IPR022535;IPR015672;	PF12430;PF08210;PF12537;
810	NODE_7648_length_4308_cov_145.362057_g3973_i0_1_1559_+	4.44803	0.795871	2.20032	0.019569	0.379049	0.863378	2.46464	0.0111888	0.44624	0.0939851	0	0.830684	0.952558	0.0508987	0	0.908467	0.991252	A0A6J8ANP1	A0A6J8ANP1_MYTCO	unreviewed	Transporter	MCOR_9702	Mytilus coruscus (Sea mussel)	689	GO:0015293; GO:0016021		integral component of membrane [GO:0016021]	symporter activity [GO:0015293]		IPR000175;IPR037272;	PF00209;
811	NODE_171356_length_315_cov_1017.936090_g129919_i0_1_315_+	2.9553	0.995097	2.20983	0.0195745	0.379049	0.54997	0.80772	0.230242	0.999869	0.0292326	0	0.951941	0.988062	-0.467853	-0.513734	0.346698	0.677499	A0A210PLD1	A0A210PLD1_MIZYE	unreviewed	Protein YIPF	KP79_PYT12702	Mizuhopecten yessoensis (Japanese scallop) (Patinopecten yessoensis)	257	GO:0016021		integral component of membrane [GO:0016021]			IPR006977;	PF04893;
812	NODE_30948_length_2073_cov_2458.419466_g15063_i0_522_1067_+	6.40997	0.743801	2.19834	0.019594	0.379049	0.0946447	0	0.834204	0.999869	-0.0257497	0	0.955034	0.988389	-0.181395	0	0.671313	0.908077	A0A6J8F195	A0A6J8F195_MYTCO	unreviewed	Uncharacterized protein	MCOR_57364	Mytilus coruscus (Sea mussel)	196	GO:0016021		integral component of membrane [GO:0016021]
813	NODE_19442_length_2775_cov_116.639398_g9515_i0_138_1895_+	3.43706	1.24903	2.22872	0.0195973	0.379049	-0.943528	-1.55507	0.0731257	0.999869	0.428066	0.345578	0.447678	0.716857	-0.534459	-0.656405	0.292842	0.622038	A0A6J8CTA8	A0A6J8CTA8_MYTCO	unreviewed	Sulfite oxidase (EC 1.8.3.1)	MCOR_32703	Mytilus coruscus (Sea mussel)	586	GO:0006790; GO:0008482; GO:0020037; GO:0030151	sulfur compound metabolic process [GO:0006790]		heme binding [GO:0020037]; molybdenum ion binding [GO:0030151]; sulfite oxidase activity [GO:0008482]		IPR001199;IPR036400;IPR018506;IPR014756;IPR005066;IPR008335;IPR000572;IPR036374;	PF00173;PF03404;PF00174;
814	NODE_31331_length_2053_cov_71.242515_g15243_i0_79_2053_-	2.6683	-1.68009	-2.26485	0.0196352	0.379317	0.737754	0.775601	0.281551	0.999869	-0.135729	0	0.820913	0.950146	1.06234	1.35238	0.112994	0.356465	A0A6J8EU91	A0A6J8EU91_MYTCO	unreviewed	Mab-21 domain-containing protein	MCOR_55074	Mytilus coruscus (Sea mussel)	647						IPR024810;IPR011990;IPR019734;	PF03281;
815	NODE_17846_length_2908_cov_139.206366_g8767_i0_367_2908_-	4.46494	0.726042	2.19607	0.0196718	0.379456	-0.158238	0	0.715912	0.999869	-0.0584363	0	0.897393	0.975565	-0.385647	-0.556421	0.295669	0.625364	A0A6J8DLF7	A0A6J8DLF7_MYTCO	unreviewed	Uncharacterized protein	MCOR_42278	Mytilus coruscus (Sea mussel)	827	GO:0036297; GO:0043240	interstrand cross-link repair [GO:0036297]	Fanconi anaemia nuclear complex [GO:0043240]			IPR033333;
816	NODE_6254_length_4667_cov_293.188826_g570_i2_1109_3408_-	6.14704	0.695519	2.19456	0.019713	0.379456	0.455979	0.975546	0.170844	0.999869	-0.0122494	0	0.979761	0.9949	0.137517	0	0.760937	0.949586	A0A6J8DW13	A0A6J8DW13_MYTCO	unreviewed	PDIA5 (EC 5.3.4.1)	MCOR_44107	Mytilus coruscus (Sea mussel)	739	GO:0003756			protein disulfide isomerase activity [GO:0003756]		IPR036249;IPR017937;IPR013766;	PF00085;
817	NODE_13797_length_3319_cov_54.607339_g6858_i0_1146_2689_-	2.39423	-0.906108	-2.20055	0.0197461	0.379456	-0.890085	-2.20294	0.0196144	0.58086	-1.43885	-3.76437	0.000564235	0.00734486	-1.08028	-2.80034	0.00537008	0.0437763	NA	NA	NA	NA	NA	NA	NA	NA	NA	NA	NA	NA	NA	NA
818	NODE_16596_length_3018_cov_126.014483_g4580_i1_94_1053_+	3.30911	1.24423	2.22459	0.0197569	0.379456	1.20518	2.01473	0.030761	0.721965	1.56692	3.01774	0.00340519	0.0267867	1.13672	1.84073	0.0435547	0.192766	A0A6J8BY90	A0A6J8BY90_MYTCO	unreviewed	PARD6	MCOR_22685	Mytilus coruscus (Sea mussel)	319	GO:0005923; GO:0007043; GO:0007163; GO:0016020	cell-cell junction assembly [GO:0007043]; establishment or maintenance of cell polarity [GO:0007163]	bicellular tight junction [GO:0005923]; membrane [GO:0016020]			IPR034873;IPR000270;IPR001478;IPR036034;	PF00564;PF00595;
819	NODE_41724_length_1650_cov_304.430356_g20475_i0_1_1650_+	4.50725	0.98299	2.20454	0.0197631	0.379456	0.236191	0	0.598788	0.999869	0.582735	0.954327	0.185043	0.424022	-0.102421	0	0.823739	0.970749	A0A3L5TUS2	A0A3L5TUS2_MYTGA	unreviewed	Uncharacterized protein (Fragment)	AM593_06933	Mytilus galloprovincialis (Mediterranean mussel)	620						IPR007110;IPR036179;IPR013783;IPR003599;IPR003598;IPR013106;IPR002035;IPR036465;	PF00092;
820	NODE_6249_length_4669_cov_195.611688_g3252_i0_2977_4563_-	4.27985	-0.991935	-2.20342	0.0198339	0.380191	-0.0837143	0	0.8564	0.999869	-1.19703	-2.74699	0.00612623	0.0417034	-0.000848695	0	0.998536	0.999741	A0A6J7ZYG3	A0A6J7ZYG3_MYTCO	unreviewed	Uncharacterized protein	MCOR_2296	Mytilus coruscus (Sea mussel)	523	GO:0005506; GO:0016021; GO:0016705; GO:0020037		integral component of membrane [GO:0016021]	heme binding [GO:0020037]; iron ion binding [GO:0005506]; oxidoreductase activity, acting on paired donors, with incorporation or reduction of molecular oxygen [GO:0016705]		IPR001128;IPR002401;IPR036396;	PF00067;
821	NODE_16057_length_3073_cov_101.668981_g7319_i1_967_3073_-	3.5272	-0.717648	-2.19101	0.0198731	0.380191	-0.49393	-1.05656	0.152377	0.999869	-1.07062	-3.69026	0.000664367	0.00827474	-0.989122	-3.09844	0.00269052	0.0269824	A0A6J8CGQ4	A0A6J8CGQ4_MYTCO	unreviewed	Uncharacterized protein	MCOR_28861	Mytilus coruscus (Sea mussel)	721						IPR032736;	PF15369;
822	NODE_51990_length_1346_cov_424.240555_g23409_i1_228_1062_+	3.90807	-1.07657	-2.20836	0.0198739	0.380191	-1.35782	-2.44159	0.0124785	0.465682	-0.815692	-1.53307	0.0733682	0.233404	-0.654819	-0.968988	0.188498	0.485455	A0A6J8CG47	A0A6J8CG47_MYTCO	unreviewed	Uncharacterized protein	MCOR_28812	Mytilus coruscus (Sea mussel)	451	GO:0016021		integral component of membrane [GO:0016021]			IPR031152;
823	NODE_108543_length_553_cov_1348.984127_g68459_i0_1_329_+	3.93195	1.45073	2.23879	0.0199201	0.380613	1.96722	2.8721	0.00506473	0.314216	2.41818	4.24757	0.00018755	0.00317462	2.54455	3.92298	0.000421551	0.00682202	A0A6J8B168	A0A6J8B168_MYTCO	unreviewed	DNAJA1	MCOR_13638	Mytilus coruscus (Sea mussel)	479	GO:0006457; GO:0031072; GO:0046872; GO:0051082	protein folding [GO:0006457]		heat shock protein binding [GO:0031072]; metal ion binding [GO:0046872]; unfolded protein binding [GO:0051082]	cd10719;	IPR002939;IPR001623;IPR018253;IPR008971;IPR001305;IPR036410;IPR036869;	PF01556;PF00684;
824	NODE_74587_length_905_cov_2846.804907_g40196_i0_1_753_-	6.40502	0.64628	2.18785	0.0199657	0.381021	0.597292	1.86652	0.0379041	0.798483	1.35816	6.33607	1.26953e-06	6.88394e-05	1.16508	5.08312	2.32865e-05	0.000810134	A0A6J8D8U1	A0A6J8D8U1_MYTCO	unreviewed	CUB domain-containing protein	MCOR_37934	Mytilus coruscus (Sea mussel)	585	GO:0016021		integral component of membrane [GO:0016021]		cd00112;	IPR000859;IPR036055;IPR042333;IPR002172;IPR035914;	PF00057;
825	NODE_5967_length_4752_cov_104.048267_g2097_i3_1_2075_+	3.71427	-0.667548	-2.18661	0.0200254	0.381572	-0.144791	0	0.754921	0.999869	-0.101375	0	0.842354	0.956944	0.0416564	0	0.935747	0.995904	A0A6J8B0K2	A0A6J8B0K2_MYTCO	unreviewed	E3 ubiquitin-protein ligase CBL (EC 2.3.2.7)	MCOR_13718	Mytilus coruscus (Sea mussel)	683	GO:0001784; GO:0004842; GO:0005509; GO:0005737; GO:0007166; GO:0023051; GO:0047690	cell surface receptor signaling pathway [GO:0007166]; regulation of signaling [GO:0023051]	cytoplasm [GO:0005737]	aspartyltransferase activity [GO:0047690]; calcium ion binding [GO:0005509]; phosphotyrosine residue binding [GO:0001784]; ubiquitin-protein transferase activity [GO:0004842]	cd16709;cd09920;	IPR024162;IPR014741;IPR036537;IPR003153;IPR014742;IPR039520;IPR024159;IPR011992;IPR036860;IPR015940;IPR009060;IPR001841;IPR013083;IPR017907;	PF02262;PF02761;PF02762;
826	NODE_4042_length_5467_cov_435.150978_g1449_i1_4301_5290_-	4.81663	-0.825079	-2.18983	0.0200432	0.381572	-0.480449	-0.846912	0.207466	0.999869	0.546112	1.20404	0.122052	0.326239	0.576412	1.29727	0.105274	0.341607	A0A6J8B0U2	A0A6J8B0U2_MYTCO	unreviewed	TOB	MCOR_13720	Mytilus coruscus (Sea mussel)	324	GO:0008285	negative regulation of cell population proliferation [GO:0008285]				IPR002087;IPR033332;IPR036054;	PF07742;
827	NODE_27513_length_2250_cov_91.824171_g13383_i0_372_1985_-	2.12413	1.65166	2.24948	0.0202139	0.38407	0.151957	0	0.829581	0.999869	-0.632706	-0.482463	0.4448	0.714525	-0.723605	-0.655595	0.346795	0.677604	A0A6J8EGH3	A0A6J8EGH3_MYTCO	unreviewed	NAGLT1	MCOR_51741	Mytilus coruscus (Sea mussel)	501	GO:0016021; GO:0022857		integral component of membrane [GO:0016021]	transmembrane transporter activity [GO:0022857]		IPR011701;IPR036259;	PF07690;
828	NODE_38975_length_1744_cov_611.096165_g19067_i0_1110_1457_-	1.9166	-1.09199	-2.20138	0.0202232	0.38407	-0.183953	0	0.711455	0.999869	-1.34841	-2.78472	0.00571388	0.0395818	-2.25002	-4.44503	0.000114027	0.00267225	A0A6J8DIP5	A0A6J8DIP5_MYTCO	unreviewed	Uncharacterized protein	MCOR_40776	Mytilus coruscus (Sea mussel)	270	GO:0016021		integral component of membrane [GO:0016021]
829	NODE_42576_length_1622_cov_106.959949_g20934_i0_735_1622_-	2.52943	-0.917373	-2.18911	0.0202519	0.384151	-0.915839	-1.98877	0.0306633	0.721858	0.469112	0.808652	0.218296	0.472277	0.778488	1.86045	0.0388644	0.178697	A0A6J8A497	A0A6J8A497_MYTCO	unreviewed	MEGF10_11	MCOR_3417	Mytilus coruscus (Sea mussel)	485	GO:0016021		integral component of membrane [GO:0016021]
830	NODE_18953_length_2816_cov_80.750994_g9280_i0_526_2816_-	3.24826	-0.635887	-2.17973	0.0202994	0.384298	-0.124145	0	0.795638	0.999869	-0.897738	-3.55929	0.000906173	0.0103709	-0.894584	-3.13991	0.0024369	0.0251281	A0A6J8ES64	A0A6J8ES64_MYTCO	unreviewed	Alpha-helical coiled-coil rod protein (Coiled-coil alpha-helical rod protein 1)	MCOR_54766	Mytilus coruscus (Sea mussel)	470	GO:0005634; GO:0005737; GO:0030154	cell differentiation [GO:0030154]	cytoplasm [GO:0005737]; nucleus [GO:0005634]			IPR009800;	PF07111;
831	NODE_42858_length_1612_cov_162.766475_g8440_i2_470_1612_-	2.45299	0.697039	2.18019	0.0203085	0.384298	0.402828	0.691728	0.249961	0.999869	0.386632	0.599225	0.280031	0.548653	0.371374	0.532524	0.302479	0.63234	A0A6J8EIH6	A0A6J8EIH6_MYTCO	unreviewed	Uncharacterized protein	MCOR_51832	Mytilus coruscus (Sea mussel)	340						IPR032072;	PF16065;
832	NODE_136_length_12659_cov_168.472561_g100_i0_7304_12565_-	6.54817	-0.638336	-2.17729	0.0204027	0.385616	-0.196559	0	0.653652	0.999869	-0.282423	-0.113125	0.457694	0.725968	-0.0883636	0	0.863819	0.981213	A0A6J8ETF1	A0A6J8ETF1_MYTCO	unreviewed	IFT172	MCOR_55790	Mytilus coruscus (Sea mussel)	1738						IPR011044;IPR011990;IPR015943;IPR001680;IPR036322;
833	NODE_21762_length_2604_cov_683.547162_g10628_i0_410_2284_+	6.21313	1.57852	2.23735	0.0204818	0.386646	0.71614	0.78269	0.273815	0.999869	-0.278515	-0.0249988	0.685905	0.888193	0.401282	0.237203	0.540848	0.832149	A0A6J8DXZ6	A0A6J8DXZ6_MYTCO	unreviewed	Hcp (EC 1.7.99.1)	MCOR_46345	Mytilus coruscus (Sea mussel)	620	GO:0005737; GO:0046872; GO:0050418; GO:0051536		cytoplasm [GO:0005737]	hydroxylamine reductase activity [GO:0050418]; iron-sulfur cluster binding [GO:0051536]; metal ion binding [GO:0046872]		IPR004137;IPR010048;IPR016099;IPR011254;IPR016100;	PF03063;
834	NODE_45883_length_1518_cov_268.048332_g22643_i0_308_1518_+	4.06617	-0.681918	-2.17436	0.0205451	0.387376	-0.253556	0	0.525417	0.999869	-0.25015	0	0.533039	0.788018	-0.257483	0	0.516786	0.816199	A0A6J8EHM3	A0A6J8EHM3_MYTCO	unreviewed	HS3ST3 (EC 2.8.2.30)	MCOR_51792	Mytilus coruscus (Sea mussel)	441	GO:0016021; GO:0033872		integral component of membrane [GO:0016021]	[heparan sulfate]-glucosamine 3-sulfotransferase 3 activity [GO:0033872]		IPR037359;IPR027417;IPR000863;	PF00685;
835	NODE_2855_length_6123_cov_567.982878_g1369_i1_1_5407_+	7.26408	0.626116	2.17201	0.0206222	0.388363	0.174207	0	0.709532	0.999869	-0.390333	-0.744147	0.232922	0.492365	-0.548359	-1.69773	0.0520623	0.217247	A0A6J8CIF0	A0A6J8CIF0_MYTCO	unreviewed	PAPLN	MCOR_30818	Mytilus coruscus (Sea mussel)	2823	GO:0004867; GO:0005524; GO:0005576; GO:0008061		extracellular region [GO:0005576]	ATP binding [GO:0005524]; chitin binding [GO:0008061]; serine-type endopeptidase inhibitor activity [GO:0004867]	cd00063;cd00109;	IPR013273;IPR002557;IPR036645;IPR003961;IPR036116;IPR020067;IPR036790;IPR007110;IPR036179;IPR013783;IPR013098;IPR003599;IPR003598;IPR002223;IPR036880;IPR010909;IPR020901;IPR000884;IPR036383;IPR008197;	PF00041;PF01392;PF07679;PF00014;PF00090;PF00095;
836	NODE_135322_length_415_cov_961.226776_g94093_i0_1_415_-	2.68374	-1.05625	-2.18797	0.0206912	0.388778	0.360435	0.246903	0.467996	0.999869	-0.928886	-1.84954	0.0407432	0.156303	0.0734523	0	0.88601	0.986564	A0A409V6N4	A0A409V6N4_MYTGA	unreviewed	Cub 3-like and sushi domain-containing protein (Fragment)	AM593_08672	Mytilus galloprovincialis (Mediterranean mussel)	178	GO:0016021		integral component of membrane [GO:0016021]		cd00033;	IPR035976;IPR000436;	PF00084;
837	NODE_151584_length_362_cov_5810.402556_g110184_i0_1_362_+	4.63236	1.57212	2.23216	0.0206936	0.388778	1.86483	2.22437	0.0222247	0.61615	-0.697892	-0.670432	0.331391	0.60496	0.466228	0.258626	0.581017	0.858047	A0A6J8D7I6	A0A6J8D7I6_MYTCO	unreviewed	Uncharacterized protein	MCOR_37706	Mytilus coruscus (Sea mussel)	308
838	NODE_35070_length_1893_cov_111.699566_g17084_i0_1_1893_-	3.0029	-0.996722	-2.18203	0.0207671	0.389414	-1.06054	-2.27999	0.0170002	0.545388	-1.03492	-2.28937	0.0166024	0.0837577	-2.67049	-5.63151	6.77401e-06	0.000337092	A0A6J8DST1	A0A6J8DST1_MYTCO	unreviewed	Uncharacterized protein	MCOR_44250	Mytilus coruscus (Sea mussel)	1181	GO:0016021		integral component of membrane [GO:0016021]
839	NODE_47728_length_1464_cov_215.465724_g23600_i0_1_1464_-	3.45957	-0.963793	-2.17966	0.020777	0.389414	-0.394826	-0.408662	0.370361	0.999869	-0.418031	-0.51558	0.322693	0.595658	-0.437653	-0.537943	0.319265	0.649435	A0A6J8A6Y7	A0A6J8A6Y7_MYTCO	unreviewed	Mediator complex subunit 25 (Mediator of RNA polymerase II transcription subunit 25)	MCOR_4387	Mytilus coruscus (Sea mussel)	854	GO:0005634		nucleus [GO:0005634]			IPR021394;IPR021419;IPR038196;IPR036465;	PF11232;PF11265;
840	NODE_22675_length_2543_cov_90.987570_g9218_i2_1_1104_+	2.53296	-0.836525	-2.17139	0.020847	0.389817	-0.406732	-0.569045	0.294997	0.999869	-0.68893	-1.62874	0.0597383	0.204125	-0.529323	-1.03927	0.15785	0.436928	A0A6J8CX44	A0A6J8CX44_MYTCO	unreviewed	Uncharacterized protein	MCOR_35234	Mytilus coruscus (Sea mussel)	1065						IPR036514;
841	NODE_63101_length_1099_cov_566.834286_g32606_i0_1_1099_-	4.81073	-0.897934	-2.17424	0.0208481	0.389817	0.107472	0	0.809927	0.999869	0.389573	0.469037	0.334157	0.607947	0.917795	2.30141	0.015966	0.0963325	A0A6J8C8I7	A0A6J8C8I7_MYTCO	unreviewed	MFS domain-containing protein	MCOR_27625	Mytilus coruscus (Sea mussel)	527	GO:0016021; GO:0022857		integral component of membrane [GO:0016021]	transmembrane transporter activity [GO:0022857]		IPR011701;IPR020846;IPR036259;	PF07690;
842	NODE_24047_length_2453_cov_187.152246_g11696_i0_432_1721_+	3.52398	-1.63261	-2.23104	0.0209862	0.391934	-0.919034	-1.06576	0.183305	0.999869	-1.66369	-2.24722	0.0203619	0.0967927	-1.65744	-2.02154	0.0334386	0.161444	A0A6J8CR02	A0A6J8CR02_MYTCO	unreviewed	Uncharacterized protein	MCOR_31751	Mytilus coruscus (Sea mussel)	580	GO:0016021		integral component of membrane [GO:0016021]
843	NODE_59707_length_1167_cov_190.626118_g30478_i0_383_1167_-	3.18136	0.758674	2.1649	0.0210146	0.391999	0.0941108	0	0.83217	0.999869	0.469441	0.871973	0.199149	0.443859	0.205026	0	0.625507	0.882785	A0A6J8BU40	A0A6J8BU40_MYTCO	unreviewed	DECR1 (EC 1.3.1.34)	MCOR_22836	Mytilus coruscus (Sea mussel)	336	GO:0008670			2,4-dienoyl-CoA reductase (NADPH) activity [GO:0008670]		IPR036291;IPR002347;
844	NODE_10390_length_3786_cov_275.527696_g4961_i1_74_3253_+	5.31596	1.39338	2.20819	0.0210714	0.392566	2.09011	3.60562	0.000877231	0.114954	2.72424	4.94395	3.51285e-05	0.000842655	1.76239	2.93648	0.0042291	0.0372316	A0A6J8D7V9	A0A6J8D7V9_MYTCO	unreviewed	UBE3C (EC 2.3.2.26)	MCOR_37998	Mytilus coruscus (Sea mussel)	1067	GO:0004842; GO:0016746			transferase activity, transferring acyl groups [GO:0016746]; ubiquitin-protein transferase activity [GO:0004842]	cd00078;	IPR000569;IPR035983;IPR000048;	PF00632;
845	NODE_10303_length_3799_cov_103.280267_g4283_i1_357_2145_+	3.18055	-2.29871	-2.27764	0.0211157	0.392566	-0.805437	-0.520451	0.46239	0.999869	-1.56164	-1.6257	0.0756422	0.237099	-0.00583	0	0.995399	0.999633	A0A6J8DRW3	A0A6J8DRW3_MYTCO	unreviewed	FAD-binding PCMH-type domain-containing protein	MCOR_43573	Mytilus coruscus (Sea mussel)	566	GO:0003885; GO:0016020; GO:0071949		membrane [GO:0016020]	D-arabinono-1,4-lactone oxidase activity [GO:0003885]; FAD binding [GO:0071949]		IPR007173;IPR016166;IPR036318;IPR016167;IPR016169;IPR010031;IPR006094;	PF04030;PF01565;
846	NODE_27396_length_2257_cov_36.320652_g13331_i0_216_1992_+	1.61656	-1.52613	-2.21895	0.0211199	0.392566	0.601718	0.597795	0.3489	0.999869	-0.758501	-0.930294	0.215558	0.468572	-0.0867687	0	0.897936	0.989681	A0A6J8EMV6	A0A6J8EMV6_MYTCO	unreviewed	YqaJ domain-containing protein	MCOR_53887	Mytilus coruscus (Sea mussel)	445						IPR011604;IPR011335;IPR019080;	PF09588;
847	NODE_4409_length_5314_cov_103.750807_g2351_i0_114_4908_+	4.7318	1.02283	2.17373	0.0212164	0.393894	0.650761	1.07787	0.155974	0.999869	1.25182	2.85528	0.00480531	0.034854	0.621174	0.990778	0.177999	0.469635	A0A6J8ARP3	A0A6J8ARP3_MYTCO	unreviewed	YCG1	MCOR_10438	Mytilus coruscus (Sea mussel)	1670	GO:0000796; GO:0007076; GO:0051301	cell division [GO:0051301]; mitotic chromosome condensation [GO:0007076]	condensin complex [GO:0000796]			IPR011989;IPR016024;IPR027165;IPR025977;IPR001943;	PF12719;PF02151;
848	NODE_7076_length_4440_cov_126.420178_g3696_i0_2762_4078_-	3.39856	-0.795317	-2.15956	0.021297	0.394923	-0.187166	0	0.661217	0.999869	-0.51948	-1.07536	0.148836	0.370419	0.143139	0	0.741182	0.940891	A0A6J8BEI4	A0A6J8BEI4_MYTCO	unreviewed	STK17 (EC 2.7.11.1)	MCOR_16424	Mytilus coruscus (Sea mussel)	428	GO:0005524; GO:0106310; GO:0106311			ATP binding [GO:0005524]; protein serine kinase activity [GO:0106310]; protein threonine kinase activity [GO:0106311]		IPR011009;IPR000719;IPR017441;IPR008271;	PF00069;
849	NODE_6416_length_4621_cov_245.038714_g3332_i0_494_2044_+	4.75062	-0.764504	-2.15687	0.0213734	0.395567	-0.156018	0	0.717544	0.999869	0.208218	0	0.619115	0.848935	0.445622	0.795706	0.220207	0.530041	A0A6J8D8Y7	A0A6J8D8Y7_MYTCO	unreviewed	FAM20C (EC 2.7.11.1)	MCOR_37442	Mytilus coruscus (Sea mussel)	517	GO:0005794; GO:0106310; GO:0106311		Golgi apparatus [GO:0005794]	protein serine kinase activity [GO:0106310]; protein threonine kinase activity [GO:0106311]		IPR024869;IPR009581;	PF06702;
850	NODE_107393_length_561_cov_6461.496094_g67423_i0_213_561_+	6.73205	0.697914	2.1547	0.0214038	0.395567	0.405679	0.708556	0.244709	0.999869	0.127277	0	0.778144	0.930877	0.494126	1.14914	0.132136	0.392713	V4B950	V4B950_LOTGI	unreviewed	Kazal-like domain-containing protein (Fragment)	LOTGIDRAFT_109908	Lottia gigantea (Giant owl limpet)	206	GO:0005509; GO:0005576		extracellular region [GO:0005576]	calcium ion binding [GO:0005509]		IPR011992;IPR018247;IPR002350;IPR036058;IPR019577;	PF10591;
851	NODE_33576_length_1955_cov_455.532004_g1332_i4_1_1505_-	3.05222	-0.962921	-2.1654	0.0214079	0.395567	-0.144081	0	0.76333	0.999869	-0.151436	0	0.732176	0.909874	0.623165	1.08113	0.153073	0.429759	A0A6J8E153	A0A6J8E153_MYTCO	unreviewed	Nuclear factor 1 X-type,Nuclear factor 1 B-type,Nuclear factor 1,Nuclear factor 1 A-type,Nuclear factor 1 C-type	MCOR_47297	Mytilus coruscus (Sea mussel)	668	GO:0003677; GO:0003700; GO:0005634; GO:0006260	DNA replication [GO:0006260]	nucleus [GO:0005634]	DNA binding [GO:0003677]; DNA-binding transcription factor activity [GO:0003700]		IPR000647;IPR020604;IPR019548;IPR003619;	PF03165;PF10524;
852	NODE_90705_length_705_cov_8928.586890_g37274_i3_93_705_-	8.2462	0.749816	2.15514	0.0214323	0.395567	0.103333	0	0.816335	0.999869	-0.455768	-0.825839	0.211794	0.463271	-0.217761	0	0.601096	0.869651	A0A194APS8	A0A194APS8_PINFU	unreviewed	Translocon-associated protein subunit beta (Fragment)		Pinctada fucata (Akoya pearl oyster) (Pinctada imbricata fucata)	187	GO:0005789; GO:0016021		endoplasmic reticulum membrane [GO:0005789]; integral component of membrane [GO:0016021]			IPR008856;
853	NODE_21493_length_2621_cov_124.785381_g10506_i0_1467_2540_-	3.44733	0.824978	2.15439	0.0215755	0.397742	-0.289791	-0.0989212	0.487788	0.999869	-0.443856	-0.603335	0.290264	0.560647	-0.98266	-2.42947	0.0121856	0.079209	A0A6J8A3T3	A0A6J8A3T3_MYTCO	unreviewed	RFC2_4	MCOR_3142	Mytilus coruscus (Sea mussel)	407	GO:0003677; GO:0005524; GO:0006260; GO:0016887	DNA replication [GO:0006260]		ATPase activity [GO:0016887]; ATP binding [GO:0005524]; DNA binding [GO:0003677]		IPR003593;IPR003959;IPR008921;IPR027417;IPR013748;	PF00004;PF08542;
854	NODE_2341_length_6503_cov_55.310040_g1322_i0_75_1026_+	1.85195	-0.894487	-2.15701	0.0216042	0.397806	0.331971	0.239157	0.432286	0.999869	0.246161	0	0.558405	0.808556	0.491195	0.799675	0.223859	0.535227	A0A6J8DVD5	A0A6J8DVD5_MYTCO	unreviewed	Palmitoyltransferase (EC 2.3.1.225)	MCOR_45041	Mytilus coruscus (Sea mussel)	344	GO:0016021; GO:0019706		integral component of membrane [GO:0016021]	protein-cysteine S-palmitoyltransferase activity [GO:0019706]		IPR001594;	PF01529;
855	NODE_6638_length_4559_cov_150.733038_g408_i3_1_1261_+	2.96521	0.876595	2.15445	0.0216777	0.398476	0.060253	0	0.892148	0.999869	1.03343	2.73435	0.00621665	0.0422276	0.199804	0	0.643875	0.894031	A0A6J8AAI9	A0A6J8AAI9_MYTCO	unreviewed	SH3 domain-containing protein	MCOR_5529	Mytilus coruscus (Sea mussel)	395						IPR036028;IPR001452;	PF07653;
856	NODE_58174_length_1199_cov_888.305217_g11145_i4_605_1199_+	4.05492	0.803769	2.15097	0.0216921	0.398476	-0.0406718	0	0.926859	0.999869	-0.124331	0	0.776666	0.929964	-0.721636	-1.62061	0.0609582	0.238866	A0A6J8B7Z7	A0A6J8B7Z7_MYTCO	unreviewed	Fibrinogen C-terminal domain-containing protein	MCOR_16080	Mytilus coruscus (Sea mussel)	461					cd00087;	IPR036056;IPR002181;IPR020837;	PF00147;
857	NODE_112726_length_526_cov_641.475891_g40588_i1_1_526_+	3.62791	0.860054	2.15278	0.0217167	0.398476	0.277832	0.0532129	0.511539	0.999869	0.527265	0.92224	0.189158	0.430028	0.218299	0	0.61309	0.876998	NA	NA	NA	NA	NA	NA	NA	NA	NA	NA	NA	NA	NA	NA
858	NODE_203875_length_265_cov_1840.587963_g162435_i0_1_265_-	3.01537	0.868442	2.15039	0.0218432	0.400332	0.130943	0	0.799923	0.999869	0.458554	0.668053	0.266715	0.533995	1.59542	3.62707	0.000794795	0.0109729	A0A6J8EGQ8	A0A6J8EGQ8_MYTCO	unreviewed	PHYH (EC 1.14.11.18)	MCOR_51292	Mytilus coruscus (Sea mussel)	327	GO:0048244			phytanoyl-CoA dioxygenase activity [GO:0048244]		IPR008775;	PF05721;
859	NODE_9916_length_3864_cov_278.127130_g5040_i0_1_2796_+	4.90088	-2.01291	-2.24162	0.0219244	0.40061	-0.279741	-0.0256238	0.697052	0.999869	2.27041	3.48968	0.00118695	0.0125519	2.14787	3.17485	0.00251365	0.0256363	K1QC45	K1QC45_CRAGI	unreviewed	Uncharacterized protein	CGI_10025800	Crassostrea gigas (Pacific oyster) (Crassostrea angulata)	820	GO:0016021		integral component of membrane [GO:0016021]
860	NODE_17291_length_2957_cov_547.267538_g174_i1_2544_2957_-	2.2463	-0.858888	-2.14796	0.021933	0.40061	0.155817	0	0.720043	0.999869	-0.234247	0	0.578474	0.822517	0.261406	0	0.534067	0.827017	A0A6J8CUH8	A0A6J8CUH8_MYTCO	unreviewed	KANK	MCOR_33452	Mytilus coruscus (Sea mussel)	1784						IPR002110;IPR020683;IPR036770;IPR021939;	PF12796;PF12075;
861	NODE_7392_length_4368_cov_113.654087_g1627_i2_134_3068_+	4.3672	-0.629112	-2.14194	0.0219348	0.40061	-0.190975	0	0.669196	0.999869	0.0064253	0	0.991466	0.997875	0.425351	0.995076	0.165588	0.449099	A0A210QS47	A0A210QS47_MIZYE	unreviewed	Protein PTHB1	KP79_PYT24355	Mizuhopecten yessoensis (Japanese scallop) (Patinopecten yessoensis)	942	GO:0034464		BBSome [GO:0034464]			IPR028074;IPR028073;IPR026511;IPR036322;	PF14728;PF14727;
862	NODE_509_length_9533_cov_123.707191_g330_i0_5535_9504_-	4.55633	-0.658543	-2.14121	0.0219801	0.400648	-0.339961	-0.430848	0.336836	0.999869	-0.629393	-1.98267	0.0302293	0.126593	-0.560438	-1.6336	0.0585664	0.233015	A0A6J8D0G9	A0A6J8D0G9_MYTCO	unreviewed	Uncharacterized protein	MCOR_34826	Mytilus coruscus (Sea mussel)	1024	GO:0016021		integral component of membrane [GO:0016021]		cd00063;	IPR003961;IPR036116;IPR007110;IPR036179;IPR013783;IPR013098;IPR003599;IPR003598;	PF00041;PF07679;
863	NODE_39054_length_1741_cov_176.077423_g17981_i1_1_1345_+	3.39888	0.769869	2.14275	0.0220116	0.400648	-0.470698	-0.792785	0.223585	0.999869	-1.79104	-4.8471	4.17154e-05	0.000948853	-2.4622	-6.44841	1.02087e-06	9.84615e-05	A0A6J8AYL2	A0A6J8AYL2_MYTCO	unreviewed	PSTPIP1	MCOR_12998	Mytilus coruscus (Sea mussel)	449						IPR027267;IPR031160;IPR001060;IPR036028;	PF00611;
864	NODE_19940_length_2737_cov_88.731027_g9726_i0_1406_2737_-	2.79903	0.898137	2.14779	0.0220327	0.400648	0.210091	0	0.649481	0.999869	0.178909	0	0.693442	0.891112	0.489173	0.687269	0.265906	0.588962	NA	NA	NA	NA	NA	NA	NA	NA	NA	NA	NA	NA	NA	NA
865	NODE_3154_length_5908_cov_305.490527_g511_i4_683_4813_+	5.80267	-0.850828	-2.14526	0.0220388	0.400648	-0.0710914	0	0.872441	0.999869	-0.1594	0	0.713413	0.900221	0.384938	0.448275	0.342482	0.673231	A0A6J8DPD6	A0A6J8DPD6_MYTCO	unreviewed	ARHGAP20	MCOR_43147	Mytilus coruscus (Sea mussel)	2209	GO:0005085; GO:0007165	signal transduction [GO:0007165]		guanyl-nucleotide exchange factor activity [GO:0005085]	cd00160;	IPR035899;IPR000219;IPR011993;IPR000159;IPR008936;IPR000198;	PF00788;PF00620;PF00621;
866	NODE_78499_length_851_cov_2196.059850_g43111_i0_190_851_+	2.45648	4.55071	2.34334	0.0221461	0.402133	4.67386	2.13131	0.0355759	0.781136	2.55123	1.16581	0.211281	0.462653	3.96285	1.66688	0.0902686	0.310743	A0A6J8E2B2	A0A6J8E2B2_MYTCO	unreviewed	AN1-type zinc finger protein 2B,AN1-type zinc finger protein 2A	MCOR_47310	Mytilus coruscus (Sea mussel)	280	GO:0008270			zinc ion binding [GO:0008270]		IPR035896;IPR003903;IPR000058;	PF02809;PF01428;
867	NODE_51544_length_1358_cov_938.844156_g2621_i1_617_1358_+	4.83118	-0.906843	-2.14382	0.0222385	0.403346	0.0531912	0	0.905626	0.999869	0.220669	0	0.607763	0.841898	0.763806	1.752	0.0478752	0.204965	K1QDH9	K1QDH9_CRAGI	unreviewed	Myosin-11	CGI_10005788	Crassostrea gigas (Pacific oyster) (Crassostrea angulata)	255	GO:0003774; GO:0003779; GO:0005524; GO:0016459		myosin complex [GO:0016459]	actin binding [GO:0003779]; ATP binding [GO:0005524]; motor activity [GO:0003774]		IPR036961;IPR001609;IPR004009;IPR027417;	PF00063;PF02736;
868	NODE_1364_length_7557_cov_376.479755_g806_i0_28_6954_+	7.29172	-0.611687	-2.13403	0.0222873	0.403765	-0.361384	-0.600252	0.277813	0.999869	-0.305594	-0.262022	0.398944	0.673979	0.0326414	0	0.956127	0.997589	A0A6J8CNJ2	A0A6J8CNJ2_MYTCO	unreviewed	KRAB	MCOR_31172	Mytilus coruscus (Sea mussel)	1397						IPR036236;IPR013087;
869	NODE_20279_length_2709_cov_246.782707_g9883_i0_345_2709_-	4.87477	1.43181	2.18519	0.0223318	0.404106	1.65611	2.6393	0.00834378	0.390421	2.38961	4.09361	0.000273041	0.00425106	1.76813	2.85392	0.00514221	0.0426484	A0A6J8D4K1	A0A6J8D4K1_MYTCO	unreviewed	DNAAF5	MCOR_36176	Mytilus coruscus (Sea mussel)	828						IPR011989;IPR016024;
870	NODE_25948_length_2339_cov_133.436681_g12608_i0_987_2303_+	3.73597	-0.860267	-2.13743	0.0224208	0.405128	-0.511102	-0.876742	0.201296	0.999869	-0.875427	-2.1705	0.0209619	0.0987742	-0.69006	-1.48013	0.0783563	0.283292	A0A6J8BY53	A0A6J8BY53_MYTCO	unreviewed	ANK_REP_REGION domain-containing protein	MCOR_23112	Mytilus coruscus (Sea mussel)	439						IPR002110;IPR020683;IPR036770;	PF12796;
871	NODE_17683_length_2923_cov_625.333681_g2423_i10_882_2790_-	3.44715	-2.48158	-2.26079	0.0224847	0.405128	0.358831	0.111816	0.693896	0.999869	-1.59042	-1.51585	0.0951671	0.276917	0.578975	0.375637	0.519416	0.817757	A0A6J8AXY8	A0A6J8AXY8_MYTCO	unreviewed	Uncharacterized protein	MCOR_12425	Mytilus coruscus (Sea mussel)	1084	GO:0003677; GO:0005634		nucleus [GO:0005634]	DNA binding [GO:0003677]		IPR000210;IPR009057;IPR007889;IPR035500;IPR000536;IPR001723;IPR011333;	PF00651;PF00104;PF05225;
872	NODE_2942_length_6067_cov_368.229644_g1247_i2_370_3057_+	5.798	-0.588099	-2.12949	0.0224894	0.405128	0.188152	0	0.690481	0.999869	0.997177	5.02742	2.65651e-05	0.000686058	0.916785	4.38659	0.00012382	0.00281817	A0A6N0A329	A0A6N0A329_BATAZ	unreviewed	Timeless (Fragment)		Bathymodiolus azoricus (Mussel)	919	GO:0005634; GO:0048511	rhythmic process [GO:0048511]	nucleus [GO:0005634]			IPR007725;IPR006906;	PF04821;PF05029;
[truncated: 14,853 more rows]
