# Supplementary material for: Transcriptome wide analyses reveal intraspecific diversity in thermal stress responses of a dominant habitat‐forming species
Source: Sci Rep. 2023 Apr 6;13:5645. doi: 10.1038/s41598-023-32654-w (PMC10079687; doi:10.1038/s41598-023-32654-w)
Supplement: Supplementary file 10 — Supplementary Table S2. [file 41598_2023_32654_MOESM10_ESM.xlsx]

## Sheet: Sheet1
Table S2. Upregulated transcripts (BH-adjusted P-value ≤ 0.05) responding in common to thermal stress in AIR and WATER, relative to respective lineage controls, East [orange shading] or West [blue shading].
Fold changes (FC; as Log2) and adjusted P-values are shown together with annotation information derived from UniProt.
#	locus	logFC.AIR.E	adj.P.Val.AIR.E	logFC.AIR.W	adj.P.Val.AIR.W	logFC.WAT.E	adj.P.Val.WAT.E	logFC.WAT.W	adj.P.Val.WAT.W	Entry	Entry_name	Protein_names	Gene_names	Organism	Length	GO_Ids	GO_BP	GO_CC	GO_MF	CDD	InterPro	Pfam
1	NODE_109561_length_546_cov_159548.728370_g69396_i0_1_426_+	4.77927	0.0250223	4.50597	0.0144155	6.54283	8.6647e-05	6.65365	1.58274e-05	A0A6J8CQ51	A0A6J8CQ51_MYTCO	SHSP domain-containing protein	MCOR_33007	Mytilus coruscus (Sea mussel)	240						IPR002068;IPR001436;IPR008978;	PF00011;
2	NODE_111239_length_535_cov_51497.144033_g70960_i0_1_365_-	9.18011	9.15873e-07	10.0724	2.83516e-07	7.30561	1.27855e-05	7.04008	1.58516e-05	A0A6J8C161	A0A6J8C161_MYTCO	HSPA1s	MCOR_24506	Mytilus coruscus (Sea mussel)	445	GO:0005524			ATP binding [GO:0005524]		IPR043129;IPR018181;IPR029047;IPR013126;	PF00012;
3	NODE_117888_length_495_cov_177332.504484_g77234_i0_1_495_-	8.95534	7.76526e-08	9.97791	8.77793e-09	7.57605	4.79153e-07	7.55654	2.8661e-07	B3FRR6	B3FRR6_9BIVA	Heat shock protein 70 (Fragment)		Ruditapes decussatus	174	GO:0005524			ATP binding [GO:0005524]		IPR043129;IPR018181;IPR013126;	PF00012;
4	NODE_120158_length_483_cov_108539.370968_g79396_i0_1_483_-	9.34342	2.51471e-07	9.69285	3.51167e-08	7.71328	2.85393e-06	7.09381	1.83675e-06	V5LVC8	V5LVC8_9BIVA	Heat shock protein 70 (Fragment)	HSP70	Bathymodiolinae gen. 1 sp. Q JT-2013	285	GO:0005524			ATP binding [GO:0005524]		IPR043129;IPR018181;IPR013126;	PF00012;
5	NODE_12431_length_3486_cov_21501.171079_g4160_i3_1036_3006_-	3.64526	0.00784321	3.10358	0.0236803	5.40073	7.44272e-06	5.65849	1.98792e-06	A0A6J8D4A4	A0A6J8D4A4_MYTCO	HSPA5 (EC 3.6.4.10)	MCOR_36097	Mytilus coruscus (Sea mussel)	681	GO:0005524; GO:0005788; GO:0016787		endoplasmic reticulum lumen [GO:0005788]	ATP binding [GO:0005524]; hydrolase activity [GO:0016787]	cd10241;	IPR043129;IPR042050;IPR018181;IPR029048;IPR029047;IPR013126;	PF00012;
6	NODE_127069_length_449_cov_118098.272500_g86051_i0_1_449_-	9.1118	1.9089e-07	9.84513	3.35586e-08	7.76518	1.78425e-06	7.62369	9.44465e-07	A0A6J8EV43	A0A6J8EV43_MYTCO	HSPA1s	MCOR_55070	Mytilus coruscus (Sea mussel)	641	GO:0005524			ATP binding [GO:0005524]		IPR043129;IPR018181;IPR029048;IPR029047;IPR013126;	PF00012;
7	NODE_129346_length_439_cov_121715.589744_g88261_i0_1_439_+	9.05048	3.41238e-07	9.85348	5.42974e-08	7.85157	2.40505e-06	7.64535	1.24445e-06	NA	NA	NA	NA	NA	NA	NA	NA	NA	NA	NA	NA	NA
8	NODE_129822_length_437_cov_64161.206186_g88726_i0_1_437_-	8.97073	2.3738e-05	10.1152	3.77932e-06	6.08112	0.000586258	6.61749	0.000221335	A5A4G5	A5A4G5_DREPO	Heat shock protein 70 (Fragment)		Dreissena polymorpha (Zebra mussel) (Mytilus polymorpha)	314	GO:0005524			ATP binding [GO:0005524]		IPR043129;IPR018181;IPR029047;IPR013126;	PF00012;
9	NODE_131252_length_431_cov_120233.536649_g90117_i0_1_431_-	9.07267	3.41238e-07	9.77928	8.7602e-08	7.51068	3.11485e-06	7.83015	1.34978e-06	Q4W8C7	Q4W8C7_MYTGA	Heat shock protein 70	hsp70	Mytilus galloprovincialis (Mediterranean mussel)	689	GO:0005524			ATP binding [GO:0005524]		IPR043129;IPR018181;IPR029048;IPR029047;IPR013126;	PF00012;
10	NODE_1335_length_7592_cov_2476.971364_g789_i0_5192_7102_-	3.47098	0.0275788	3.75337	0.00954543	4.47494	0.000168611	5.30523	1.44314e-05	A0A210QAI3	A0A210QAI3_MIZYE	Heat shock protein 70 B2	KP79_PYT12236	Mizuhopecten yessoensis (Japanese scallop) (Patinopecten yessoensis)	637	GO:0005524			ATP binding [GO:0005524]		IPR043129;IPR018181;IPR029048;IPR029047;IPR013126;	PF00012;
11	NODE_144191_length_384_cov_86476.313433_g102841_i0_1_356_+	8.93159	4.68803e-06	9.87121	3.32648e-07	7.85335	1.12469e-05	7.89968	3.77295e-06	A0A6J8ERC9	A0A6J8ERC9_MYTCO	HSPA1s	MCOR_55069	Mytilus coruscus (Sea mussel)	191	GO:0005524			ATP binding [GO:0005524]		IPR029048;IPR029047;IPR013126;	PF00012;
12	NODE_14625_length_3227_cov_627.906860_g2310_i6_1_2290_+	2.20742	0.00605986	1.7831	0.0201402	2.27433	0.000372099	2.16855	0.000212233	A0A6J8AXY8	A0A6J8AXY8_MYTCO	Uncharacterized protein	MCOR_12425	Mytilus coruscus (Sea mussel)	1084	GO:0003677; GO:0005634		nucleus [GO:0005634]	DNA binding [GO:0003677]		IPR000210;IPR009057;IPR007889;IPR035500;IPR000536;IPR001723;IPR011333;	PF00651;PF00104;PF05225;
13	NODE_14674_length_3222_cov_6704.833281_g7281_i0_771_2204_-	4.02123	1.25331e-05	2.38563	0.00735128	3.72704	1.28767e-05	1.70627	0.0133131	A0A6J8BE06	A0A6J8BE06_MYTCO	KLF5	MCOR_17717	Mytilus coruscus (Sea mussel)	495						IPR036236;IPR013087;	PF00096;
14	NODE_160022_length_340_cov_79263.381443_g118602_i0_1_340_+	9.05837	2.00625e-05	10.0751	3.04056e-06	6.57067	0.000244875	6.964	9.7674e-05	NA	NA	NA	NA	NA	NA	NA	NA	NA	NA	NA	NA	NA
15	NODE_161326_length_337_cov_119615.694444_g119904_i0_1_337_+	9.00277	1.69505e-07	9.80162	3.09675e-08	7.42019	1.78425e-06	7.3067	9.44465e-07	V5LVC8	V5LVC8_9BIVA	Heat shock protein 70 (Fragment)	HSP70	Bathymodiolinae gen. 1 sp. Q JT-2013	285	GO:0005524			ATP binding [GO:0005524]		IPR043129;IPR018181;IPR013126;	PF00012;
16	NODE_20187_length_2717_cov_14925.815592_g8263_i2_374_1843_+	2.72961	0.0189665	2.43295	0.0339242	3.43191	0.000139303	4.02685	1.16704e-05	A0A210R431	A0A210R431_MIZYE	Sequestosome-1	KP79_PYT13301	Mizuhopecten yessoensis (Japanese scallop) (Patinopecten yessoensis)	473	GO:0008270			zinc ion binding [GO:0008270]	cd14320;	IPR000270;IPR033741;IPR009060;IPR000433;IPR043145;	PF00564;PF16577;PF00569;
17	NODE_20713_length_2676_cov_15999.758279_g4059_i5_141_1172_+	5.68262	0.000704407	5.81951	0.000321576	4.85918	0.000516743	4.28377	0.00118857	A0A6J8AHD5	A0A6J8AHD5_MYTCO	DnaJ homolog subfamily B member 4,DnaJ protein homolog 1,DnaJ homolog subfamily B member 1,DnaJ homolog subfamily B member 5,DnaJ homolog subfamily B member 13	MCOR_7799	Mytilus coruscus (Sea mussel)	352	GO:0006457; GO:0051082	protein folding [GO:0006457]		unfolded protein binding [GO:0051082]	cd06257;	IPR002939;IPR001623;IPR018253;IPR008971;IPR036869;	PF00226;PF01556;
18	NODE_227588_length_241_cov_193594.541667_g186148_i0_1_241_+	7.4748	0.000765944	8.52571	7.04591e-05	8.62886	2.08327e-05	8.77825	8.45978e-06	A0A6J8BJ36	A0A6J8BJ36_MYTCO	SHSP domain-containing protein	MCOR_18473	Mytilus coruscus (Sea mussel)	245						IPR002068;IPR001436;IPR008978;	PF00011;
19	NODE_29647_length_2139_cov_4767.657416_g14419_i0_1_945_+	5.33802	0.0482743	4.99259	0.0293612	5.71899	0.00222604	5.50124	0.00111904	A0A6J8EU81	A0A6J8EU81_MYTCO	HSPA4	MCOR_55065	Mytilus coruscus (Sea mussel)	690	GO:0005524			ATP binding [GO:0005524]		IPR043129;IPR018181;IPR029048;IPR029047;IPR013126;	PF00012;
20	NODE_34720_length_1907_cov_28468.995156_g2812_i9_1189_1907_+	6.52973	0.0027394	7.82348	0.000309769	5.33071	0.00209633	5.60094	0.00133585	A0A6J8E1S2	A0A6J8E1S2_MYTCO	BAG3	MCOR_47521	Mytilus coruscus (Sea mussel)	519	GO:0051087			chaperone binding [GO:0051087]	cd00201;	IPR039773;IPR036533;IPR003103;IPR001202;IPR036020;	PF02179;PF00397;
21	NODE_361438_length_180_cov_33404.022901_g319998_i0_1_180_-	8.51161	1.25331e-05	9.3862	1.89682e-06	6.75368	7.21567e-05	6.67471	5.09882e-05	A0A1D3RM99	A0A1D3RM99_9BACT	Chaperone protein DnaK	BAZMOX_243452_0	methanotrophic endosymbiont of Bathymodiolus azoricus (Menez Gwen)	149	GO:0005524			ATP binding [GO:0005524]		IPR043129;IPR013126;	PF00012;
22	NODE_36206_length_1849_cov_1240.473889_g17641_i0_1_507_+	1.86893	0.00774694	1.89237	0.0025741	2.10979	0.000169926	2.53217	6.51068e-06	A0A6J8DU40	A0A6J8DU40_MYTCO	BZIP domain-containing protein	MCOR_44127	Mytilus coruscus (Sea mussel)	289	GO:0003700			DNA-binding transcription factor activity [GO:0003700]		IPR004827;	PF07716;
23	NODE_41234_length_1666_cov_1033.241187_g18107_i1_1_761_-	1.71474	0.0189665	1.77997	0.00772793	1.87336	0.000586258	2.30026	3.04081e-05	A0A6J8DU40	A0A6J8DU40_MYTCO	BZIP domain-containing protein	MCOR_44127	Mytilus coruscus (Sea mussel)	289	GO:0003700			DNA-binding transcription factor activity [GO:0003700]		IPR004827;	PF07716;
24	NODE_52102_length_1343_cov_153893.329212_g1217_i39_182_1118_-	4.31771	0.00315251	4.89716	0.000535092	5.96886	7.44272e-06	6.64934	1.24445e-06	A0A6J8BJ36	A0A6J8BJ36_MYTCO	SHSP domain-containing protein	MCOR_18473	Mytilus coruscus (Sea mussel)	245						IPR002068;IPR001436;IPR008978;	PF00011;
25	NODE_52320_length_1338_cov_5076.527541_g26099_i1_1_1338_-	7.69076	0.00121333	7.77566	0.000698792	5.45455	0.00420453	4.62687	0.0118198	A0A6J8DGD1	A0A6J8DGD1_MYTCO	Uncharacterized protein	MCOR_39767	Mytilus coruscus (Sea mussel)	152	GO:0003677; GO:0005634		nucleus [GO:0005634]	DNA binding [GO:0003677]		IPR039250;
26	NODE_67699_length_1015_cov_53315.258799_g30204_i7_1_990_+	9.10596	6.45493e-07	10.0616	7.63507e-08	6.48198	3.33984e-05	6.70541	1.25618e-05	Q4W8C7	Q4W8C7_MYTGA	Heat shock protein 70	hsp70	Mytilus galloprovincialis (Mediterranean mussel)	689	GO:0005524			ATP binding [GO:0005524]		IPR043129;IPR018181;IPR029048;IPR029047;IPR013126;	PF00012;
27	NODE_78041_length_857_cov_36060.038366_g26441_i2_1_362_+	5.10409	0.0017251	4.84299	0.00133309	6.03975	2.90162e-05	5.86248	1.37996e-05	F4YUB2	F4YUB2_TEGGR	Small heat shock protein		Tegillarca granosa (Malaysian cockle) (Anadara granosa)	197						IPR002068;IPR001436;IPR008978;	PF00011;
28	NODE_83740_length_783_cov_74484.705722_g2632_i5_349_783_-	9.2003	1.69505e-07	10.0439	3.09675e-08	7.76736	1.34321e-06	7.86181	6.39099e-07	A0A6J8ERC9	A0A6J8ERC9_MYTCO	HSPA1s	MCOR_55069	Mytilus coruscus (Sea mussel)	191	GO:0005524			ATP binding [GO:0005524]		IPR029048;IPR029047;IPR013126;	PF00012;
29	NODE_87813_length_736_cov_52205.885007_g50423_i0_75_736_-	9.20912	1.9089e-07	10.0864	6.24345e-08	7.32962	2.86087e-06	7.79517	1.52119e-06	Q4W8C7	Q4W8C7_MYTGA	Heat shock protein 70	hsp70	Mytilus galloprovincialis (Mediterranean mussel)	689	GO:0005524			ATP binding [GO:0005524]		IPR043129;IPR018181;IPR029048;IPR029047;IPR013126;	PF00012;
30	NODE_90030_length_712_cov_61805.535445_g52240_i0_1_712_-	8.8176	6.45493e-07	10.0421	7.63507e-08	7.61206	3.52955e-06	7.07945	6.18002e-06	Q4W8C7	Q4W8C7_MYTGA	Heat shock protein 70	hsp70	Mytilus galloprovincialis (Mediterranean mussel)	689	GO:0005524			ATP binding [GO:0005524]		IPR043129;IPR018181;IPR029048;IPR029047;IPR013126;	PF00012;
31	NODE_91404_length_698_cov_193281.878274_g53375_i0_145_698_-	7.78712	4.01134e-06	8.59793	2.88101e-07	9.11966	4.79153e-07	8.9396	1.94251e-07	A0A6J8CQ51	A0A6J8CQ51_MYTCO	SHSP domain-containing protein	MCOR_33007	Mytilus coruscus (Sea mussel)	240						IPR002068;IPR001436;IPR008978;	PF00011;
32	NODE_9245_length_3989_cov_15704.682234_g2812_i3_184_1708_+	7.3747	1.36899e-05	8.12077	1.11267e-06	6.08379	5.39171e-05	5.90714	3.42569e-05	A0A6J8E1S2	A0A6J8E1S2_MYTCO	BAG3	MCOR_47521	Mytilus coruscus (Sea mussel)	519	GO:0051087			chaperone binding [GO:0051087]	cd00201;	IPR039773;IPR036533;IPR003103;IPR001202;IPR036020;	PF02179;PF00397;
