# Supplementary material for: Transcriptome wide analyses reveal intraspecific diversity in thermal stress responses of a dominant habitat‐forming species
Source: Sci Rep. 2023 Apr 6;13:5645. doi: 10.1038/s41598-023-32654-w (PMC10079687; doi:10.1038/s41598-023-32654-w)
Supplement: Supplementary file 11 — Supplementary Table S3. [file 41598_2023_32654_MOESM11_ESM.xlsx]

## Sheet: Sheet1
Table S3. Upregulated transcripts (BH-adjusted P-value ≤ 0.05) responding in both lineages to thermal stress in WATER (but not AIR) relative to respective lineage controls, East [orange shading] or West [blue shading].
Fold changes (FC; as Log2) and adjusted P-values are shown together with annotation information derived from UniProt.
#	locus	logFC_E-W	logFC.East	adj.P.Val.East	logFC.West	adj.P.Val.West	Entry	Entry_name	Protein_names	Gene_names	Organism	Length	GO_IDs	GO_BP	GO_CC	GO_MF	CDD	InterPro	Pfam
1	NODE_10000_length_3848_cov_146.178205_g5078_i0_1_1373_+	-0.0011328	1.03046	0.0180385	1.03159	0.0108949	A0A6J8ETF0	A0A6J8ETF0_MYTCO	SPT (EC 2.3.1.50)	MCOR_55774	Mytilus coruscus (Sea mussel)	516	GO:0004758; GO:0009058; GO:0030170	biosynthetic process [GO:0009058]		pyridoxal phosphate binding [GO:0030170]; serine C-palmitoyltransferase activity [GO:0004758]		IPR004839;IPR015424;IPR015422;IPR015421;	PF00155;
2	NODE_10005_length_3847_cov_210.034492_g5080_i0_1_2303_+	0.045647	1.15406	0.00133081	1.10841	0.00159786	A0A6J8DFL1	A0A6J8DFL1_MYTCO	SLC44A2_4_5	MCOR_40915	Mytilus coruscus (Sea mussel)	734	GO:0016021; GO:0022857		integral component of membrane [GO:0016021]	transmembrane transporter activity [GO:0022857]		IPR007603;	PF04515;
3	NODE_100296_length_616_cov_1374.629630_g60999_i0_1_365_+	0.0696568	2.85819	2.85e-06	2.78854	9.44e-07	A0A6J8D3D5	A0A6J8D3D5_MYTCO	CDC37	MCOR_36548	Mytilus coruscus (Sea mussel)	203	GO:0005737		cytoplasm [GO:0005737]			IPR004918;IPR013873;IPR013874;IPR038189;	PF08564;PF08565;
4	NODE_10056_length_3838_cov_396.072842_g3873_i2_291_3838_-	0.0537423	2.75461	6.19e-06	2.70087	3.76e-06	A0A6J8B6E2	A0A6J8B6E2_MYTCO	IRS1	MCOR_15513	Mytilus coruscus (Sea mussel)	1486	GO:0005158; GO:0008286	insulin receptor signaling pathway [GO:0008286]		insulin receptor binding [GO:0005158]		IPR039011;IPR002404;IPR011993;IPR001849;	PF02174;
5	NODE_1005_length_8102_cov_223.836583_g580_i2_1229_5014_+	-0.340169	0.990787	0.0139318	1.33096	0.000511739	A0A6J8CXL2	A0A6J8CXL2_MYTCO	2'-phosphotransferase (EC 2.7.1.160)	MCOR_35350	Mytilus coruscus (Sea mussel)	1490	GO:0000215; GO:0003950; GO:0046872			metal ion binding [GO:0046872]; NAD+ ADP-ribosyltransferase activity [GO:0003950]; tRNA 2'-phosphotransferase activity [GO:0000215]		IPR041337;IPR012317;IPR002745;IPR042080;IPR004170;IPR037197;IPR000571;	PF18360;PF00644;PF01885;PF02825;
6	NODE_100990_length_610_cov_1655.067736_g61616_i0_1_405_+	-0.888766	1.77823	0.00146551	2.66699	2.41e-06	A0A6J8D8T1	A0A6J8D8T1_MYTCO	BZIP domain-containing protein	MCOR_37630	Mytilus coruscus (Sea mussel)	198	GO:0003700			DNA-binding transcription factor activity [GO:0003700]		IPR004827;	PF07716;
7	NODE_101130_length_609_cov_205.900000_g61740_i0_1_609_-	-0.434471	1.09495	0.0411719	1.52942	0.00201395	A0A6J8E1A7	A0A6J8E1A7_MYTCO	SLC25A28_37	MCOR_47068	Mytilus coruscus (Sea mussel)	180	GO:0016021		integral component of membrane [GO:0016021]			IPR018108;IPR023395;	PF00153;
8	NODE_10128_length_3827_cov_243.266278_g875_i2_118_1021_+	-0.145196	1.01468	0.00906708	1.15988	0.00110146	A0A6J8BW61	A0A6J8BW61_MYTCO	E3 ubiquitin-protein ligase (EC 2.3.2.27)	MCOR_22994	Mytilus coruscus (Sea mussel)	286	GO:0005737; GO:0006511; GO:0007275; GO:0008270; GO:0016567; GO:0016746	multicellular organism development [GO:0007275]; protein ubiquitination [GO:0016567]; ubiquitin-dependent protein catabolic process [GO:0006511]	cytoplasm [GO:0005737]	transferase activity, transferring acyl groups [GO:0016746]; zinc ion binding [GO:0008270]		IPR018121;IPR004162;IPR008974;IPR001841;IPR013083;IPR013010;	PF03145;
9	NODE_10130_length_3827_cov_114.776866_g1920_i2_1491_3335_-	-0.535423	1.85723	0.000839289	2.39266	1.12e-05	A0A6J8EDD8	A0A6J8EDD8_MYTCO	Uncharacterized protein	MCOR_51105	Mytilus coruscus (Sea mussel)	602						IPR039902;
10	NODE_10138_length_3826_cov_167.101138_g5139_i0_1074_2663_-	1.49744	3.36468	0.00100158	1.86724	0.0222735	A0A6J8D9R9	A0A6J8D9R9_MYTCO	CYP49A	MCOR_38569	Mytilus coruscus (Sea mussel)	594	GO:0004497; GO:0005506; GO:0016705; GO:0020037			heme binding [GO:0020037]; iron ion binding [GO:0005506]; monooxygenase activity [GO:0004497]; oxidoreductase activity, acting on paired donors, with incorporation or reduction of molecular oxygen [GO:0016705]		IPR001128;IPR017972;IPR002401;IPR036396;	PF00067;
11	NODE_101611_length_605_cov_995.217626_g62174_i0_1_605_-	-0.758697	1.73451	0.00205795	2.49321	1.8e-05	A0A6J8ECL5	A0A6J8ECL5_MYTCO	Uncharacterized protein	MCOR_50202	Mytilus coruscus (Sea mussel)	826
12	NODE_102131_length_601_cov_621.914855_g59290_i3_1_369_-	-0.389085	2.80442	0.000429155	3.19351	2.08e-05	A0A6J8F0Y5	A0A6J8F0Y5_MYTCO	Uncharacterized protein	MCOR_57495	Mytilus coruscus (Sea mussel)	406						IPR001370;	PF00653;
13	NODE_10219_length_3814_cov_152.333865_g5179_i0_506_2329_+	-0.13499	0.946711	0.0320469	1.0817	0.0104847	A0A6J8DDP9	A0A6J8DDP9_MYTCO	KCNC1	MCOR_38911	Mytilus coruscus (Sea mussel)	604	GO:0005249; GO:0008076; GO:0034765; GO:0051260	protein homooligomerization [GO:0051260]; regulation of ion transmembrane transport [GO:0034765]	voltage-gated potassium channel complex [GO:0008076]	voltage-gated potassium channel activity [GO:0005249]		IPR000210;IPR005821;IPR003968;IPR003974;IPR011333;IPR003131;IPR028325;IPR027359;	PF02214;PF00520;
14	NODE_10265_length_3805_cov_36.114217_g5200_i0_2145_3805_-	0.325619	1.75442	0.0244577	1.4288	0.0424735	A0A6J8DH83	A0A6J8DH83_MYTCO	Uncharacterized protein	MCOR_39959	Mytilus coruscus (Sea mussel)	466
15	NODE_10293_length_3800_cov_2633.263930_g5218_i0_1193_3136_-	-0.441786	1.56678	0.00631638	2.00857	0.000451446	A0A6J8CVF8	A0A6J8CVF8_MYTCO	Uncharacterized protein	MCOR_33895	Mytilus coruscus (Sea mussel)	681						IPR036770;
16	NODE_10300_length_3799_cov_464.331200_g4201_i1_1_1706_+	-0.609612	2.52362	1.34e-06	3.13323	3.83e-08	A0A6J8D665	A0A6J8D665_MYTCO	DNAJC3	MCOR_36514	Mytilus coruscus (Sea mussel)	596					cd06257;	IPR001623;IPR036869;IPR013026;IPR011990;IPR018704;IPR019734;	PF00226;PF09976;PF13181;
17	NODE_10304_length_3799_cov_94.067733_g5222_i0_2865_3469_-	0.462644	2.03895	0.000180771	1.5763	0.00077126	K1QVK4	K1QVK4_CRAGI	Histone deacetylase 6	CGI_10017964	Crassostrea gigas (Pacific oyster) (Crassostrea angulata)	240	GO:0008270			zinc ion binding [GO:0008270]		IPR013083;IPR001607;	PF02148;
18	NODE_103134_length_593_cov_623.615809_g35487_i3_1_470_-	-0.455983	1.54873	0.00493535	2.00471	0.000442379	A0A6J8E280	A0A6J8E280_MYTCO	Transmembrane protein 185-like,Transmembrane protein 185A,Transmembrane protein 185B	MCOR_47007	Mytilus coruscus (Sea mussel)	343	GO:0016021		integral component of membrane [GO:0016021]			IPR019396;	PF10269;
19	NODE_103552_length_590_cov_254.027726_g63918_i0_1_590_+	0.838641	2.9354	0.0318298	2.09676	0.035871	A0A6J8CFW7	A0A6J8CFW7_MYTCO	ANK_REP_REGION domain-containing protein	MCOR_30073	Mytilus coruscus (Sea mussel)	1260	GO:0016021		integral component of membrane [GO:0016021]			IPR002110;IPR020683;IPR036770;IPR041249;IPR027417;	PF12796;PF18738;
20	NODE_10355_length_3791_cov_88.262159_g2701_i1_311_3532_+	-0.35299	1.32365	0.00416894	1.67664	0.000247373	A0A6J7ZWQ3	A0A6J7ZWQ3_MYTCO	Protein cramped-like	MCOR_975	Mytilus coruscus (Sea mussel)	1208
21	NODE_10378_length_3788_cov_44.688954_g5251_i0_2031_3788_-	-0.0921685	1.2842	0.00672714	1.37637	0.00254799	A0A6J8ESL3	A0A6J8ESL3_MYTCO	Uncharacterized protein	MCOR_54903	Mytilus coruscus (Sea mussel)	1024
22	NODE_10390_length_3786_cov_275.527696_g4961_i1_74_3253_+	-0.961847	1.76239	0.0372316	2.72424	0.000842655	A0A6J8D7V9	A0A6J8D7V9_MYTCO	UBE3C (EC 2.3.2.26)	MCOR_37998	Mytilus coruscus (Sea mussel)	1067	GO:0004842; GO:0016746			transferase activity, transferring acyl groups [GO:0016746]; ubiquitin-protein transferase activity [GO:0004842]	cd00078;	IPR000569;IPR035983;IPR000048;	PF00632;
23	NODE_104299_length_584_cov_992.603738_g64595_i0_1_459_+	0.368318	2.34512	0.00103451	1.9768	0.00162579	A0A6J8CJ99	A0A6J8CJ99_MYTCO	Fibronectin type 3 and ankyrin repeat domains 1 protein,Fibronectin type 3 and ankyrin repeat domains protein 1	MCOR_29886	Mytilus coruscus (Sea mussel)	432					cd00063;	IPR002110;IPR020683;IPR036770;IPR003961;IPR036116;IPR013783;	PF12796;
24	NODE_10440_length_3776_cov_350.830963_g5281_i0_1899_3776_+	-0.0100938	1.21762	0.012057	1.22771	0.00945045	A0A6J8EVS3	A0A6J8EVS3_MYTCO	Uncharacterized protein	MCOR_56514	Mytilus coruscus (Sea mussel)	664	GO:0007165	signal transduction [GO:0007165]				IPR033614;IPR000159;IPR011524;IPR029071;	PF16517;PF00788;
25	NODE_10450_length_3774_cov_117.077584_g867_i2_1799_3774_-	-0.14571	1.22801	0.022487	1.37372	0.00540456	A0A6J8E3Z6	A0A6J8E3Z6_MYTCO	TBCEL	MCOR_47500	Mytilus coruscus (Sea mussel)	612						IPR001611;IPR032675;
26	NODE_10467_length_3771_cov_79.841752_g5297_i0_2470_3218_-	0.724661	2.18194	2.81e-05	1.45728	0.000687856	A0A6J8AJ20	A0A6J8AJ20_MYTCO	NGB	MCOR_7767	Mytilus coruscus (Sea mussel)	215	GO:0005344; GO:0019825; GO:0020037; GO:0046872			heme binding [GO:0020037]; metal ion binding [GO:0046872]; oxygen binding [GO:0019825]; oxygen carrier activity [GO:0005344]		IPR000971;IPR009050;IPR012292;	PF00042;
27	NODE_1047_length_8038_cov_49.793591_g639_i0_1_4125_+	0.294519	1.49421	0.000130368	1.19969	0.000922757	A0A6J8ANV9	A0A6J8ANV9_MYTCO	USPL1 (EC 3.4.22.-)	MCOR_9730	Mytilus coruscus (Sea mussel)	1366	GO:0030576; GO:0032183; GO:0070140	Cajal body organization [GO:0030576]		SUMO binding [GO:0032183]; SUMO-specific isopeptidase activity [GO:0070140]		IPR038765;IPR028890;IPR028889;IPR033505;	PF15499;
28	NODE_10497_length_3766_cov_313.264461_g3803_i1_2826_3766_-	-0.209509	1.25397	0.0135204	1.46348	0.00206402	A0A210Q493	A0A210Q493_MIZYE	NADAR domain-containing protein	KP79_PYT08492	Mizuhopecten yessoensis (Japanese scallop) (Patinopecten yessoensis)	249					cd15457;	IPR012816;IPR037238;	PF08719;
29	NODE_105059_length_578_cov_76235.784499_g65291_i0_205_578_-	-0.472521	1.5742	0.00133436	2.04672	4.34e-05	T1DQT8	T1DQT8_ANOAQ	Putative polyubiquitin (Fragment)		Anopheles aquasalis (Malaria mosquito)	165						IPR000626;IPR029071;IPR019954;IPR019956;	PF00240;
30	NODE_105063_length_578_cov_1469.028355_g65295_i0_1_578_+	-0.448722	1.66582	0.000287533	2.11454	7.53e-06	A0A6J8BZ94	A0A6J8BZ94_MYTCO	Uncharacterized protein	MCOR_24459	Mytilus coruscus (Sea mussel)	828						IPR002035;IPR036465;	PF00092;
31	NODE_10508_length_3765_cov_191.727664_g5312_i0_1_1545_+	-0.500789	1.07463	0.0405647	1.57542	0.00116901	A0A6J8AEL0	A0A6J8AEL0_MYTCO	Seryl-tRNA synthetase (EC 6.1.1.11)	MCOR_6400	Mytilus coruscus (Sea mussel)	511	GO:0004828; GO:0005524; GO:0006434	seryl-tRNA aminoacylation [GO:0006434]		ATP binding [GO:0005524]; serine-tRNA ligase activity [GO:0004828]	cd00770;	IPR002314;IPR006195;IPR002317;IPR015866;IPR042103;IPR033729;IPR010978;	PF02403;PF00587;
32	NODE_10526_length_3762_cov_730.101535_g4871_i2_173_1009_+	-0.0759924	0.847824	0.0251485	0.923816	0.0104159	A0A6J8CXI4	A0A6J8CXI4_MYTCO	TSPAN18	MCOR_34461	Mytilus coruscus (Sea mussel)	313	GO:0016021		integral component of membrane [GO:0016021]			IPR018499;IPR008952;	PF00335;
33	NODE_10594_length_3754_cov_138.749258_g5351_i0_1861_3602_-	-0.154704	1.38186	0.00325733	1.53656	0.000982841	A0A6J8CWD6	A0A6J8CWD6_MYTCO	FBXL2_20	MCOR_34989	Mytilus coruscus (Sea mussel)	542						IPR006553;IPR032675;
34	NODE_106554_length_567_cov_968.625483_g66650_i0_1_567_+	-0.167375	1.42573	0.00048775	1.59311	6.67e-05	A0A6J8EQB6	A0A6J8EQB6_MYTCO	IK	MCOR_54821	Mytilus coruscus (Sea mussel)	601	GO:0005634		nucleus [GO:0005634]			IPR039896;IPR012492;IPR012916;	PF07807;PF07808;
35	NODE_10685_length_3742_cov_274.867317_g5389_i0_934_2922_-	-0.11696	0.827362	0.00459653	0.944321	0.000663374	A0A6J8CTQ1	A0A6J8CTQ1_MYTCO	FAF1	MCOR_33201	Mytilus coruscus (Sea mussel)	718					cd01771;	IPR033043;IPR036249;IPR006577;IPR000626;IPR029071;IPR001012;	PF00789;
36	NODE_10694_length_3741_cov_1034.140574_g5366_i1_2384_3741_-	-0.557274	1.57414	0.00069732	2.13141	1.2e-05	A0A6J8BZ94	A0A6J8BZ94_MYTCO	Uncharacterized protein	MCOR_24459	Mytilus coruscus (Sea mussel)	828						IPR002035;IPR036465;	PF00092;
37	NODE_106997_length_564_cov_2160.073786_g67062_i0_1_197_-	0.138703	2.59283	5.08e-05	2.45412	1.45e-05	A0A6J8CLN0	A0A6J8CLN0_MYTCO	CCT-alpha (T-complex protein 1 subunit alpha)	MCOR_31032	Mytilus coruscus (Sea mussel)	557	GO:0005524; GO:0006457; GO:0051082	protein folding [GO:0006457]		ATP binding [GO:0005524]; unfolded protein binding [GO:0051082]	cd03335;	IPR012715;IPR017998;IPR002194;IPR002423;IPR027409;IPR027413;IPR027410;	PF00118;
38	NODE_10713_length_3738_cov_1461.939550_g5400_i0_2083_3738_-	-0.418442	2.91098	4.79e-07	3.32942	4.49e-08	A0A6J8BQT8	A0A6J8BQT8_MYTCO	PDIA6 (EC 5.3.4.1)	MCOR_21527	Mytilus coruscus (Sea mussel)	508	GO:0003756; GO:0005783		endoplasmic reticulum [GO:0005783]	protein disulfide isomerase activity [GO:0003756]		IPR005788;IPR036249;IPR017937;IPR013766;	PF00085;
39	NODE_10800_length_3725_cov_217.021763_g892_i3_32_1508_+	-0.401848	2.33121	0.000130368	2.73305	7.14e-06	A0A6J8BNK6	A0A6J8BNK6_MYTCO	Uncharacterized protein	MCOR_20040	Mytilus coruscus (Sea mussel)	942						IPR043129;
40	NODE_108543_length_553_cov_1348.984127_g68459_i0_1_329_+	0.126371	2.54455	0.00682202	2.41818	0.00317462	A0A6J8B168	A0A6J8B168_MYTCO	DNAJA1	MCOR_13638	Mytilus coruscus (Sea mussel)	479	GO:0006457; GO:0031072; GO:0046872; GO:0051082	protein folding [GO:0006457]		heat shock protein binding [GO:0031072]; metal ion binding [GO:0046872]; unfolded protein binding [GO:0051082]	cd10719;	IPR002939;IPR001623;IPR018253;IPR008971;IPR001305;IPR036410;IPR036869;	PF01556;PF00684;
41	NODE_10855_length_3717_cov_812.048255_g5459_i0_2355_3717_-	0.0750864	1.45892	8.66e-05	1.38383	8.93e-05	A0A6J8DJW9	A0A6J8DJW9_MYTCO	SRPK2 (EC 2.7.11.1)	MCOR_41249	Mytilus coruscus (Sea mussel)	721	GO:0005524; GO:0106310; GO:0106311			ATP binding [GO:0005524]; protein serine kinase activity [GO:0106310]; protein threonine kinase activity [GO:0106311]		IPR011009;IPR000719;IPR017441;IPR008271;	PF00069;
42	NODE_10857_length_3717_cov_245.424482_g5461_i0_1_3717_+	-0.136903	1.77843	0.00082646	1.91534	0.000173261	A0A6J8AZ69	A0A6J8AZ69_MYTCO	CRB	MCOR_12739	Mytilus coruscus (Sea mussel)	2207	GO:0005509; GO:0016021		integral component of membrane [GO:0016021]	calcium ion binding [GO:0005509]		IPR013320;IPR001881;IPR013032;IPR000742;IPR000152;IPR018097;IPR009030;IPR001791;	PF00008;PF07645;PF12661;PF02210;
43	NODE_10895_length_3710_cov_575.789675_g5482_i0_1802_3710_-	-0.588355	0.802103	0.0148261	1.39046	1.59e-05	A0A6J8DF29	A0A6J8DF29_MYTCO	Uncharacterized protein	MCOR_40781	Mytilus coruscus (Sea mussel)	485	GO:0005524			ATP binding [GO:0005524]		IPR043129;IPR013126;	PF00012;
44	NODE_10899_length_3709_cov_249.858470_g5485_i0_676_2523_+	-0.337465	1.94818	0.0493585	2.28564	0.0104193	A0A6J8BXL5	A0A6J8BXL5_MYTCO	Uncharacterized protein	MCOR_22913	Mytilus coruscus (Sea mussel)	595
45	NODE_10954_length_3699_cov_503.373973_g5506_i0_319_2624_-	-0.402286	1.17998	0.00113952	1.58227	1.87e-05	A0A6J8B170	A0A6J8B170_MYTCO	Trinucleotide repeat-containing gene 18 protein,BAH and coiled-coil domain-containing protein 1,Protein winged eye	MCOR_12690	Mytilus coruscus (Sea mussel)	2235	GO:0003677; GO:0003682			chromatin binding [GO:0003682]; DNA binding [GO:0003677]		IPR017956;IPR001025;IPR043151;
47	NODE_10965_length_3697_cov_327.863761_g4114_i1_1852_2452_-	-0.433703	1.73835	0.048383	2.17205	0.00944798	A0A6J8AAM0	A0A6J8AAM0_MYTCO	Tetratricopeptide repeat protein 38	MCOR_5184	Mytilus coruscus (Sea mussel)	468					cd05804;	IPR033891;
48	NODE_109_length_13365_cov_73.752028_g80_i0_107_2759_+	-0.120077	1.31437	0.00749597	1.43445	0.00418839	A0A6J8BM73	A0A6J8BM73_MYTCO	Uncharacterized protein	MCOR_20694	Mytilus coruscus (Sea mussel)	950	GO:0016021		integral component of membrane [GO:0016021]
49	NODE_110027_length_543_cov_247.190283_g69826_i0_1_413_-	0.344003	2.09387	0.00358648	1.74987	0.0100021	A0A6J8ARH3	A0A6J8ARH3_MYTCO	ERO1L (EC 1.8.4.-)	MCOR_10302	Mytilus coruscus (Sea mussel)	454	GO:0003756; GO:0005789; GO:0016671		endoplasmic reticulum membrane [GO:0005789]	oxidoreductase activity, acting on a sulfur group of donors, disulfide as acceptor [GO:0016671]; protein disulfide isomerase activity [GO:0003756]		IPR007266;IPR037192;	PF04137;
50	NODE_11015_length_3690_cov_214.466905_g5526_i0_2331_3314_-	-0.28766	1.73892	0.000210824	2.02658	1.64e-05	A0A6J8AXK4	A0A6J8AXK4_MYTCO	Uncharacterized protein	MCOR_12682	Mytilus coruscus (Sea mussel)	329	GO:0035556	intracellular signal transduction [GO:0035556]				IPR002110;IPR020683;IPR036770;IPR001496;IPR036036;	PF07525;
51	NODE_11082_length_3680_cov_318.028918_g5562_i0_408_2123_+	0.249663	1.08964	0.00038595	0.839974	0.00510955	A0A6J8AUQ7	A0A6J8AUQ7_MYTCO	DCAF11	MCOR_11725	Mytilus coruscus (Sea mussel)	577						IPR015943;IPR001680;IPR017986;IPR036322;	PF00400;
52	NODE_11086_length_3679_cov_378.290634_g5563_i0_147_2366_+	0.223941	0.881662	0.00470523	0.657721	0.0482044	A0A6J8ABQ5	A0A6J8ABQ5_MYTCO	Golgin-84	MCOR_5928	Mytilus coruscus (Sea mussel)	734	GO:0000139; GO:0007030; GO:0016021	Golgi organization [GO:0007030]	Golgi membrane [GO:0000139]; integral component of membrane [GO:0016021]			IPR019177;	PF09787;
54	NODE_111257_length_535_cov_222.176955_g70974_i0_1_535_+	-0.277399	1.35779	0.00708851	1.63519	0.000720407	A0A6J8AJF2	A0A6J8AJF2_MYTCO	VIRMA	MCOR_8419	Mytilus coruscus (Sea mussel)	979						IPR026736;
55	NODE_111898_length_531_cov_1847.296680_g71570_i0_1_531_+	-0.330279	5.06829	0.00358648	5.39856	0.000523043	A0A6J8C8Q7	A0A6J8C8Q7_MYTCO	HSPBP1	MCOR_26887	Mytilus coruscus (Sea mussel)	317						IPR011989;IPR016024;IPR013918;	PF08609;
56	NODE_11194_length_3664_cov_303.451176_g5617_i0_162_1055_+	0.33263	1.49204	0.00105935	1.15941	0.0066756	A0A6J8DEY7	A0A6J8DEY7_MYTCO	RAB20	MCOR_39798	Mytilus coruscus (Sea mussel)	216	GO:0003924; GO:0005525			GTPase activity [GO:0003924]; GTP binding [GO:0005525]		IPR027417;IPR005225;IPR001806;	PF00071;
57	NODE_11197_length_3664_cov_156.383402_g5620_i0_489_2945_+	-0.10218	1.73761	0.0355938	1.83979	0.0250921	NA	NA	NA	NA	NA	NA	NA	NA	NA	NA	NA	NA	NA
58	NODE_112230_length_529_cov_1242.572917_g71882_i0_1_529_+	0.0419285	0.893752	0.00666405	0.851823	0.0153363	A0A6J8D2X2	A0A6J8D2X2_MYTCO	SQOR (EC 1.8.5.8)	MCOR_36985	Mytilus coruscus (Sea mussel)	450	GO:0016491			oxidoreductase activity [GO:0016491]		IPR036188;IPR023753;IPR015904;	PF07992;
59	NODE_11279_length_3652_cov_574.071329_g5656_i0_1_3610_+	-0.19756	1.73259	5.62e-05	1.93015	9.45e-06	K0IBB7	K0IBB7_MYTGA	Toll-like receptor b		Mytilus galloprovincialis (Mediterranean mussel)	1189	GO:0007165; GO:0016021	signal transduction [GO:0007165]	integral component of membrane [GO:0016021]			IPR001611;IPR003591;IPR026906;IPR032675;IPR000372;IPR000157;IPR035897;	PF13306;PF13855;PF01582;
60	NODE_11291_length_3650_cov_308.303249_g5662_i0_1732_3650_-	-0.712254	1.40016	0.0294805	2.11241	0.000430342	A0A6J8E3D6	A0A6J8E3D6_MYTCO	B box-type domain-containing protein	MCOR_46406	Mytilus coruscus (Sea mussel)	563	GO:0008270			zinc ion binding [GO:0008270]	cd00021;	IPR011042;IPR000315;	PF00643;
61	NODE_11303_length_3648_cov_294.358711_g5671_i0_264_1903_+	0.839559	2.39107	0.000174719	1.55151	0.00536472	A0A6J8ED67	A0A6J8ED67_MYTCO	SMOX (EC 1.5.3.-) (EC 1.5.3.16)	MCOR_50377	Mytilus coruscus (Sea mussel)	475	GO:0052894; GO:0052895; GO:0052901			N1-acetylspermine:oxygen oxidoreductase (N1-acetylspermidine-forming) activity [GO:0052895]; norspermine:oxygen oxidoreductase activity [GO:0052894]; spermine:oxygen oxidoreductase (spermidine-forming) activity [GO:0052901]		IPR002937;IPR036188;	PF01593;
62	NODE_113391_length_522_cov_630.577167_g72967_i0_191_522_+	-0.541011	1.65133	0.014565	2.19234	0.000499385	A0A3L5TRT4	A0A3L5TRT4_MYTGA	Uncharacterized protein (Fragment)	AM593_06573	Mytilus galloprovincialis (Mediterranean mussel)	516	GO:0007275; GO:0015031	multicellular organism development [GO:0007275]; protein transport [GO:0015031]				IPR036339;IPR029746;
63	NODE_11358_length_3641_cov_114.898107_g2242_i2_417_2306_+	0.185157	1.66856	0.00487397	1.4834	0.00591718	A0A6J8B396	A0A6J8B396_MYTCO	Uncharacterized protein	MCOR_14224	Mytilus coruscus (Sea mussel)	584						IPR011042;
64	NODE_11367_length_3639_cov_432.813928_g5704_i0_2155_2626_-	0.0636924	2.93855	5.1e-05	2.87486	1.12e-05	NA	NA	NA	NA	NA	NA	NA	NA	NA	NA	NA	NA	NA
65	NODE_113979_length_518_cov_171966.976546_g73525_i0_1_518_+	-0.485484	1.45986	0.0151149	1.94534	0.00126193	A5Y8F9	A5Y8F9_PERVI	Heat shock protein 71		Perna viridis (Asian green mussel) (Mytilus viridis)	655	GO:0005524			ATP binding [GO:0005524]		IPR043129;IPR018181;IPR029048;IPR029047;IPR013126;	PF00012;
66	NODE_1139_length_7886_cov_390.461401_g661_i1_34_7886_+	0.0162962	1.28516	0.000153558	1.26887	0.000102191	A0A210PI02	A0A210PI02_MIZYE	HECT-type E3 ubiquitin transferase (EC 2.3.2.26)	KP79_PYT08463	Mizuhopecten yessoensis (Japanese scallop) (Patinopecten yessoensis)	4492	GO:0004842; GO:0005634; GO:0006281; GO:0008270	DNA repair [GO:0006281]	nucleus [GO:0005634]	ubiquitin-protein transferase activity [GO:0004842]; zinc ion binding [GO:0008270]	cd00078;cd14288;	IPR016024;IPR010309;IPR010314;IPR000569;IPR035983;IPR025527;IPR015940;IPR009060;IPR041918;IPR004170;IPR018123;IPR037197;	PF06012;PF06025;PF00632;PF00627;PF14377;PF02825;
67	NODE_1142_length_7879_cov_103.624010_g691_i0_105_6269_+	-0.442369	0.884861	0.0241799	1.32723	0.000313803	A0A6J8ETA0	A0A6J8ETA0_MYTCO	DNA-binding protein RFX7,DNA-binding protein Rfx5	MCOR_54935	Mytilus coruscus (Sea mussel)	2094	GO:0003677; GO:0003700			DNA binding [GO:0003677]; DNA-binding transcription factor activity [GO:0003700]		IPR003150;IPR018247;IPR039779;IPR040889;IPR036388;IPR036390;	PF18326;PF02257;
68	NODE_114330_length_516_cov_5237.047109_g73857_i0_1_516_+	0.329195	2.04692	9.85e-05	1.71773	0.000326131	A0A6J8DWZ7	A0A6J8DWZ7_MYTCO	Tetraspanin	MCOR_46043	Mytilus coruscus (Sea mussel)	268	GO:0016021		integral component of membrane [GO:0016021]			IPR000301;IPR018499;IPR008952;	PF00335;
69	NODE_115166_length_511_cov_258.199134_g74645_i0_1_511_+	-0.411465	2.20235	0.000839289	2.61381	8.98e-05	A0A6J8EUE6	A0A6J8EUE6_MYTCO	Maf	MCOR_54823	Mytilus coruscus (Sea mussel)	361	GO:0047429			nucleoside-triphosphate diphosphatase activity [GO:0047429]	cd00555;	IPR029001;IPR003697;	PF02545;
70	NODE_11568_length_3607_cov_837.315627_g5798_i0_2844_3451_-	-0.014451	0.679714	0.0472811	0.694165	0.0317319	A0A2C9JD12	A0A2C9JD12_BIOGL	Uncharacterized protein	106051839	Biomphalaria glabrata (Bloodfluke planorb) (Freshwater snail)	185	GO:0003924; GO:0005525; GO:0015031	protein transport [GO:0015031]		GTPase activity [GO:0003924]; GTP binding [GO:0005525]	cd04159;	IPR044154;IPR027417;IPR005225;IPR006689;	PF00025;
71	NODE_116810_length_501_cov_64231.922566_g76207_i0_1_187_+	-0.143526	1.69842	0.0034462	1.84195	0.000920771	A5Y8F9	A5Y8F9_PERVI	Heat shock protein 71		Perna viridis (Asian green mussel) (Mytilus viridis)	655	GO:0005524			ATP binding [GO:0005524]		IPR043129;IPR018181;IPR029048;IPR029047;IPR013126;	PF00012;
72	NODE_11698_length_3588_cov_245.422153_g5420_i1_1_3588_-	-0.767741	0.790113	0.0342865	1.55785	1.98e-05	A0A6J8D4U9	A0A6J8D4U9_MYTCO	DOCK3	MCOR_36869	Mytilus coruscus (Sea mussel)	2080	GO:0005085; GO:0005737; GO:0007264	small GTPase mediated signal transduction [GO:0007264]	cytoplasm [GO:0005737]	guanyl-nucleotide exchange factor activity [GO:0005085]		IPR016024;IPR035892;IPR027007;IPR027357;IPR026791;IPR010703;IPR043161;IPR043162;IPR032376;IPR042455;IPR036028;IPR001452;	PF06920;PF14429;PF16172;PF00018;
73	NODE_11746_length_3582_cov_248.639966_g5883_i0_762_3326_-	-0.372902	2.13603	0.00055371	2.50893	4.23e-05	A0A6J8A8W0	A0A6J8A8W0_MYTCO	Uncharacterized protein	MCOR_4949	Mytilus coruscus (Sea mussel)	541
74	NODE_117539_length_497_cov_2884.821429_g76897_i0_1_497_-	0.0117469	0.708456	0.0166176	0.696709	0.0153363	B8ZHK4	B8ZHK4_9BIVA	Cell division control protein 42 homolog (EC 3.6.5.2) (Fragment)	cdc42	Mytilus sp. ZED-2008	172	GO:0003924; GO:0005525; GO:0007264; GO:0051301	cell division [GO:0051301]; small GTPase mediated signal transduction [GO:0007264]		GTPase activity [GO:0003924]; GTP binding [GO:0005525]	cd01874;	IPR037874;IPR027417;IPR005225;IPR001806;IPR003578;	PF00071;
76	NODE_11848_length_3567_cov_1095.108584_g4332_i2_132_1321_+	0.280381	1.00921	0.00361977	0.728826	0.0471026	A0A6J8CTM7	A0A6J8CTM7_MYTCO	Protein NDRG1-B,Protein NDRG1-A,Protein NDRG4,Protein NDRG3	MCOR_33109	Mytilus coruscus (Sea mussel)	365						IPR029058;IPR004142;	PF03096;
77	NODE_11870_length_3564_cov_346.420199_g5939_i0_722_3169_+	0.0200866	2.5056	3.11e-06	2.48551	1.09e-06	A0A6J8CU03	A0A6J8CU03_MYTCO	Uncharacterized protein	MCOR_32748	Mytilus coruscus (Sea mussel)	758	GO:0008270			zinc ion binding [GO:0008270]		IPR000571;IPR036855;IPR008913;IPR037274;	PF00642;PF05495;
78	NODE_118847_length_490_cov_529.848073_g78138_i0_41_490_+	-0.59503	1.9497	0.00497669	2.54473	0.000184293	A0A6J8A947	A0A6J8A947_MYTCO	Uncharacterized protein	MCOR_4173	Mytilus coruscus (Sea mussel)	370
79	NODE_11897_length_3559_cov_550.787464_g5951_i0_758_3427_-	0.520471	2.28769	0.000236831	1.76722	0.00246976	A0A6J8A651	A0A6J8A651_MYTCO	Beta-N-acetylhexosaminidase (EC 3.2.1.52) (N-acetyl-beta-glucosaminidase)	MCOR_4263	Mytilus coruscus (Sea mussel)	888	GO:0004563; GO:0005975; GO:0016021; GO:0030247; GO:0102148	carbohydrate metabolic process [GO:0005975]	integral component of membrane [GO:0016021]	beta-N-acetylhexosaminidase activity [GO:0004563]; N-acetyl-beta-D-galactosaminidase activity [GO:0102148]; polysaccharide binding [GO:0030247]		IPR025705;IPR008965;IPR012291;IPR004866;IPR004867;IPR015883;IPR017853;IPR029018;IPR015882;IPR013783;IPR014756;	PF03173;PF03174;PF00728;PF02838;
80	NODE_11916_length_3556_cov_107.165669_g5962_i0_1688_2888_+	-0.137805	2.61555	0.0127767	2.75335	0.00418104	NA	NA	NA	NA	NA	NA	NA	NA	NA	NA	NA	NA	NA
81	NODE_11972_length_3547_cov_409.622642_g4349_i2_1_1978_+	-0.239913	1.3116	0.0186123	1.55151	0.00383587	A0A6J8E2E3	A0A6J8E2E3_MYTCO	Uncharacterized protein	MCOR_47332	Mytilus coruscus (Sea mussel)	828						IPR006597;IPR011990;	PF08238;
82	NODE_11993_length_3543_cov_412.232685_g6006_i0_112_2958_+	-0.278493	0.746834	0.0303339	1.02533	0.000911078	A0A6J8A9M6	A0A6J8A9M6_MYTCO	Zinc finger protein 410,Metal regulatory transcription factor 1,Zinc finger X-linked protein ZXDB,Zinc finger protein 143,Zinc finger X-linked protein ZXDA,Zinc finger protein ZXDC,Zinc finger protein...	MCOR_5025	Mytilus coruscus (Sea mussel)	941						IPR036236;IPR013087;	PF00096;
83	NODE_119969_length_484_cov_10693.103448_g79213_i0_1_484_+	0.509064	1.80394	0.00634736	1.29487	0.043625	A0A6J8BP05	A0A6J8BP05_MYTCO	BZIP domain-containing protein	MCOR_20930	Mytilus coruscus (Sea mussel)	326	GO:0003700			DNA-binding transcription factor activity [GO:0003700]		IPR004827;	PF07716;
84	NODE_12014_length_3541_cov_356.751718_g6018_i0_1660_3164_-	-0.139723	0.952629	0.00765762	1.09235	0.00124723	A0A6J8BDG7	A0A6J8BDG7_MYTCO	BTBD10	MCOR_16127	Mytilus coruscus (Sea mussel)	493	GO:0005737		cytoplasm [GO:0005737]			IPR039886;IPR039885;IPR011333;	PF16017;
86	NODE_12017_length_3540_cov_258.431395_g6019_i0_421_1302_+	-0.642326	2.4467	0.00496226	3.08903	0.000844101	A0A6J8CLJ3	A0A6J8CLJ3_MYTCO	CCKAR	MCOR_30748	Mytilus coruscus (Sea mussel)	387	GO:0004930; GO:0016021		integral component of membrane [GO:0016021]	G protein-coupled receptor activity [GO:0004930]		IPR000276;IPR017452;	PF00001;
87	NODE_12084_length_3530_cov_284.350761_g6012_i1_1431_3530_-	-0.0930442	1.21064	0.00638437	1.30368	0.00207357	A0A6J8ESE3	A0A6J8ESE3_MYTCO	Uncharacterized protein	MCOR_54143	Mytilus coruscus (Sea mussel)	676	GO:0005737; GO:0006606	protein import into nucleus [GO:0006606]	cytoplasm [GO:0005737]			IPR011989;IPR016024;IPR021133;IPR040122;
88	NODE_12098_length_3528_cov_1075.741305_g4332_i3_132_1282_+	0.0955675	2.09595	0.00709074	2.00038	0.0159721	A0A6J8CTM7	A0A6J8CTM7_MYTCO	Protein NDRG1-B,Protein NDRG1-A,Protein NDRG4,Protein NDRG3	MCOR_33109	Mytilus coruscus (Sea mussel)	365						IPR029058;IPR004142;	PF03096;
89	NODE_12312_length_3501_cov_227.793163_g3663_i2_2326_3306_-	0.187547	1.22428	0.000102199	1.03674	0.000314775	A0A6J8EQ40	A0A6J8EQ40_MYTCO	SLC25A32	MCOR_54747	Mytilus coruscus (Sea mussel)	309	GO:0016021		integral component of membrane [GO:0016021]			IPR018108;IPR023395;	PF00153;
90	NODE_123305_length_467_cov_835.851675_g82428_i0_1_467_-	0.0311295	2.57638	0.00711007	2.54525	0.000921142	A0A6J8CK51	A0A6J8CK51_MYTCO	HEPN_DZIP3 domain-containing protein	MCOR_29965	Mytilus coruscus (Sea mussel)	257						IPR041249;	PF18738;
91	NODE_12353_length_3496_cov_98.824775_g3629_i2_1970_3452_-	0.162179	1.05584	0.0129077	0.893665	0.0383516	A0A6J8CAH8	A0A6J8CAH8_MYTCO	Uncharacterized protein	MCOR_28262	Mytilus coruscus (Sea mussel)	444	GO:0005802; GO:0016021; GO:0071253		integral component of membrane [GO:0016021]; trans-Golgi network [GO:0005802]	connexin binding [GO:0071253]		IPR042318;IPR011990;
92	NODE_12381_length_3492_cov_310.613128_g2543_i4_281_2359_+	-0.436415	1.60333	0.000186266	2.03974	5.76e-06	A0A6J8DKM7	A0A6J8DKM7_MYTCO	AMFR (EC 2.3.2.27)	MCOR_42483	Mytilus coruscus (Sea mussel)	727	GO:0016021; GO:0016746; GO:0043130; GO:0046872		integral component of membrane [GO:0016021]	metal ion binding [GO:0046872]; transferase activity, transferring acyl groups [GO:0016746]; ubiquitin binding [GO:0043130]		IPR003892;IPR001841;IPR013083;	PF02845;PF13639;
93	NODE_1240_length_7744_cov_338.686550_g328_i1_166_6420_+	-0.0630352	1.21238	0.0378325	1.27541	0.0201648	A0A6J8B3I7	A0A6J8B3I7_MYTCO	GLT1 (EC 1.4.1.14)	MCOR_14385	Mytilus coruscus (Sea mussel)	2061	GO:0005506; GO:0006541; GO:0010181; GO:0016040; GO:0050660; GO:0051538; GO:0097054	glutamine metabolic process [GO:0006541]; L-glutamate biosynthetic process [GO:0097054]		3 iron, 4 sulfur cluster binding [GO:0051538]; flavin adenine dinucleotide binding [GO:0050660]; FMN binding [GO:0010181]; glutamate synthase (NADH) activity [GO:0016040]; iron ion binding [GO:0005506]	cd02808;	IPR013785;IPR028261;IPR036188;IPR023753;IPR017932;IPR002489;IPR036485;IPR006982;IPR012220;IPR002932;IPR006005;IPR009051;IPR029055;	PF14691;PF00310;PF04898;PF01645;PF01493;PF07992;
94	NODE_124272_length_462_cov_18055.726392_g83364_i0_1_462_-	0.16372	1.10775	0.00530122	0.944031	0.0159247	Q3HRI5	Q3HRI5_MYTED	X-box binding protein 1 (Fragment)		Mytilus edulis (Blue mussel)	180	GO:0003700			DNA-binding transcription factor activity [GO:0003700]		IPR004827;	PF07716;
96	NODE_1243_length_7741_cov_176.392226_g738_i0_1_4195_+	-0.043467	0.929198	0.00512223	0.972665	0.00251151	A0A6J8BFG3	A0A6J8BFG3_MYTCO	RBM16	MCOR_16758	Mytilus coruscus (Sea mussel)	1424	GO:0003723			RNA binding [GO:0003723]		IPR006569;IPR008942;IPR012677;IPR035979;IPR000504;	PF04818;PF00076;
97	NODE_124496_length_461_cov_1849.026699_g83576_i0_1_461_+	-0.215201	1.48184	0.000210824	1.69704	2.15e-05	A0A6J8D302	A0A6J8D302_MYTCO	GRB2	MCOR_36236	Mytilus coruscus (Sea mussel)	218						IPR030219;IPR000980;IPR036860;IPR036028;IPR001452;	PF00017;PF00018;
98	NODE_1245_length_7735_cov_259.765808_g740_i0_134_1818_+	0.103774	2.11474	0.000635346	2.01097	0.000659761	A0A6J8BVT0	A0A6J8BVT0_MYTCO	C2H2-type domain-containing protein	MCOR_23393	Mytilus coruscus (Sea mussel)	746	GO:0004521			endoribonuclease activity [GO:0004521]		IPR031940;IPR037227;IPR018998;IPR013087;	PF15997;PF09412;
99	NODE_12543_length_3472_cov_2561.642127_g6259_i0_1_2263_+	-0.278035	1.57727	0.00010463	1.8553	7.44e-06	A0A6J8CAA2	A0A6J8CAA2_MYTCO	SEPN1	MCOR_26980	Mytilus coruscus (Sea mussel)	615	GO:0005509; GO:0016021		integral component of membrane [GO:0016021]	calcium ion binding [GO:0005509]		IPR002048;
100	NODE_125546_length_456_cov_1266.734644_g84588_i0_1_456_+	-0.64116	1.62759	0.00401849	2.26875	9.16e-05	NA	NA	NA	NA	NA	NA	NA	NA	NA	NA	NA	NA	NA
101	NODE_12627_length_3461_cov_72.446659_g2203_i2_2293_3303_-	-0.239691	1.55084	0.00514944	1.79053	0.000709593	NA	NA	NA	NA	NA	NA	NA	NA	NA	NA	NA	NA	NA
102	NODE_12698_length_3452_cov_266.048487_g6326_i0_288_2156_+	0.0173199	0.925613	0.0238209	0.908293	0.0238947	A0A6J8AJZ7	A0A6J8AJZ7_MYTCO	Uncharacterized protein	MCOR_7880	Mytilus coruscus (Sea mussel)	664					cd14298;	IPR039749;IPR041207;IPR015940;IPR009060;IPR033864;IPR000626;IPR029071;	PF00627;PF18037;
104	NODE_127080_length_449_cov_707.842500_g86062_i0_1_449_+	0.0143733	2.44805	0.000169926	2.43368	5.24e-05	A0A210PZD3	A0A210PZD3_MIZYE	PH domain-containing protein	KP79_PYT13473	Mizuhopecten yessoensis (Japanese scallop) (Patinopecten yessoensis)	339	GO:0016021		integral component of membrane [GO:0016021]			IPR011993;IPR001849;IPR039680;	PF00169;
105	NODE_127769_length_446_cov_786.687657_g86737_i0_1_446_+	0.0597535	1.66654	0.0184308	1.60678	0.0146709	A0A6J8DNR0	A0A6J8DNR0_MYTCO	Protein brother,Core-binding factor subunit beta,Protein big brother	MCOR_42478	Mytilus coruscus (Sea mussel)	219	GO:0003713; GO:0005634		nucleus [GO:0005634]	transcription coactivator activity [GO:0003713]		IPR003417;IPR036552;	PF02312;
106	NODE_12888_length_3428_cov_3017.989346_g2518_i6_1_3428_+	0.0770514	7.79802	0.0200087	7.72096	0.0233225	NA	NA	NA	NA	NA	NA	NA	NA	NA	NA	NA	NA	NA
107	NODE_12909_length_3425_cov_191.400770_g1534_i1_169_1365_+	-0.109671	2.59244	0.00194559	2.70212	0.000473314	A0A6J8B3S7	A0A6J8B3S7_MYTCO	Dynein assembly factor 4, axonemal	MCOR_14454	Mytilus coruscus (Sea mussel)	398	GO:0003341; GO:0007399	cilium movement [GO:0003341]; nervous system development [GO:0007399]			cd06469;	IPR007052;IPR037894;IPR008978;IPR013026;IPR011990;IPR019734;	PF04969;
109	NODE_129356_length_439_cov_1322.023077_g88271_i0_1_439_+	-0.327495	2.6507	2.85e-06	2.9782	2.87e-07	V3ZUV3	V3ZUV3_LOTGI	Procollagen-proline 4-dioxygenase (EC 1.14.11.2)	LOTGIDRAFT_196347	Lottia gigantea (Giant owl limpet)	530	GO:0004656; GO:0005506; GO:0005788; GO:0016702; GO:0031418		endoplasmic reticulum lumen [GO:0005788]	iron ion binding [GO:0005506]; L-ascorbic acid binding [GO:0031418]; oxidoreductase activity, acting on single donors with incorporation of molecular oxygen, incorporation of two atoms of oxygen [GO:0016702]; procollagen-proline 4-dioxygenase activity [GO:0004656]		IPR005123;IPR006620;IPR013547;IPR011990;	PF13640;PF08336;
110	NODE_12936_length_3421_cov_263.522539_g6434_i0_256_3421_+	-0.349346	0.988813	0.0180437	1.33816	0.000720407	A0A6J8F128	A0A6J8F128_MYTCO	ARHGAP5	MCOR_57301	Mytilus coruscus (Sea mussel)	1677	GO:0003924; GO:0005525; GO:0007165	signal transduction [GO:0007165]		GTPase activity [GO:0003924]; GTP binding [GO:0005525]		IPR002713;IPR036517;IPR027417;IPR039007;IPR008936;IPR032835;IPR000198;IPR039006;IPR001806;	PF00071;PF00620;PF16512;
111	NODE_1296_length_7658_cov_135.111841_g631_i1_3723_7547_-	-0.0296872	2.06866	0.00076161	2.09835	0.000433313	A0A6J8AHZ3	A0A6J8AHZ3_MYTCO	Isoleucyl-tRNA synthetase (EC 6.1.1.5)	MCOR_7373	Mytilus coruscus (Sea mussel)	1353	GO:0000049; GO:0002161; GO:0004822; GO:0005524; GO:0006428	isoleucyl-tRNA aminoacylation [GO:0006428]		aminoacyl-tRNA editing activity [GO:0002161]; ATP binding [GO:0005524]; isoleucine-tRNA ligase activity [GO:0004822]; tRNA binding [GO:0000049]	cd07961;	IPR001412;IPR002300;IPR033709;IPR002301;IPR023586;IPR013155;IPR014729;IPR009080;IPR009008;	PF08264;PF00133;
113	NODE_13002_length_3414_cov_87.389004_g4246_i2_1863_3414_-	0.031704	0.93006	0.00506278	0.898356	0.00463863	A0A6J8BFD4	A0A6J8BFD4_MYTCO	Hexosyltransferase (EC 2.4.1.-)	MCOR_17249	Mytilus coruscus (Sea mussel)	434	GO:0000139; GO:0006486; GO:0016021; GO:0016757	protein glycosylation [GO:0006486]	Golgi membrane [GO:0000139]; integral component of membrane [GO:0016021]	transferase activity, transferring glycosyl groups [GO:0016757]		IPR002659;	PF01762;
114	NODE_13035_length_3408_cov_1521.887764_g6002_i2_1_2825_+	-0.29893	4.99275	0.000116285	5.29168	3.22e-05	A0A210PEN8	A0A210PEN8_MIZYE	Protein unc-45-like A	KP79_PYT23538	Mizuhopecten yessoensis (Japanese scallop) (Patinopecten yessoensis)	995	GO:0007517; GO:0030154	cell differentiation [GO:0030154]; muscle organ development [GO:0007517]				IPR011989;IPR016024;IPR013026;IPR011990;IPR019734;IPR024660;	PF11701;
115	NODE_13074_length_3404_cov_71.188077_g6494_i0_1_809_+	-0.345844	1.42133	0.0455308	1.76718	0.006834	A0A6J8ASE9	A0A6J8ASE9_MYTCO	YrdC domain-containing protein, mitochondrial	MCOR_10871	Mytilus coruscus (Sea mussel)	220	GO:0003725			double-stranded RNA binding [GO:0003725]		IPR017945;IPR006070;	PF01300;
116	NODE_13077_length_3403_cov_646.215862_g6496_i0_763_2649_-	0.633162	2.69828	0.00256958	2.06511	0.0118198	A0A6J8CUV0	A0A6J8CUV0_MYTCO	OTU domain-containing protein	MCOR_34467	Mytilus coruscus (Sea mussel)	568						IPR003323;IPR038765;	PF02338;
117	NODE_130781_length_433_cov_5818.343750_g89661_i0_1_246_+	-0.235433	1.60896	0.00733404	1.84439	0.00190393	G5D8W6	G5D8W6_MYTGA	Phosphotransferase (EC 2.7.1.-) (Fragment)		Mytilus galloprovincialis (Mediterranean mussel)	163	GO:0001678; GO:0004396; GO:0005524; GO:0005536; GO:0006096	cellular glucose homeostasis [GO:0001678]; glycolytic process [GO:0006096]		ATP binding [GO:0005524]; glucose binding [GO:0005536]; hexokinase activity [GO:0004396]		IPR043129;IPR001312;IPR022673;	PF03727;
119	NODE_13170_length_3391_cov_220.788749_g6546_i0_1986_2802_-	-0.357989	1.56427	0.0170704	1.92226	0.00146775	A0A6J8A2A5	A0A6J8A2A5_MYTCO	CCNG2	MCOR_2496	Mytilus coruscus (Sea mussel)	344	GO:0005634; GO:0051726	regulation of cell cycle [GO:0051726]	nucleus [GO:0005634]		cd00043;	IPR028895;IPR039361;IPR013763;IPR036915;IPR006671;	PF00134;
120	NODE_131994_length_428_cov_589.374670_g90848_i0_1_428_-	-0.288717	1.15231	0.0200086	1.44103	0.00225277	A0A6J8EZP5	A0A6J8EZP5_MYTCO	Eukaryotic translation initiation factor 3 subunit J (eIF3j)	MCOR_57724	Mytilus coruscus (Sea mussel)	234	GO:0003743; GO:0005852		eukaryotic translation initiation factor 3 complex [GO:0005852]	translation initiation factor activity [GO:0003743]		IPR023194;IPR013906;	PF08597;
121	NODE_1321_length_7619_cov_111.742272_g778_i0_117_2488_+	0.0643252	1.11402	0.0149642	1.0497	0.0192202	A0A6J8F3P1	A0A6J8F3P1_MYTCO	J domain-containing protein	MCOR_58024	Mytilus coruscus (Sea mussel)	780					cd06257;	IPR001623;IPR036869;	PF00226;
122	NODE_13284_length_3376_cov_54.010219_g6596_i0_464_3129_+	0.717603	2.02161	0.00205901	1.30401	0.0241684	A0A6J8DQK1	A0A6J8DQK1_MYTCO	ANK_REP_REGION domain-containing protein	MCOR_43544	Mytilus coruscus (Sea mussel)	975						IPR002110;IPR020683;IPR036770;IPR041249;IPR027417;	PF00023;PF12796;PF18738;
123	NODE_13309_length_3373_cov_44.343562_g6605_i0_1_3373_+	-1.54945	1.63939	0.0474865	3.18884	0.000260878	A0A482YPQ7	A0A482YPQ7_9BACT	Exodeoxyribonuclease III (EC 3.1.11.2)	BBROOKSOX_2	Bathymodiolus brooksi thiotrophic gill symbiont	1219	GO:0008853			exodeoxyribonuclease III activity [GO:0008853]		IPR043502;IPR036691;IPR000477;	PF00078;
124	NODE_13317_length_3372_cov_62.190190_g6610_i0_293_3133_-	0.704689	2.43401	0.00572991	1.72932	0.0329868	A0A210PHY7	A0A210PHY7_MIZYE	Tripartite motif-containing protein 45	KP79_PYT22525	Mizuhopecten yessoensis (Japanese scallop) (Patinopecten yessoensis)	853	GO:0005737; GO:0008270		cytoplasm [GO:0005737]	zinc ion binding [GO:0008270]		IPR011042;IPR027370;IPR000315;IPR001841;IPR013083;IPR017907;	PF00643;PF13445;
125	NODE_13324_length_3371_cov_271.748946_g6614_i0_2401_3085_+	-0.141077	1.23482	0.0276729	1.3759	0.00869667	A0A6J8ANA0	A0A6J8ANA0_MYTCO	UPF0547 domain-containing protein	MCOR_9694	Mytilus coruscus (Sea mussel)	191						IPR040246;IPR018886;	PF10571;
126	NODE_13324_length_3371_cov_271.748946_g6614_i0_306_2291_-	-0.396067	1.5109	0.0161404	1.90697	0.00199925	A0A6J8CYM6	A0A6J8CYM6_MYTCO	SLC5A9	MCOR_34803	Mytilus coruscus (Sea mussel)	684	GO:0016021; GO:0022857		integral component of membrane [GO:0016021]	transmembrane transporter activity [GO:0022857]		IPR038377;IPR001734;	PF00474;
128	NODE_13360_length_3367_cov_268.981314_g6636_i0_185_3203_-	-0.217056	1.41094	0.000184261	1.628	1.64e-05	NA	NA	NA	NA	NA	NA	NA	NA	NA	NA	NA	NA	NA
129	NODE_1336_length_7592_cov_65.533342_g684_i1_6235_6897_-	0.0568584	1.80523	0.00928047	1.74837	0.00394144	A0A6J8BLG9	A0A6J8BLG9_MYTCO	Cilia- and flagella-associated protein 300	MCOR_19876	Mytilus coruscus (Sea mussel)	262	GO:0005737; GO:0005856; GO:0031514		cytoplasm [GO:0005737]; cytoskeleton [GO:0005856]; motile cilium [GO:0031514]			IPR029416;	PF14926;
130	NODE_13386_length_3365_cov_218.921894_g2640_i2_1320_3177_-	-0.536002	1.42662	0.0109344	1.96262	0.000218886	A0A6J8ACM3	A0A6J8ACM3_MYTCO	MALT1 (EC 3.4.22.-)	MCOR_5649	Mytilus coruscus (Sea mussel)	619	GO:0004197			cysteine-type endopeptidase activity [GO:0004197]		IPR029030;IPR011029;IPR007110;IPR036179;IPR013783;IPR003599;IPR001309;
131	NODE_133_length_12689_cov_310.747468_g98_i0_291_2685_+	-0.0978372	1.31583	0.0167725	1.41366	0.00772902	A0A6J8EQQ7	A0A6J8EQQ7_MYTCO	TRIM2_3	MCOR_54822	Mytilus coruscus (Sea mussel)	755	GO:0005737; GO:0008270		cytoplasm [GO:0005737]	zinc ion binding [GO:0008270]	cd00021;cd16559;	IPR011042;IPR003649;IPR001258;IPR013017;IPR040100;IPR027370;IPR000315;IPR001841;IPR013083;IPR017907;	PF01436;PF00643;PF13445;
132	NODE_13417_length_3362_cov_84.124359_g4253_i4_45_2333_+	-0.457271	1.00515	0.031312	1.46242	0.000395125	A0A6J8E095	A0A6J8E095_MYTCO	TBK1 (EC 2.7.11.10)	MCOR_45980	Mytilus coruscus (Sea mussel)	760	GO:0005524; GO:0008384			ATP binding [GO:0005524]; IkappaB kinase activity [GO:0008384]		IPR011009;IPR000719;IPR008271;IPR041087;	PF00069;PF18396;
133	NODE_13425_length_3361_cov_255.580314_g6668_i0_2474_3073_-	0.121014	1.29609	0.00598724	1.17508	0.00655011	A0A6J8DZE6	A0A6J8DZE6_MYTCO	PRELI domain containing protein 3A,Protein slowmo,PRELI domain containing protein 3B	MCOR_46064	Mytilus coruscus (Sea mussel)	201	GO:0005758		mitochondrial intermembrane space [GO:0005758]			IPR006797;IPR037365;	PF04707;
134	NODE_1345_length_7579_cov_548.273971_g793_i0_3415_3908_-	-0.131287	0.616008	0.0286041	0.747294	0.00296476	A0A6J8DNZ6	A0A6J8DNZ6_MYTCO	RAB10	MCOR_43038	Mytilus coruscus (Sea mussel)	198	GO:0003924; GO:0005525			GTPase activity [GO:0003924]; GTP binding [GO:0005525]		IPR027417;IPR005225;IPR001806;	PF00071;
135	NODE_13516_length_3349_cov_153.157273_g6712_i0_1162_2457_+	0.115847	2.79351	0.000598142	2.67766	0.000284818	A0A6J8DBR6	A0A6J8DBR6_MYTCO	SGPP1 (EC 3.1.3.-)	MCOR_38874	Mytilus coruscus (Sea mussel)	417	GO:0016021; GO:0016787		integral component of membrane [GO:0016021]	hydrolase activity [GO:0016787]		IPR036938;IPR000326;	PF01569;
136	NODE_13551_length_3345_cov_105.032160_g6732_i0_82_3345_-	-0.402287	0.788467	0.0489812	1.19075	0.000849061	A0A6J8B7S7	A0A6J8B7S7_MYTCO	Uncharacterized protein	MCOR_15156	Mytilus coruscus (Sea mussel)	1128	GO:0016021		integral component of membrane [GO:0016021]			IPR003392;IPR000731;	PF02460;PF12349;
137	NODE_13552_length_3345_cov_98.883192_g6733_i0_1_3345_-	-5.81595	2.35294	0.0372502	8.16889	3.85e-06	A0A6J8DRH1	A0A6J8DRH1_MYTCO	SAMD9	MCOR_43306	Mytilus coruscus (Sea mussel)	1787	GO:0042981	regulation of apoptotic process [GO:0042981]				IPR001315;IPR011029;IPR011990;	PF00619;
138	NODE_13560_length_3344_cov_163.496813_g5788_i1_1683_3100_-	0.0494167	1.57349	0.00107902	1.52408	0.000791216	A0A6J8DIC3	A0A6J8DIC3_MYTCO	PXK	MCOR_41320	Mytilus coruscus (Sea mussel)	394	GO:0004672; GO:0005524; GO:0035091			ATP binding [GO:0005524]; phosphatidylinositol binding [GO:0035091]; protein kinase activity [GO:0004672]		IPR011009;IPR000719;IPR001683;IPR036871;	PF00787;
139	NODE_13572_length_3342_cov_308.171272_g6746_i0_2369_3287_-	0.0507004	2.08581	2.44e-05	2.03511	2.42e-05	A0A6J8DSV3	A0A6J8DSV3_MYTCO	TRA2	MCOR_43926	Mytilus coruscus (Sea mussel)	346	GO:0003723			RNA binding [GO:0003723]		IPR012677;IPR035979;IPR000504;	PF00076;
140	NODE_13640_length_3333_cov_256.522229_g6780_i0_203_2635_+	-0.361708	1.38015	0.00277569	1.74186	0.000132716	A0A6J8BR50	A0A6J8BR50_MYTCO	VWFA domain-containing protein	MCOR_20813	Mytilus coruscus (Sea mussel)	836	GO:0006886; GO:0006888; GO:0008270; GO:0030127	endoplasmic reticulum to Golgi vesicle-mediated transport [GO:0006888]; intracellular protein transport [GO:0006886]	COPII vesicle coat [GO:0030127]	zinc ion binding [GO:0008270]		IPR006896;IPR002035;IPR036465;IPR006895;IPR036174;	PF04811;PF04810;
141	NODE_13661_length_3331_cov_73.753504_g6792_i0_1_1581_+	0.0972805	1.59145	0.00634736	1.49417	0.00578759	A0A6J8AAA2	A0A6J8AAA2_MYTCO	LMAN1	MCOR_4520	Mytilus coruscus (Sea mussel)	505	GO:0005537; GO:0005737; GO:0006888; GO:0016021	endoplasmic reticulum to Golgi vesicle-mediated transport [GO:0006888]	cytoplasm [GO:0005737]; integral component of membrane [GO:0016021]	mannose binding [GO:0005537]		IPR013320;IPR005052;IPR033085;	PF03388;
142	NODE_13692_length_3327_cov_586.979866_g6806_i0_1462_2874_-	-0.845902	1.24045	0.0265797	2.08636	0.00025954	A0A6J8EHP7	A0A6J8EHP7_MYTCO	PPP1R3	MCOR_52082	Mytilus coruscus (Sea mussel)	452						IPR005036;IPR038175;	PF03370;
143	NODE_1369_length_7549_cov_85.318800_g809_i0_366_4125_+	0.0458272	0.978187	0.00281085	0.932359	0.00268532	NA	NA	NA	NA	NA	NA	NA	NA	NA	NA	NA	NA	NA
144	NODE_13750_length_3323_cov_179.251680_g6833_i0_1406_3111_-	-0.561684	2.6052	0.00116856	3.16689	7.04e-05	A0A6J8E6Q3	A0A6J8E6Q3_MYTCO	Amino acid transporter	MCOR_47882	Mytilus coruscus (Sea mussel)	481	GO:0015293; GO:0016021		integral component of membrane [GO:0016021]	symporter activity [GO:0015293]		IPR001991;IPR036458;	PF00375;
145	NODE_13861_length_3311_cov_219.320049_g6887_i0_63_2837_+	-0.000829176	1.17545	0.0168924	1.17628	0.0135934	A0A6J8EZW1	A0A6J8EZW1_MYTCO	Cyclic nucleotide-binding domain-containing protein	MCOR_57039	Mytilus coruscus (Sea mussel)	778					cd00038;	IPR043533;IPR018490;IPR018488;IPR000595;IPR014710;
146	NODE_138828_length_402_cov_1382.130312_g97537_i0_53_289_-	-0.679799	1.80474	0.00231952	2.48454	1.3e-05	A0A2B4RW20	A0A2B4RW20_STYPI	NEDD8 (Neddylin) (Ubiquitin-like protein Nedd8)	Nedd8 AWC38_SpisGene13667	Stylophora pistillata (Smooth cauliflower coral)	78					cd01806;	IPR038738;IPR000626;IPR029071;IPR019954;IPR019956;	PF00240;
147	NODE_13946_length_3301_cov_153.732472_g6924_i0_1_2349_+	-0.255369	1.20349	0.00149374	1.45886	5.24e-05	A0A6J7ZY19	A0A6J7ZY19_MYTCO	Ankyrin repeat and SAM domain-containing protein 3	MCOR_1128	Mytilus coruscus (Sea mussel)	782						IPR002110;IPR020683;IPR036770;IPR001660;IPR013761;	PF12796;PF00536;
148	NODE_13972_length_3298_cov_1237.041859_g2019_i2_1_2856_+	-0.261659	2.34521	0.00110767	2.60687	0.000247373	A0A6J8A9L3	A0A6J8A9L3_MYTCO	Protein kintoun (Dynein assembly factor 2, axonemal homolog)	MCOR_5121	Mytilus coruscus (Sea mussel)	972	GO:0005737; GO:0070286	axonemal dynein complex assembly [GO:0070286]	cytoplasm [GO:0005737]			IPR034727;IPR012981;IPR041442;	PF08190;PF18201;
149	NODE_140023_length_398_cov_1693.679083_g98717_i0_1_398_+	-0.405534	1.55172	0.00521623	1.95726	0.000414255	NA	NA	NA	NA	NA	NA	NA	NA	NA	NA	NA	NA	NA
150	NODE_14022_length_3294_cov_187.475501_g6965_i0_619_3270_+	-0.183295	0.911256	0.0127767	1.09455	0.00162323	A0A6J8CAT2	A0A6J8CAT2_MYTCO	UVSSA	MCOR_28376	Mytilus coruscus (Sea mussel)	807	GO:0009411	response to UV [GO:0009411]				IPR016024;IPR018610;	PF09740;
151	NODE_14047_length_3291_cov_737.500617_g6281_i1_2260_3291_-	-0.225011	2.36576	0.000139303	2.59077	2.39e-05	A0A6J8CJ99	A0A6J8CJ99_MYTCO	Fibronectin type 3 and ankyrin repeat domains 1 protein,Fibronectin type 3 and ankyrin repeat domains protein 1	MCOR_29886	Mytilus coruscus (Sea mussel)	432					cd00063;	IPR002110;IPR020683;IPR036770;IPR003961;IPR036116;IPR013783;	PF12796;
152	NODE_14086_length_3287_cov_1986.996603_g6990_i0_1510_3154_-	0.173474	1.64795	0.000774226	1.47448	0.00183012	K1Q7T5	K1Q7T5_CRAGI	Protein disulfide-isomerase (EC 5.3.4.1)	CGI_10011652	Crassostrea gigas (Pacific oyster) (Crassostrea angulata)	492	GO:0003756; GO:0005788		endoplasmic reticulum lumen [GO:0005788]	protein disulfide isomerase activity [GO:0003756]		IPR005788;IPR005792;IPR036249;IPR017937;IPR013766;	PF00085;
153	NODE_14089_length_3287_cov_438.791847_g3005_i1_1754_2989_-	0.250182	1.44393	0.00125105	1.19375	0.004406	A0A6J8DMU8	A0A6J8DMU8_MYTCO	LanC-like protein 3 homolog,LanC-like protein 3	MCOR_43164	Mytilus coruscus (Sea mussel)	461	GO:0005975	carbohydrate metabolic process [GO:0005975]			cd04794;	IPR012341;IPR007822;IPR020464;	PF05147;
154	NODE_14181_length_3277_cov_688.039963_g6281_i2_2260_3277_-	0.183041	2.24469	0.000220143	2.06165	0.000207183	A0A6J8CJ99	A0A6J8CJ99_MYTCO	Fibronectin type 3 and ankyrin repeat domains 1 protein,Fibronectin type 3 and ankyrin repeat domains protein 1	MCOR_29886	Mytilus coruscus (Sea mussel)	432					cd00063;	IPR002110;IPR020683;IPR036770;IPR003961;IPR036116;IPR013783;	PF12796;
155	NODE_14242_length_3270_cov_462.562558_g3054_i7_2061_3270_-	-0.016645	2.35008	1.1e-05	2.36673	3.84e-06	NA	NA	NA	NA	NA	NA	NA	NA	NA	NA	NA	NA	NA
156	NODE_14276_length_3267_cov_227.161280_g7087_i0_767_1575_-	-0.345811	1.12265	0.0180385	1.46846	0.000668401	A0A6J8BZ76	A0A6J8BZ76_MYTCO	E3 ubiquitin-protein ligase (EC 2.3.2.27)	MCOR_24474	Mytilus coruscus (Sea mussel)	261	GO:0005737; GO:0007219; GO:0016567; GO:0016746; GO:0046872	Notch signaling pathway [GO:0007219]; protein ubiquitination [GO:0016567]	cytoplasm [GO:0005737]	metal ion binding [GO:0046872]; transferase activity, transferring acyl groups [GO:0016746]	cd09633;	IPR039396;IPR039399;IPR039398;IPR018957;IPR001841;IPR013083;IPR017907;	PF18102;PF00097;
157	NODE_14354_length_3258_cov_145.489249_g7120_i0_133_1812_+	-1.72031	1.5427	0.0406502	3.26301	5.72e-05	A0A6J8EQ17	A0A6J8EQ17_MYTCO	HEPN_DZIP3 domain-containing protein	MCOR_53724	Mytilus coruscus (Sea mussel)	523						IPR041249;IPR011044;	PF18738;
158	NODE_14362_length_3257_cov_185.526808_g7126_i0_273_2879_+	-0.348812	1.13124	0.0455865	1.48005	0.00451995	D6BU26	D6BU26_MYTCA	Caspase-8-like protein		Mytilus californianus (California mussel)	862	GO:0004197; GO:0006915; GO:0007165; GO:0042981	apoptotic process [GO:0006915]; regulation of apoptotic process [GO:0042981]; signal transduction [GO:0007165]		cysteine-type endopeptidase activity [GO:0004197]	cd00032;	IPR033170;IPR029030;IPR033139;IPR016129;IPR011029;IPR000488;IPR001875;IPR002398;IPR002138;IPR001309;IPR015917;	PF01335;
159	NODE_14401_length_3253_cov_284.573034_g7141_i0_114_2033_+	-0.296713	1.9217	0.00069732	2.21842	6.47e-05	A0A6J8CIW1	A0A6J8CIW1_MYTCO	Uncharacterized protein	MCOR_29758	Mytilus coruscus (Sea mussel)	582	GO:0003723			RNA binding [GO:0003723]	cd06257;	IPR001623;IPR036869;IPR012677;IPR035979;IPR000504;IPR013026;IPR011990;IPR019734;	PF00226;PF00076;PF13181;
161	NODE_144194_length_384_cov_8827.477612_g102844_i0_1_384_+	-0.0984676	5.51102	0.00942864	5.60949	0.00495309	A0A6J8EU81	A0A6J8EU81_MYTCO	HSPA4	MCOR_55065	Mytilus coruscus (Sea mussel)	690	GO:0005524			ATP binding [GO:0005524]		IPR043129;IPR018181;IPR029048;IPR029047;IPR013126;	PF00012;
162	NODE_14504_length_3240_cov_1276.193043_g4956_i3_1150_3240_-	-0.102194	1.1095	0.0167459	1.2117	0.00697168	A0A6J8B170	A0A6J8B170_MYTCO	Trinucleotide repeat-containing gene 18 protein,BAH and coiled-coil domain-containing protein 1,Protein winged eye	MCOR_12690	Mytilus coruscus (Sea mussel)	2235	GO:0003677; GO:0003682			chromatin binding [GO:0003682]; DNA binding [GO:0003677]		IPR017956;IPR001025;IPR043151;
163	NODE_145497_length_380_cov_1507.259819_g104137_i0_1_369_+	0.229446	1.94998	0.000184261	1.72053	0.000274144	A0A6J8DJV8	A0A6J8DJV8_MYTCO	ST13	MCOR_42265	Mytilus coruscus (Sea mussel)	404	GO:0046983			protein dimerization activity [GO:0046983]	cd14438;	IPR034649;IPR041243;IPR006636;IPR013026;IPR011990;IPR001440;IPR019734;	PF18253;PF17830;PF00515;PF13181;
164	NODE_14559_length_3234_cov_64.887284_g7223_i0_565_2224_-	-0.956653	2.3127	0.00513629	3.26935	0.000100801	A0A6J8E3X5	A0A6J8E3X5_MYTCO	Cyclic nucleotide-binding domain-containing protein	MCOR_47886	Mytilus coruscus (Sea mussel)	473					cd00038;	IPR043533;IPR018490;IPR018488;IPR000595;IPR014710;	PF00027;
165	NODE_145_length_12512_cov_322.442991_g107_i0_11291_11998_+	-0.0923838	1.17587	0.0181635	1.26825	0.00786769	A0A6J8E5A8	A0A6J8E5A8_MYTCO	Cysteine dioxygenase (EC 1.13.11.20)	MCOR_47981	Mytilus coruscus (Sea mussel)	225	GO:0005506; GO:0017172; GO:0042412	taurine biosynthetic process [GO:0042412]		cysteine dioxygenase activity [GO:0017172]; iron ion binding [GO:0005506]		IPR010300;IPR014710;IPR011051;	PF05995;
168	NODE_14724_length_3215_cov_273.300063_g6890_i1_1348_3215_-	-0.153711	1.30877	0.000139495	1.46249	1.58e-05	A0A6J8EJT2	A0A6J8EJT2_MYTCO	RANBP9_10	MCOR_52107	Mytilus coruscus (Sea mussel)	603					cd12909;	IPR001870;IPR043136;IPR013320;IPR013144;IPR024964;IPR006595;IPR006594;IPR003877;IPR035782;	PF10607;PF00622;
169	NODE_14731_length_3214_cov_304.044234_g7308_i0_664_3214_-	0.321608	1.60111	0.000367296	1.2795	0.0023786	A0A6J8BX46	A0A6J8BX46_MYTCO	SWAP70	MCOR_22753	Mytilus coruscus (Sea mussel)	1004						IPR011993;IPR001849;	PF00169;
170	NODE_1473_length_7409_cov_280.305978_g871_i0_2490_4328_+	-0.0676378	0.881605	0.0195052	0.949243	0.00811506	A0A6J8ESQ9	A0A6J8ESQ9_MYTCO	Uncharacterized protein	MCOR_54755	Mytilus coruscus (Sea mussel)	609	GO:0005524			ATP binding [GO:0005524]		IPR043129;IPR013126;	PF00012;
171	NODE_147493_length_374_cov_2142.984615_g106117_i0_1_374_+	-0.541499	1.49806	0.000412547	2.03955	5.75e-06	A0A2R2MLV8	A0A2R2MLV8_LINUN	Major vault protein	LOC106178191	Lingula unguis	504	GO:0005634; GO:0005737		cytoplasm [GO:0005737]; nucleus [GO:0005634]		cd08825;	IPR039059;IPR043023;IPR021870;IPR040989;IPR041136;IPR002499;	PF11978;PF17795;PF17796;
172	NODE_14781_length_3210_cov_147.366340_g7029_i1_153_2282_+	0.292066	1.15386	0.00442179	0.861799	0.0302741	NA	NA	NA	NA	NA	NA	NA	NA	NA	NA	NA	NA	NA
173	NODE_14815_length_3207_cov_232.235909_g4370_i1_1_2876_-	-0.24024	1.12041	0.0155496	1.36065	0.00190462	A0A6J8E0U7	A0A6J8E0U7_MYTCO	MICAL-like protein 2,MICAL-like protein 1	MCOR_46914	Mytilus coruscus (Sea mussel)	1026					cd00014;	IPR022735;IPR001715;IPR036872;	PF00307;PF12130;
174	NODE_14840_length_3205_cov_94.970215_g7361_i0_488_3190_-	0.173212	1.83017	1.29e-05	1.65696	1.12e-05	A0A6J8AQV5	A0A6J8AQV5_MYTCO	KRAB	MCOR_10383	Mytilus coruscus (Sea mussel)	653						IPR036236;IPR013087;	PF00096;
175	NODE_1485_length_7394_cov_162.664670_g881_i0_2647_7394_-	0.200695	1.24731	0.000596914	1.04661	0.00297126	A0A210R113	A0A210R113_MIZYE	DNA helicase (EC 3.6.4.12)	KP79_PYT15536	Mizuhopecten yessoensis (Japanese scallop) (Patinopecten yessoensis)	1768	GO:0003677; GO:0003678; GO:0005524; GO:0005634		nucleus [GO:0005634]	ATP binding [GO:0005524]; DNA binding [GO:0003677]; DNA helicase activity [GO:0003678]		IPR040793;IPR016197;IPR000953;IPR023780;IPR023779;IPR025260;IPR014001;IPR001650;IPR009057;IPR027417;IPR038718;IPR000330;	PF18375;PF00385;PF13907;PF00271;PF00176;
176	NODE_14878_length_3201_cov_1415.670685_g7379_i0_1_2692_+	-0.310417	3.58176	0.00089399	3.89218	0.00034093	A0A514C9N5	A0A514C9N5_MYTCO	Toll-like receptor 3	TLR3	Mytilus coruscus (Sea mussel)	872	GO:0002224; GO:0004888; GO:0006955; GO:0016021	immune response [GO:0006955]; toll-like receptor signaling pathway [GO:0002224]	integral component of membrane [GO:0016021]	transmembrane signaling receptor activity [GO:0004888]		IPR000483;IPR001611;IPR003591;IPR026906;IPR032675;IPR000372;IPR000157;IPR017241;IPR035897;	PF13306;PF13855;PF01582;
177	NODE_148818_length_370_cov_761.327103_g107432_i0_1_370_+	-0.0232094	1.92063	0.0158593	1.94384	0.00532925	A0A6J8D203	A0A6J8D203_MYTCO	Uncharacterized protein	MCOR_35379	Mytilus coruscus (Sea mussel)	163
178	NODE_14889_length_3200_cov_634.512536_g6720_i2_1280_3200_-	-0.0310418	1.52737	0.00303948	1.55841	0.00196959	A0A6J8CMW7	A0A6J8CMW7_MYTCO	Lysine--tRNA ligase (EC 6.1.1.6) (Lysyl-tRNA synthetase)	MCOR_32243	Mytilus coruscus (Sea mussel)	588	GO:0003676; GO:0004824; GO:0005524; GO:0005737; GO:0006430	lysyl-tRNA aminoacylation [GO:0006430]	cytoplasm [GO:0005737]	ATP binding [GO:0005524]; lysine-tRNA ligase activity [GO:0004824]; nucleic acid binding [GO:0003676]	cd00775;cd04322;	IPR004364;IPR006195;IPR002313;IPR034762;IPR044136;IPR018149;IPR012340;IPR004365;	PF00152;PF01336;
179	NODE_1496_length_7380_cov_176.473469_g885_i0_1_3570_+	-0.485825	1.52812	0.00286665	2.01394	9.64e-05	A0A6J8A2P5	A0A6J8A2P5_MYTCO	Uncharacterized protein	MCOR_2717	Mytilus coruscus (Sea mussel)	1216	GO:0016021		integral component of membrane [GO:0016021]			IPR013783;IPR022409;IPR000601;IPR035986;IPR031777;IPR031778;IPR006581;IPR015943;	PF00801;PF15902;PF15901;
180	NODE_149819_length_367_cov_162677.779874_g108427_i0_1_367_+	-0.0397208	2.36751	0.000230543	2.40723	0.000105972	A0A1B0D6Q1	A0A1B0D6Q1_PHLPP	Uncharacterized protein		Phlebotomus papatasi (Sandfly)	89	GO:0005524			ATP binding [GO:0005524]		IPR043129;IPR018181;IPR013126;	PF00012;
181	NODE_15045_length_3183_cov_414.430121_g5441_i1_145_2877_+	-0.438255	1.17063	0.00034305	1.60888	3.22e-06	A0A6J8B8H0	A0A6J8B8H0_MYTCO	UBE3A (EC 2.3.2.26)	MCOR_15845	Mytilus coruscus (Sea mussel)	911	GO:0004842; GO:0016746			transferase activity, transferring acyl groups [GO:0016746]; ubiquitin-protein transferase activity [GO:0004842]	cd00078;	IPR032353;IPR042556;IPR000569;IPR035983;	PF16558;PF00632;
182	NODE_1504_length_7376_cov_526.812747_g509_i2_480_7001_-	-1.18383	1.25727	0.0143587	2.4411	8.96e-06	A0A6J8BP36	A0A6J8BP36_MYTCO	RNB domain-containing protein	MCOR_20094	Mytilus coruscus (Sea mussel)	2124	GO:0003723; GO:0004386; GO:0004540; GO:0030374			helicase activity [GO:0004386]; nuclear receptor transcription coactivator activity [GO:0030374]; ribonuclease activity [GO:0004540]; RNA binding [GO:0003723]	cd18808;	IPR041679;IPR041677;IPR031191;IPR012340;IPR027417;IPR001900;IPR022966;	PF13086;PF13087;PF00773;
183	NODE_15133_length_3174_cov_376.584640_g6857_i2_777_3174_-	0.0892218	1.25977	0.00342884	1.17055	0.00443066	A0A6J7ZWB3	A0A6J7ZWB3_MYTCO	TRIM2_3	MCOR_872	Mytilus coruscus (Sea mussel)	647	GO:0005737; GO:0008270		cytoplasm [GO:0005737]	zinc ion binding [GO:0008270]	cd00021;	IPR011042;IPR017868;IPR001298;IPR013783;IPR014756;IPR001258;IPR013017;IPR039421;IPR000315;IPR001841;IPR013083;IPR017907;	PF00630;PF01436;PF00643;PF13639;
184	NODE_15134_length_3174_cov_219.158400_g7481_i0_1162_2958_-	0.587387	1.78681	0.000125029	1.19943	0.00420301	A0A6J8DRE3	A0A6J8DRE3_MYTCO	Uncharacterized protein	MCOR_43497	Mytilus coruscus (Sea mussel)	506	GO:0003700; GO:0005634; GO:0008270; GO:0043565		nucleus [GO:0005634]	DNA-binding transcription factor activity [GO:0003700]; sequence-specific DNA binding [GO:0043565]; zinc ion binding [GO:0008270]		IPR035500;IPR000536;IPR001723;IPR001628;IPR013088;	PF00104;PF00105;
185	NODE_15234_length_3163_cov_103.540462_g7537_i0_1316_2192_-	-0.473598	1.92966	0.0184308	2.40326	0.00144167	A0A6J8AJF0	A0A6J8AJF0_MYTCO	Uncharacterized protein	MCOR_7389	Mytilus coruscus (Sea mussel)	250	GO:0016021		integral component of membrane [GO:0016021]
186	NODE_15286_length_3156_cov_184.709044_g3924_i1_196_1536_+	-0.296531	1.27606	0.0353771	1.57259	0.00397268	A0A6J8AHT8	A0A6J8AHT8_MYTCO	Uncharacterized protein	MCOR_7272	Mytilus coruscus (Sea mussel)	218
187	NODE_1544_length_7314_cov_1060.234412_g315_i1_3144_6811_-	-0.0133676	0.938604	0.00143424	0.951972	0.000786153	A0A210QV43	A0A210QV43_MIZYE	Bromodomain-containing protein 4	KP79_PYT04060	Mizuhopecten yessoensis (Japanese scallop) (Patinopecten yessoensis)	1309					cd05497;cd05498;	IPR031354;IPR043508;IPR043509;IPR001487;IPR036427;IPR018359;IPR027353;IPR038336;	PF17035;PF17105;PF00439;
188	NODE_154558_length_354_cov_1608.868852_g113146_i0_1_354_+	-0.879649	1.7878	0.000516743	2.66744	1.45e-06	NA	NA	NA	NA	NA	NA	NA	NA	NA	NA	NA	NA	NA
189	NODE_15462_length_3135_cov_432.627673_g6165_i5_2005_3135_-	-0.171645	2.75969	0.000148535	2.93133	2.78e-05	A0A6J8C1W8	A0A6J8C1W8_MYTCO	PPP1R7	MCOR_24286	Mytilus coruscus (Sea mussel)	317						IPR001611;IPR003591;IPR032675;IPR003603;
190	NODE_154919_length_353_cov_5931.546053_g113507_i0_163_353_-	-0.112822	2.33034	0.000210824	2.44316	0.000102191	A0A6J8CM22	A0A6J8CM22_MYTCO	Phosphoenolpyruvate carboxykinase (GTP) (EC 4.1.1.32)	MCOR_30912	Mytilus coruscus (Sea mussel)	554	GO:0004613; GO:0005525; GO:0006094; GO:0046872	gluconeogenesis [GO:0006094]		GTP binding [GO:0005525]; metal ion binding [GO:0046872]; phosphoenolpyruvate carboxykinase (GTP) activity [GO:0004613]	cd00819;	IPR018091;IPR013035;IPR008209;IPR035077;IPR035078;IPR008210;	PF00821;PF17297;
191	NODE_15514_length_3128_cov_83.568042_g7667_i0_670_2179_-	0.151001	1.3771	0.00113952	1.2261	0.00121841	A0A6J8AYN8	A0A6J8AYN8_MYTCO	Uncharacterized protein	MCOR_11632	Mytilus coruscus (Sea mussel)	402	GO:0000139; GO:0006506; GO:0016021; GO:0016757	GPI anchor biosynthetic process [GO:0006506]	Golgi membrane [GO:0000139]; integral component of membrane [GO:0016021]	transferase activity, transferring glycosyl groups [GO:0016757]		IPR029675;
192	NODE_15522_length_3127_cov_117.718324_g7671_i0_1143_2676_-	0.184237	1.21342	0.0125508	1.02918	0.0243818	K1R9Q1	K1R9Q1_CRAGI	Tripartite motif-containing protein 56	CGI_10019968	Crassostrea gigas (Pacific oyster) (Crassostrea angulata)	482	GO:0008270; GO:0016021		integral component of membrane [GO:0016021]	zinc ion binding [GO:0008270]	cd00021;	IPR027370;IPR000315;IPR001841;IPR013083;IPR017907;	PF00643;PF13445;
193	NODE_15551_length_3123_cov_342.239753_g7689_i0_159_3014_+	-0.52129	0.93084	0.0218986	1.45213	0.00017528	A0A6J8CV15	A0A6J8CV15_MYTCO	ANK_REP_REGION domain-containing protein	MCOR_33917	Mytilus coruscus (Sea mussel)	961						IPR002110;IPR020683;IPR036770;	PF12796;
194	NODE_15563_length_3122_cov_158.409697_g7694_i0_2115_2678_+	-0.290956	1.54431	0.00578142	1.83526	0.000175327	A0A6J8BY19	A0A6J8BY19_MYTCO	Pre-rRNA-processing protein TSR2 homolog	MCOR_24161	Mytilus coruscus (Sea mussel)	189	GO:0006364	rRNA processing [GO:0006364]				IPR019398;	PF10273;
195	NODE_15638_length_3115_cov_391.238421_g7736_i0_2693_3097_-	-0.539667	1.92049	0.00114544	2.46016	4.19e-05	NA	NA	NA	NA	NA	NA	NA	NA	NA	NA	NA	NA	NA
196	NODE_15658_length_3113_cov_1968.216384_g7745_i0_1734_2647_-	0.223261	1.49193	0.00027393	1.26866	0.000982841	NA	NA	NA	NA	NA	NA	NA	NA	NA	NA	NA	NA	NA
197	NODE_15844_length_3092_cov_387.400263_g7829_i0_101_1378_-	-0.0520486	1.21206	0.000863569	1.26411	0.000274497	V4CL01	V4CL01_LOTGI	Protein transport protein SEC23	LOTGIDRAFT_185711	Lottia gigantea (Giant owl limpet)	775	GO:0000139; GO:0005789; GO:0006886; GO:0008270; GO:0030127; GO:0090114	COPII-coated vesicle budding [GO:0090114]; intracellular protein transport [GO:0006886]	COPII vesicle coat [GO:0030127]; endoplasmic reticulum membrane [GO:0005789]; Golgi membrane [GO:0000139]	zinc ion binding [GO:0008270]	cd11287;	IPR029006;IPR007123;IPR036180;IPR037364;IPR006900;IPR036175;IPR006896;IPR012990;IPR037550;IPR036465;IPR006895;IPR036174;	PF00626;PF08033;PF04815;PF04811;PF04810;
198	NODE_158824_length_343_cov_525.656463_g117405_i0_1_343_-	-0.19686	1.04262	0.0417885	1.23948	0.00466565	K1QQZ1	K1QQZ1_CRAGI	DnaJ-like protein subfamily A member 3, mitochondrial	CGI_10015846	Crassostrea gigas (Pacific oyster) (Crassostrea angulata)	498	GO:0005524; GO:0006457; GO:0009408; GO:0031072; GO:0046872; GO:0051082	protein folding [GO:0006457]; response to heat [GO:0009408]		ATP binding [GO:0005524]; heat shock protein binding [GO:0031072]; metal ion binding [GO:0046872]; unfolded protein binding [GO:0051082]	cd06257;cd10719;	IPR012724;IPR002939;IPR001623;IPR018253;IPR008971;IPR001305;IPR036410;IPR036869;	PF00226;PF01556;PF00684;
199	NODE_15927_length_3085_cov_699.019104_g998_i2_514_2199_+	-0.617276	1.72028	0.00120493	2.33755	2.15e-05	A0A385L2T9	A0A385L2T9_MYTCO	TNF receptor-associated factor 3	TRAF3	Mytilus coruscus (Sea mussel)	562	GO:0001817; GO:0005164; GO:0005737; GO:0006915; GO:0008063; GO:0008270; GO:0032088; GO:0033209; GO:0042981; GO:0045087; GO:0050688	apoptotic process [GO:0006915]; innate immune response [GO:0045087]; negative regulation of NF-kappaB transcription factor activity [GO:0032088]; regulation of apoptotic process [GO:0042981]; regulation of cytokine production [GO:0001817]; regulation of defense response to virus [GO:0050688]; Toll signaling pathway [GO:0008063]; tumor necrosis factor-mediated signaling pathway [GO:0033209]	cytoplasm [GO:0005737]	tumor necrosis factor receptor binding [GO:0005164]; zinc ion binding [GO:0008270]		IPR002083;IPR043211;IPR012227;IPR008974;IPR027128;IPR018957;IPR001841;IPR013083;IPR013010;IPR001293;	PF00097;PF02176;
200	NODE_1595_length_7231_cov_163.940964_g946_i0_122_3097_+	-0.0965509	1.45578	0.000178569	1.55233	3.52e-05	A0A6J8DRA1	A0A6J8DRA1_MYTCO	Poly [ADP-ribose] polymerase (PARP) (EC 2.4.2.-)	MCOR_42984	Mytilus coruscus (Sea mussel)	642	GO:0003950			NAD+ ADP-ribosyltransferase activity [GO:0003950]		IPR012317;	PF00644;
201	NODE_15969_length_3082_cov_67.318497_g5025_i1_1017_2840_-	0.188174	1.50811	0.00351634	1.31994	0.0038872	NA	NA	NA	NA	NA	NA	NA	NA	NA	NA	NA	NA	NA
203	NODE_16020_length_3076_cov_220.028411_g7913_i0_54_1319_+	-0.747857	1.22317	0.00869231	1.97102	5.17e-05	A0A6J8DZH9	A0A6J8DZH9_MYTCO	Transmembrane protein 43	MCOR_46382	Mytilus coruscus (Sea mussel)	409	GO:0016021		integral component of membrane [GO:0016021]			IPR012430;	PF07787;
204	NODE_16053_length_3073_cov_335.157738_g7936_i0_2493_3073_-	-1.12777	3.39714	0.0122284	4.52492	0.000715214	A0A6P8HCZ0	A0A6P8HCZ0_ACTTE	uncharacterized protein LOC116290091	LOC116290091	Actinia tenebrosa (Australian red waratah sea anemone)	422						IPR031009;
205	NODE_16079_length_3070_cov_1214.038067_g7326_i1_308_1961_+	0.927664	5.28787	0.00149672	4.3602	0.00207357	NA	NA	NA	NA	NA	NA	NA	NA	NA	NA	NA	NA	NA
206	NODE_1608_length_7210_cov_1825.071778_g653_i1_3390_5924_-	0.170412	3.61401	0.000353496	3.4436	0.00035482	K1PI32	K1PI32_CRAGI	BZIP domain-containing protein	CGI_10009013	Crassostrea gigas (Pacific oyster) (Crassostrea angulata)	762	GO:0003700; GO:0006986	response to unfolded protein [GO:0006986]		DNA-binding transcription factor activity [GO:0003700]		IPR004827;IPR039165;
207	NODE_16090_length_3069_cov_182.370530_g4055_i3_1974_2958_-	-0.0353802	1.25616	0.0454375	1.29154	0.0338275	A0A6J8B3A2	A0A6J8B3A2_MYTCO	GCS light chain (Gamma-ECS regulatory subunit) (Gamma-glutamylcysteine synthetase regulatory subunit) (Glutamate--cysteine ligase modifier subunit)	MCOR_14114	Mytilus coruscus (Sea mussel)	276	GO:0006750; GO:0035226	glutathione biosynthetic process [GO:0006750]		glutamate-cysteine ligase catalytic subunit binding [GO:0035226]		IPR032963;IPR023210;IPR036812;	PF00248;
209	NODE_16142_length_3064_cov_812.613267_g6983_i1_1771_3064_-	-0.0412479	0.94896	0.0364917	0.990208	0.0212299	A0A6J8AVA1	A0A6J8AVA1_MYTCO	DNAJA2	MCOR_11886	Mytilus coruscus (Sea mussel)	413	GO:0005524; GO:0006457; GO:0009408; GO:0031072; GO:0046872; GO:0051082	protein folding [GO:0006457]; response to heat [GO:0009408]		ATP binding [GO:0005524]; heat shock protein binding [GO:0031072]; metal ion binding [GO:0046872]; unfolded protein binding [GO:0051082]	cd06257;cd10719;	IPR012724;IPR002939;IPR001623;IPR018253;IPR008971;IPR001305;IPR036410;IPR036869;	PF00226;PF01556;PF00684;
210	NODE_16143_length_3064_cov_704.161857_g7973_i0_1489_2226_+	-0.633278	2.81488	0.00634736	3.44816	0.000359773	A0A0C5PW48	A0A0C5PW48_MYTGA	Transcription factor fos-like 2		Mytilus galloprovincialis (Mediterranean mussel)	227	GO:0003677; GO:0003700; GO:0006357	regulation of transcription by RNA polymerase II [GO:0006357]		DNA binding [GO:0003677]; DNA-binding transcription factor activity [GO:0003700]		IPR000837;IPR004827;	PF00170;
211	NODE_16146_length_3064_cov_303.728690_g7975_i0_165_1892_+	-0.819404	2.76078	0.000375738	3.58019	1.41e-05	A0A6J8DST8	A0A6J8DST8_MYTCO	Uncharacterized protein	MCOR_44712	Mytilus coruscus (Sea mussel)	576						IPR036465;
212	NODE_16207_length_3056_cov_960.198869_g7995_i0_21_1925_+	0.0788055	1.7567	0.000185271	1.6779	0.000185872	A0A6J8DWZ4	A0A6J8DWZ4_MYTCO	SRPR	MCOR_46046	Mytilus coruscus (Sea mussel)	635	GO:0003924; GO:0005047; GO:0005525; GO:0005785; GO:0006614	SRP-dependent cotranslational protein targeting to membrane [GO:0006614]	signal recognition particle receptor complex [GO:0005785]	GTPase activity [GO:0003924]; GTP binding [GO:0005525]; signal recognition particle binding [GO:0005047]		IPR003593;IPR011012;IPR027417;IPR007222;IPR013822;IPR036225;IPR000897;IPR042101;	PF04086;PF00448;PF02881;
213	NODE_16231_length_3054_cov_285.885191_g8006_i0_1875_2873_-	0.27332	1.84418	0.000113314	1.57086	0.000168711	A0A6J8EDD9	A0A6J8EDD9_MYTCO	Alkyl transferase (EC 2.5.1.-)	MCOR_50460	Mytilus coruscus (Sea mussel)	383	GO:0016765			transferase activity, transferring alkyl or aryl (other than methyl) groups [GO:0016765]	cd00475;	IPR001441;IPR018520;IPR036424;	PF01255;
214	NODE_16290_length_3049_cov_122.008667_g8032_i0_1811_2872_-	0.0988982	1.31289	0.0051351	1.21399	0.00506125	A0A6J8DN88	A0A6J8DN88_MYTCO	SLC39A1_2_3	MCOR_41983	Mytilus coruscus (Sea mussel)	273	GO:0016021; GO:0046873		integral component of membrane [GO:0016021]	metal ion transmembrane transporter activity [GO:0046873]		IPR003689;	PF02535;
215	NODE_163105_length_333_cov_1319.669014_g121681_i0_1_333_+	0.154685	2.66656	0.000679999	2.51187	0.000778323	A0A3R5TMI6	A0A3R5TMI6_MYTGA	Cytidine deaminase (EC 3.5.4.5) (Cytidine aminohydrolase) (Fragment)	AM593_08198	Mytilus galloprovincialis (Mediterranean mussel)	136	GO:0004126; GO:0008270			cytidine deaminase activity [GO:0004126]; zinc ion binding [GO:0008270]		IPR016192;IPR002125;IPR006262;IPR016193;	PF00383;
216	NODE_1632_length_7188_cov_92.379045_g962_i0_1_2384_+	0.00827118	1.02933	0.0434439	1.02106	0.0279301	A0A6J8BV48	A0A6J8BV48_MYTCO	KCTD1_15	MCOR_22140	Mytilus coruscus (Sea mussel)	778						IPR021893;	PF12012;
217	NODE_1640_length_7182_cov_469.613066_g968_i0_1158_7182_-	0.262874	1.16667	0.00169787	0.903794	0.0143008	A0A6J8E0Z0	A0A6J8E0Z0_MYTCO	DNA-directed RNA polymerase subunit (EC 2.7.7.6)	MCOR_46139	Mytilus coruscus (Sea mussel)	1943	GO:0003677; GO:0003899; GO:0005634; GO:0006366; GO:0046872	transcription by RNA polymerase II [GO:0006366]	nucleus [GO:0005634]	DNA binding [GO:0003677]; DNA-directed 5'-3' RNA polymerase activity [GO:0003899]; metal ion binding [GO:0046872]		IPR000722;IPR000684;IPR006592;IPR007080;IPR007066;IPR042102;IPR007083;IPR007081;IPR007075;IPR007073;IPR038593;IPR038120;	PF04997;PF00623;PF04983;PF05000;PF04998;PF04992;PF04990;PF05001;
218	NODE_1644_length_7179_cov_374.544741_g120_i2_315_2735_+	-0.637955	1.35742	0.0204333	1.99538	0.000582832	A0A6J8DVV6	A0A6J8DVV6_MYTCO	Uncharacterized protein	MCOR_45223	Mytilus coruscus (Sea mussel)	838						IPR013694;IPR002035;IPR036465;	PF08487;PF13768;
219	NODE_164827_length_329_cov_1528.696429_g123395_i0_1_329_-	-0.236809	1.22892	0.000829057	1.46573	5.21e-05	A0A6J8AUS2	A0A6J8AUS2_MYTCO	Eukaryotic translation initiation factor 5	MCOR_11600	Mytilus coruscus (Sea mussel)	562	GO:0003743; GO:0005525			GTP binding [GO:0005525]; translation initiation factor activity [GO:0003743]		IPR016024;IPR016021;IPR002735;IPR016189;IPR016190;IPR003307;	PF01873;PF02020;
220	NODE_164829_length_329_cov_1147.600000_g123397_i0_141_329_+	-0.641019	1.26712	0.00708851	1.90814	4.34e-05	A0A6J8EG45	A0A6J8EG45_MYTCO	Major vault protein	MCOR_51652	Mytilus coruscus (Sea mussel)	887	GO:0005634; GO:0005737		cytoplasm [GO:0005737]; nucleus [GO:0005634]		cd08825;	IPR039059;IPR041139;IPR043023;IPR021870;IPR041134;IPR043179;IPR040989;IPR041136;IPR002499;	PF11978;PF01505;PF17794;PF17795;PF17796;
221	NODE_16546_length_3023_cov_257.593813_g4510_i1_1276_2123_-	0.00991993	1.03813	0.00382738	1.02821	0.00245477	A0A6J8EF46	A0A6J8EF46_MYTCO	Uncharacterized protein	MCOR_50995	Mytilus coruscus (Sea mussel)	214	GO:0016021		integral component of membrane [GO:0016021]			IPR004031;	PF00822;
222	NODE_1659_length_7158_cov_72.481924_g977_i0_344_3670_+	-0.373884	1.13821	0.0352549	1.51209	0.00182909	A0A6J8EVX4	A0A6J8EVX4_MYTCO	ANK_REP_REGION domain-containing protein	MCOR_55857	Mytilus coruscus (Sea mussel)	1101						IPR002110;IPR020683;IPR036770;IPR041249;IPR027417;	PF00023;PF12796;PF13606;PF18738;
223	NODE_16618_length_3015_cov_1601.485502_g2584_i1_1860_2885_-	-0.539365	4.0159	0.000139219	4.55526	1.9e-05	A0A6J8EJ39	A0A6J8EJ39_MYTCO	Activator of 90 kDa heat shock protein ATPase homolog 1,Activator of 90 kDa heat shock protein ATPase homolog 2	MCOR_51879	Mytilus coruscus (Sea mussel)	342	GO:0001671; GO:0051087; GO:0051879			ATPase activator activity [GO:0001671]; chaperone binding [GO:0051087]; Hsp90 protein binding [GO:0051879]		IPR013538;IPR036338;IPR039981;IPR015310;IPR023393;	PF09229;PF08327;
224	NODE_16638_length_3014_cov_81.532884_g8188_i0_2232_2876_-	-0.590964	1.63134	0.00101647	2.2223	1.2e-05	A0A6J8DU62	A0A6J8DU62_MYTCO	Uncharacterized protein	MCOR_44157	Mytilus coruscus (Sea mussel)	402						IPR029619;
225	NODE_166622_length_325_cov_50668.416667_g125188_i0_1_325_+	-0.132005	1.74517	0.000366542	1.87717	8.84e-05	A5Y8F9	A5Y8F9_PERVI	Heat shock protein 71		Perna viridis (Asian green mussel) (Mytilus viridis)	655	GO:0005524			ATP binding [GO:0005524]		IPR043129;IPR018181;IPR029048;IPR029047;IPR013126;	PF00012;
226	NODE_166625_length_325_cov_6203.221014_g125191_i0_1_325_-	-0.183641	2.23835	0.000388	2.42199	7.56e-05	A0A6J8DUX3	A0A6J8DUX3_MYTCO	AQP4	MCOR_45355	Mytilus coruscus (Sea mussel)	296	GO:0015267; GO:0016021		integral component of membrane [GO:0016021]	channel activity [GO:0015267]	cd00333;	IPR023271;IPR034294;IPR000425;	PF00230;
227	NODE_16778_length_3003_cov_680.208192_g4748_i4_1499_3003_-	0.307105	2.31031	0.000101886	2.00321	9.33e-05	A0A6J8AXY8	A0A6J8AXY8_MYTCO	Uncharacterized protein	MCOR_12425	Mytilus coruscus (Sea mussel)	1084	GO:0003677; GO:0005634		nucleus [GO:0005634]	DNA binding [GO:0003677]		IPR000210;IPR009057;IPR007889;IPR035500;IPR000536;IPR001723;IPR011333;	PF00651;PF00104;PF05225;
228	NODE_16809_length_3001_cov_522.029810_g8271_i0_177_2852_-	-0.542497	2.5084	0.000231349	3.0509	1.03e-05	A0A6J8DD96	A0A6J8DD96_MYTCO	RBR-type E3 ubiquitin transferase (EC 2.3.2.31)	MCOR_39637	Mytilus coruscus (Sea mussel)	892	GO:0004842; GO:0016746; GO:0046872			metal ion binding [GO:0046872]; transferase activity, transferring acyl groups [GO:0016746]; ubiquitin-protein transferase activity [GO:0004842]		IPR031127;IPR002867;IPR044066;IPR001841;IPR013083;	PF01485;
229	NODE_16858_length_2996_cov_807.994910_g6442_i1_136_847_+	0.553758	1.76052	0.000497202	1.20676	0.0172807	A0A6J8E458	A0A6J8E458_MYTCO	MXD	MCOR_47083	Mytilus coruscus (Sea mussel)	201	GO:0046983			protein dimerization activity [GO:0046983]	cd00083;	IPR011598;IPR036638;	PF00010;
230	NODE_16950_length_2990_cov_143.940496_g8343_i0_1152_2990_-	-0.214958	1.55946	0.00177606	1.77442	0.000149208	A0A6J8CI85	A0A6J8CI85_MYTCO	SLC33A1 (EC 2.3.1.-)	MCOR_29423	Mytilus coruscus (Sea mussel)	519	GO:0008521; GO:0016021; GO:0016746		integral component of membrane [GO:0016021]	acetyl-CoA transmembrane transporter activity [GO:0008521]; transferase activity, transferring acyl groups [GO:0016746]		IPR024371;IPR004752;IPR036259;	PF13000;
231	NODE_17016_length_2984_cov_579.741738_g8378_i0_1280_2656_-	-1.18485	2.91092	0.000823482	4.09577	1.03e-05	A0A6J8BZ82	A0A6J8BZ82_MYTCO	SIL1	MCOR_24482	Mytilus coruscus (Sea mussel)	433						IPR011989;IPR016024;
232	NODE_17035_length_2982_cov_140.713604_g8385_i0_174_1847_+	-0.137482	1.50298	0.0398724	1.64046	0.0211254	A0A6J8CG13	A0A6J8CG13_MYTCO	SLC17A6_7_8	MCOR_29778	Mytilus coruscus (Sea mussel)	557	GO:0016021; GO:0022857		integral component of membrane [GO:0016021]	transmembrane transporter activity [GO:0022857]		IPR017900;IPR011701;IPR020846;IPR036259;	PF07690;
233	NODE_1706_length_7118_cov_361.649880_g240_i2_2519_3704_-	-0.241221	1.83152	0.0108734	2.07274	0.00379627	A0A6J7ZVX3	A0A6J7ZVX3_MYTCO	KLF10_11	MCOR_577	Mytilus coruscus (Sea mussel)	327						IPR036236;IPR013087;	PF00096;
234	NODE_17111_length_2974_cov_337.148376_g8418_i0_1801_2974_-	0.0507214	2.58144	8.97e-05	2.53071	3.62e-05	A0A6J8BMX8	A0A6J8BMX8_MYTCO	WD repeat-containing protein 92	MCOR_20575	Mytilus coruscus (Sea mussel)	353						IPR015943;IPR001680;IPR017986;IPR036322;	PF00400;
235	NODE_17162_length_2969_cov_604.607877_g8450_i0_1098_2786_-	0.0793565	1.61629	0.000326847	1.53694	0.00035482	A0A6J8B3D4	A0A6J8B3D4_MYTCO	Serine/threonine-protein kinase RIO3 (EC 2.7.11.1)	MCOR_13928	Mytilus coruscus (Sea mussel)	574	GO:0005524; GO:0046872; GO:0106310; GO:0106311			ATP binding [GO:0005524]; metal ion binding [GO:0046872]; protein serine kinase activity [GO:0106310]; protein threonine kinase activity [GO:0106311]		IPR011009;IPR000687;IPR018935;IPR017406;
236	NODE_17225_length_2963_cov_1264.600892_g7961_i1_1790_2752_-	0.187703	1.91819	0.000118553	1.73049	0.000199613	A0A6J8DNP3	A0A6J8DNP3_MYTCO	Calumenin-A,Reticulocalbin-3,Calumenin,Reticuloca lbin-1,Calumenin-B	MCOR_42948	Mytilus coruscus (Sea mussel)	321	GO:0005509			calcium ion binding [GO:0005509]		IPR027239;IPR011992;IPR018247;IPR002048;	PF13202;PF13499;
237	NODE_17241_length_2962_cov_277.130450_g8488_i0_1946_2542_+	-0.227046	3.06504	0.000210824	3.29208	1.94e-05	NA	NA	NA	NA	NA	NA	NA	NA	NA	NA	NA	NA	NA
238	NODE_17264_length_2960_cov_185.943662_g8499_i0_203_1081_+	-0.933293	1.02261	0.0341166	1.9559	6.91e-05	A0A6J8AH21	A0A6J8AH21_MYTCO	Annexin	MCOR_7376	Mytilus coruscus (Sea mussel)	326	GO:0005509; GO:0005544			calcium-dependent phospholipid binding [GO:0005544]; calcium ion binding [GO:0005509]		IPR001464;IPR018502;IPR018252;IPR037104;	PF00191;
239	NODE_1727_length_7100_cov_84.504326_g1004_i0_3719_6892_-	-0.106621	1.70287	0.000107258	1.80949	1.2e-05	K1PJ44	K1PJ44_CRAGI	Putative E3 ubiquitin-protein ligase HERC4	CGI_10003635	Crassostrea gigas (Pacific oyster) (Crassostrea angulata)	1059	GO:0004842			ubiquitin-protein transferase activity [GO:0004842]	cd00078;	IPR000569;IPR035983;IPR009091;IPR000408;	PF00632;PF00415;
240	NODE_17301_length_2956_cov_548.739594_g8521_i0_675_2334_-	-0.238784	0.727445	0.0430093	0.966229	0.00268323	A0A210QRH1	A0A210QRH1_MIZYE	Trafficking kinesin-binding protein 1	KP79_PYT24696	Mizuhopecten yessoensis (Japanese scallop) (Patinopecten yessoensis)	930	GO:0005739		mitochondrion [GO:0005739]			IPR006933;IPR022154;	PF04849;PF12448;
241	NODE_1733_length_7091_cov_376.560068_g974_i1_6450_7091_-	0.038599	0.68348	0.0371808	0.644881	0.0435106	A0A6J8DK42	A0A6J8DK42_MYTCO	PGRMC1_2	MCOR_42307	Mytilus coruscus (Sea mussel)	193	GO:0016021		integral component of membrane [GO:0016021]			IPR001199;IPR036400;	PF00173;
242	NODE_173441_length_311_cov_3475.354962_g132004_i0_1_311_+	-0.448157	1.42423	0.0412415	1.87239	0.00610048	A0A6J8ECN4	A0A6J8ECN4_MYTCO	VWFA domain-containing protein	MCOR_50950	Mytilus coruscus (Sea mussel)	344						IPR002035;IPR036465;	PF00092;
243	NODE_173451_length_311_cov_1630.423664_g132014_i0_1_311_+	0.572212	2.34668	0.00174465	1.77447	0.0029036	A0A6J8A5F4	A0A6J8A5F4_MYTCO	Innexin	inx MCOR_4036	Mytilus coruscus (Sea mussel)	449	GO:0005886; GO:0005921; GO:0006811; GO:0016021	ion transport [GO:0006811]	gap junction [GO:0005921]; integral component of membrane [GO:0016021]; plasma membrane [GO:0005886]			IPR000990;	PF00876;
244	NODE_17376_length_2950_cov_2141.978973_g5959_i1_54_2950_-	-0.162198	1.31683	0.00133436	1.47903	0.000268009	A0A6J8D550	A0A6J8D550_MYTCO	Uncharacterized protein	MCOR_36217	Mytilus coruscus (Sea mussel)	1082	GO:0000978; GO:0001228; GO:0005737; GO:0046872		cytoplasm [GO:0005737]	DNA-binding transcription activator activity, RNA polymerase II-specific [GO:0001228]; metal ion binding [GO:0046872]; RNA polymerase II cis-regulatory region sequence-specific DNA binding [GO:0000978]		IPR024830;IPR001660;IPR013761;IPR010919;IPR000770;	PF00536;PF01342;
245	NODE_1746_length_7077_cov_344.278742_g1010_i0_379_3207_+	-0.404361	1.89449	0.000409725	2.29886	2.65e-05	A0A6J8DN96	A0A6J8DN96_MYTCO	Non-specific serine/threonine protein kinase (EC 2.7.11.1)	MCOR_43298	Mytilus coruscus (Sea mussel)	940	GO:0005524; GO:0106310; GO:0106311			ATP binding [GO:0005524]; protein serine kinase activity [GO:0106310]; protein threonine kinase activity [GO:0106311]		IPR011009;IPR000719;IPR017441;IPR008271;IPR022708;	PF12063;PF00069;
246	NODE_17496_length_2939_cov_1537.272664_g8505_i1_167_2173_+	-1.25924	3.44252	3.06e-05	4.70176	5.73e-07	A0A6J8E1Q5	A0A6J8E1Q5_MYTCO	Glutamate--cysteine ligase (EC 6.3.2.2) (Gamma-ECS) (Gamma-glutamylcysteine synthetase)	MCOR_47142	Mytilus coruscus (Sea mussel)	649	GO:0004357; GO:0006750	glutathione biosynthetic process [GO:0006750]		glutamate-cysteine ligase activity [GO:0004357]		IPR004308;IPR014746;	PF03074;
247	NODE_17512_length_2938_cov_134.455521_g8611_i0_1793_2767_-	-0.561113	1.71171	0.0226599	2.27282	0.00110146	A0A6J8A7B5	A0A6J8A7B5_MYTCO	Uncharacterized protein	MCOR_4651	Mytilus coruscus (Sea mussel)	335	GO:0016021		integral component of membrane [GO:0016021]			IPR027417;
248	NODE_1763_length_7057_cov_163.118151_g1018_i0_3971_6689_-	0.285465	0.925111	0.00187815	0.639645	0.0470822	A0A6J8EFU3	A0A6J8EFU3_MYTCO	[Heparan sulfate]-glucosamine N-sulfotransferase (EC 2.8.2.8)	MCOR_50909	Mytilus coruscus (Sea mussel)	884	GO:0000139; GO:0015016; GO:0016787; GO:0030210	heparin biosynthetic process [GO:0030210]	Golgi membrane [GO:0000139]	[heparan sulfate]-glucosamine N-sulfotransferase activity [GO:0015016]; hydrolase activity [GO:0016787]		IPR021930;IPR037359;IPR027417;IPR000863;	PF12062;PF00685;
249	NODE_17672_length_2924_cov_168.369739_g1323_i3_56_1699_+	0.410895	1.4542	0.000333284	1.0433	0.00570508	A0A6J8D900	A0A6J8D900_MYTCO	Leucine-rich repeat-containing protein 47	MCOR_37694	Mytilus coruscus (Sea mussel)	545	GO:0003723; GO:0004826			phenylalanine-tRNA ligase activity [GO:0004826]; RNA binding [GO:0003723]		IPR005146;IPR001611;IPR003591;IPR032675;IPR020825;	PF03483;PF13855;
250	NODE_1769_length_7049_cov_126.898000_g1022_i0_944_6784_-	0.0845097	0.817153	0.0114338	0.732644	0.023656	A0A6J8DTK7	A0A6J8DTK7_MYTCO	KIF13	MCOR_43335	Mytilus coruscus (Sea mussel)	1688	GO:0003777; GO:0005524; GO:0007018; GO:0008017	microtubule-based movement [GO:0007018]		ATP binding [GO:0005524]; microtubule binding [GO:0008017]; microtubule motor activity [GO:0003777]	cd00060;	IPR036859;IPR000938;IPR000253;IPR022164;IPR022140;IPR032405;IPR019821;IPR001752;IPR036961;IPR027417;IPR008984;	PF01302;PF12473;PF00498;PF12423;PF00225;PF16183;
251	NODE_17741_length_2918_cov_242.506448_g8710_i0_952_2415_-	0.08374	1.68832	2.49e-05	1.60458	1.58e-05	A0A6J8BC00	A0A6J8BC00_MYTCO	Endopeptidase S2P (EC 3.4.24.85) (Membrane-bound transcription factor site-2 protease)	MCOR_15698	Mytilus coruscus (Sea mussel)	431	GO:0004222; GO:0016021		integral component of membrane [GO:0016021]	metalloendopeptidase activity [GO:0004222]		IPR001193;IPR008915;	PF02163;
252	NODE_177836_length_303_cov_1211.047244_g136397_i0_70_303_-	0.292633	1.8396	0.000375738	1.54696	0.000621484	A0A2C9JCM3	A0A2C9JCM3_BIOGL	Eukaryotic peptide chain release factor subunit 1	106079848	Biomphalaria glabrata (Bloodfluke planorb) (Freshwater snail)	444	GO:0003747; GO:0005737		cytoplasm [GO:0005737]	translation release factor activity [GO:0003747]		IPR042226;IPR005140;IPR005141;IPR005142;IPR029064;IPR004403;IPR024049;	PF03463;PF03464;PF03465;
253	NODE_178386_length_302_cov_1915.778656_g136947_i0_1_302_-	0.122754	1.17184	0.0179649	1.04909	0.0247717	A0A6J8D237	A0A6J8D237_MYTCO	DNAJB6	MCOR_35961	Mytilus coruscus (Sea mussel)	276					cd06257;	IPR001623;IPR018253;IPR036869;	PF00226;
254	NODE_17857_length_2907_cov_859.413576_g8324_i1_1_2755_-	0.103526	1.05909	0.000774226	0.95556	0.00190004	A0A6J8EWJ5	A0A6J8EWJ5_MYTCO	EIF4G	MCOR_56799	Mytilus coruscus (Sea mussel)	1003	GO:0003743			translation initiation factor activity [GO:0003743]		IPR016024;IPR003891;IPR016021;IPR003890;IPR003307;	PF02847;PF02854;PF02020;
255	NODE_17906_length_2902_cov_185.940414_g8787_i0_1_2791_-	-0.119375	0.887406	0.0081564	1.00678	0.001457	A0A6J8AQ35	A0A6J8AQ35_MYTCO	AP-3 complex subunit delta	MCOR_10360	Mytilus coruscus (Sea mussel)	813	GO:0006886; GO:0016192; GO:0030123	intracellular protein transport [GO:0006886]; vesicle-mediated transport [GO:0016192]	AP-3 adaptor complex [GO:0030123]			IPR017105;IPR011989;IPR016024;IPR002553;	PF01602;
256	NODE_179548_length_300_cov_4878.266932_g138109_i0_1_300_-	0.360407	2.28484	2.86e-06	1.92443	7.44e-06	A0A6J8DZD0	A0A6J8DZD0_MYTCO	GHITM	MCOR_46802	Mytilus coruscus (Sea mussel)	337	GO:0016021		integral component of membrane [GO:0016021]		cd10431;	IPR006214;IPR035871;	PF01027;
257	NODE_17_length_19862_cov_230.125524_g14_i0_1723_2475_-	0.117719	3.71453	4.01e-06	3.59681	1.09e-06	A0A6J8A8I4	A0A6J8A8I4_MYTCO	TBCB	MCOR_4916	Mytilus coruscus (Sea mussel)	250						IPR036859;IPR000938;IPR000626;IPR029071;	PF01302;PF14560;
258	NODE_17_length_19862_cov_230.125524_g14_i0_2774_17389_+	-0.435873	1.10244	0.037204	1.53831	0.00172179	A0A210QAD8	A0A210QAD8_MIZYE	Baculoviral IAP repeat-containing protein 6	KP79_PYT10309	Mizuhopecten yessoensis (Japanese scallop) (Patinopecten yessoensis)	4935	GO:0004842; GO:0006915; GO:0032465	apoptotic process [GO:0006915]; regulation of cytokinesis [GO:0032465]		ubiquitin-protein transferase activity [GO:0004842]	cd00022;cd00195;	IPR001370;IPR022103;IPR011047;IPR000608;IPR016135;IPR019775;	PF00653;PF12356;PF00179;
259	NODE_18017_length_2892_cov_336.517411_g8845_i0_2135_2892_-	-0.15879	1.31372	0.0263956	1.47251	0.00970402	A0A6J8F1N3	A0A6J8F1N3_MYTCO	Uncharacterized protein	MCOR_57404	Mytilus coruscus (Sea mussel)	235	GO:0016021		integral component of membrane [GO:0016021]			IPR026673;	PF15795;
260	NODE_18098_length_2885_cov_1216.255289_g5013_i2_65_2885_-	-0.199369	1.48878	0.000134757	1.68814	1.79e-05	NA	NA	NA	NA	NA	NA	NA	NA	NA	NA	NA	NA	NA
261	NODE_180_length_11964_cov_111.929920_g133_i0_4497_11342_+	-0.825819	1.92648	0.0290738	2.7523	0.000813784	A0A210Q8K0	A0A210Q8K0_MIZYE	ATP-binding cassette sub-family A member 1	KP79_PYT05070	Mizuhopecten yessoensis (Japanese scallop) (Patinopecten yessoensis)	4559	GO:0005524; GO:0016021; GO:0016887; GO:0042626		integral component of membrane [GO:0016021]	ATPase activity [GO:0016887]; ATPase-coupled transmembrane transporter activity [GO:0042626]; ATP binding [GO:0005524]		IPR003593;IPR003439;IPR017871;IPR026082;IPR030369;IPR027417;	PF00005;
262	NODE_18130_length_2882_cov_1147.241440_g6894_i2_144_1819_+	-1.19825	3.25385	0.000120036	4.4521	1.09e-06	A0A3L5TT78	A0A3L5TT78_MYTGA	TROVE domain-containing protein (Fragment)	AM593_04239	Mytilus galloprovincialis (Mediterranean mussel)	559	GO:0003723; GO:0005737		cytoplasm [GO:0005737]	RNA binding [GO:0003723]		IPR040322;IPR008858;IPR037214;IPR036465;	PF05731;
263	NODE_18168_length_2879_cov_40.485159_g841_i4_89_2788_-	-0.515142	0.922218	0.0351611	1.43736	0.000380978	A0A6J8D909	A0A6J8D909_MYTCO	ADAM17 (EC 3.4.24.86)	MCOR_37701	Mytilus coruscus (Sea mussel)	752	GO:0004222; GO:0016021		integral component of membrane [GO:0016021]	metalloendopeptidase activity [GO:0004222]		IPR032029;IPR001762;IPR036436;IPR024079;IPR001590;IPR002870;	PF16698;PF00200;PF01562;
264	NODE_18186_length_2877_cov_222.714639_g1607_i3_366_1275_+	0.037933	0.838223	0.0237833	0.80029	0.0214229	A0A6J8AZ51	A0A6J8AZ51_MYTCO	RAB39B	MCOR_12964	Mytilus coruscus (Sea mussel)	215	GO:0003924; GO:0005525			GTPase activity [GO:0003924]; GTP binding [GO:0005525]		IPR027417;IPR005225;IPR001806;	PF00071;
265	NODE_18187_length_2877_cov_198.455446_g8922_i1_378_2341_+	-1.07878	3.58506	4.15e-05	4.66385	1.09e-06	A0A210R729	A0A210R729_MIZYE	Uncharacterized protein	KP79_PYT11239	Mizuhopecten yessoensis (Japanese scallop) (Patinopecten yessoensis)	612						IPR036465;
266	NODE_181893_length_296_cov_13875.182186_g140453_i0_1_296_-	-0.21371	1.65079	1.34e-06	1.8645	1.37e-07	G3NJ28	G3NJ28_GASAC	Dynein light chain		Gasterosteus aculeatus (Three-spined stickleback)	103	GO:0003774; GO:0005737; GO:0005874; GO:0007017; GO:0030286	microtubule-based process [GO:0007017]	cytoplasm [GO:0005737]; dynein complex [GO:0030286]; microtubule [GO:0005874]	motor activity [GO:0003774]		IPR037177;IPR019763;IPR001372;	PF01221;
267	NODE_18192_length_2877_cov_99.249646_g8930_i0_448_1479_+	-0.720766	1.39052	0.0111953	2.11129	9.15e-05	K1QID5	K1QID5_CRAGI	Thyrotroph embryonic factor	CGI_10024700	Crassostrea gigas (Pacific oyster) (Crassostrea angulata)	349	GO:0003700; GO:0005634; GO:0006357	regulation of transcription by RNA polymerase II [GO:0006357]	nucleus [GO:0005634]	DNA-binding transcription factor activity [GO:0003700]		IPR004827;IPR040223;	PF07716;
268	NODE_18302_length_2868_cov_428.730046_g8986_i0_259_1446_+	-0.858752	1.22274	0.00650637	2.08149	1.12e-05	A0A6J8DR32	A0A6J8DR32_MYTCO	GalK (EC 2.7.1.6)	MCOR_42911	Mytilus coruscus (Sea mussel)	393	GO:0004335; GO:0005524; GO:0005737; GO:0006012	galactose metabolic process [GO:0006012]	cytoplasm [GO:0005737]	ATP binding [GO:0005524]; galactokinase activity [GO:0004335]		IPR000705;IPR019741;IPR019539;IPR013750;IPR036554;IPR006204;IPR006206;IPR020568;IPR014721;	PF10509;PF08544;PF00288;
269	NODE_1833_length_6981_cov_1025.344778_g826_i1_247_5016_+	-0.146121	1.0664	0.000192076	1.21252	1.76e-05	A0A140D2S1	A0A140D2S1_MYTGA	eIF4G (Fragment)		Mytilus galloprovincialis (Mediterranean mussel)	1672	GO:0003729; GO:0003743			mRNA binding [GO:0003729]; translation initiation factor activity [GO:0003743]		IPR016024;IPR037584;IPR003891;IPR016021;IPR003890;IPR003307;	PF02847;PF02854;PF02020;
270	NODE_18343_length_2864_cov_445.650799_g9009_i0_2196_2864_+	0.00946406	2.50246	0.000106036	2.493	2.42e-05	A0A6J8C4Q1	A0A6J8C4Q1_MYTCO	BIRC7_8	MCOR_26279	Mytilus coruscus (Sea mussel)	305	GO:0046872			metal ion binding [GO:0046872]	cd00022;	IPR001370;IPR001841;	PF00653;
271	NODE_18470_length_2854_cov_187.527629_g9069_i0_269_1423_+	0.271143	1.60579	0.00530122	1.33464	0.00699226	A0A6J8D6G8	A0A6J8D6G8_MYTCO	Protein phosphatase 1K, mitochondrial	MCOR_37550	Mytilus coruscus (Sea mussel)	382	GO:0016791			phosphatase activity [GO:0016791]	cd00143;	IPR036457;IPR001932;	PF00481;
272	NODE_18533_length_2849_cov_288.844286_g8469_i1_96_2849_+	-0.000111262	0.895883	0.0097475	0.895994	0.00743128	A0A6J8CUX8	A0A6J8CUX8_MYTCO	CC2D1	MCOR_33157	Mytilus coruscus (Sea mussel)	1120	GO:0001227			DNA-binding transcription repressor activity, RNA polymerase II-specific [GO:0001227]	cd08690;	IPR000008;IPR035892;IPR037772;IPR039725;IPR006608;	PF00168;
273	NODE_18593_length_2844_cov_371.971020_g1212_i1_175_2844_+	-0.0925534	0.719028	0.0152369	0.811581	0.00375894	A0A6J8DNS5	A0A6J8DNS5_MYTCO	PSD	MCOR_42689	Mytilus coruscus (Sea mussel)	1010	GO:0005086; GO:0005543; GO:0016020; GO:0032012	regulation of ARF protein signal transduction [GO:0032012]	membrane [GO:0016020]	ARF guanyl-nucleotide exchange factor activity [GO:0005086]; phospholipid binding [GO:0005543]	cd00171;	IPR011993;IPR041681;IPR001605;IPR001849;IPR023394;IPR000904;IPR035999;	PF15410;PF01369;
274	NODE_18594_length_2844_cov_236.689445_g9124_i0_1_1070_+	-0.372426	1.70824	0.000251987	2.08067	1.2e-05	A0A210QL56	A0A210QL56_MIZYE	Sperm-associated antigen 1	KP79_PYT19471	Mizuhopecten yessoensis (Japanese scallop) (Patinopecten yessoensis)	1138						IPR025986;IPR013026;IPR011990;IPR001440;IPR019734;	PF13877;PF00515;PF13181;
275	NODE_186189_length_289_cov_1673.445833_g144749_i0_1_289_-	0.500129	2.30388	0.0011273	1.80376	0.00591718	A0A6J8E0V2	A0A6J8E0V2_MYTCO	KLHL9_13	MCOR_46137	Mytilus coruscus (Sea mussel)	598						IPR011705;IPR017096;IPR000210;IPR015915;IPR006652;IPR011333;	PF07707;PF00651;PF01344;
276	NODE_18625_length_2842_cov_325.677408_g9140_i0_1118_2528_-	-0.0959775	2.96236	3.34e-05	3.05834	1.08e-05	A0A6J8ALX2	A0A6J8ALX2_MYTCO	Dynein assembly factor 1, axonemal homolog	MCOR_8770	Mytilus coruscus (Sea mussel)	573	GO:0005929; GO:0044458	motile cilium assembly [GO:0044458]	cilium [GO:0005929]			IPR027734;IPR001611;IPR025875;IPR032675;	PF12799;
277	NODE_18654_length_2839_cov_716.750896_g7265_i1_1725_2672_-	0.105152	0.913804	0.0284397	0.808652	0.0471026	E2QC33	E2QC33_LYMST	Histone acetyltransferase (EC 2.3.1.48)	LymCBP	Lymnaea stagnalis (Great pond snail) (Helix stagnalis)	2275	GO:0003712; GO:0004402; GO:0005634; GO:0006355; GO:0008270	regulation of transcription, DNA-templated [GO:0006355]	nucleus [GO:0005634]	histone acetyltransferase activity [GO:0004402]; transcription coregulator activity [GO:0003712]; zinc ion binding [GO:0008270]	cd15802;	IPR001487;IPR036427;IPR018359;IPR031162;IPR013178;IPR003101;IPR036529;IPR010303;IPR035898;IPR013083;IPR000197;IPR000433;IPR043145;	PF00439;PF06001;PF08214;PF02172;PF02135;PF00569;
278	NODE_18655_length_2839_cov_342.530108_g3718_i4_486_1272_+	-0.0633777	0.965813	0.0496561	1.02919	0.0200491	K1S0S7	K1S0S7_CRAGI	F-box only protein 21	CGI_10026533	Crassostrea gigas (Pacific oyster) (Crassostrea angulata)	224	GO:0003677			DNA binding [GO:0003677]		IPR011722;IPR036623;	PF08755;
279	NODE_18691_length_2836_cov_19237.176175_g4160_i5_977_1864_-	-0.63486	5.55975	0.000956806	6.19461	5.54e-05	A0A6J8D4A4	A0A6J8D4A4_MYTCO	HSPA5 (EC 3.6.4.10)	MCOR_36097	Mytilus coruscus (Sea mussel)	681	GO:0005524; GO:0005788; GO:0016787		endoplasmic reticulum lumen [GO:0005788]	ATP binding [GO:0005524]; hydrolase activity [GO:0016787]	cd10241;	IPR043129;IPR042050;IPR018181;IPR029048;IPR029047;IPR013126;	PF00012;
280	NODE_18737_length_2832_cov_262.336687_g9190_i0_152_922_+	0.114584	0.889415	0.00788232	0.774832	0.0181542	K1QCP4	K1QCP4_CRAGI	UPF0472 protein C16orf72-like protein	CGI_10008891	Crassostrea gigas (Pacific oyster) (Crassostrea angulata)	268						IPR040308;IPR029196;	PF15251;
281	NODE_187522_length_287_cov_3535.714286_g146082_i0_1_287_+	0.0423033	1.27456	0.00281818	1.23226	0.001457	A0A6J8A7F8	A0A6J8A7F8_MYTCO	SUGT1	MCOR_4218	Mytilus coruscus (Sea mussel)	355						IPR007052;IPR008978;IPR007699;IPR013026;IPR011990;IPR019734;	PF04969;PF05002;
282	NODE_18766_length_2830_cov_1049.903272_g9203_i3_631_1699_+	1.04813	2.14795	1.99e-05	1.09981	0.0130023	A0A6J8AYT0	A0A6J8AYT0_MYTCO	Uncharacterized protein	MCOR_12621	Mytilus coruscus (Sea mussel)	325						IPR008653;	PF05760;
283	NODE_18776_length_2829_cov_369.717626_g47_i1_1376_2829_-	-0.989143	2.78281	0.000133367	3.77195	1.76e-06	A0A6J8DC76	A0A6J8DC76_MYTCO	Probable maltase-glucoamylase 2,Alpha-glucosidase,Sucrase-isomaltase, intestinal,Lysosomal alpha-glucosidase,Probable alpha-glucosidase Os06g0675700,Maltase-glucoamylase, intestinal	MCOR_39188	Mytilus coruscus (Sea mussel)	1044	GO:0004553; GO:0005975; GO:0030246	carbohydrate metabolic process [GO:0005975]		carbohydrate binding [GO:0030246]; hydrolase activity, hydrolyzing O-glycosyl compounds [GO:0004553]		IPR031727;IPR011013;IPR000322;IPR030458;IPR025887;IPR013780;IPR017853;	PF13802;PF01055;PF16863;
284	NODE_18930_length_2818_cov_275.704586_g9270_i0_967_2757_-	-7.6654e-05	0.725652	0.0214837	0.725729	0.0153515	A0A210PPF0	A0A210PPF0_MIZYE	Kelch-like protein 13	KP79_PYT25248	Mizuhopecten yessoensis (Japanese scallop) (Patinopecten yessoensis)	601						IPR011705;IPR017096;IPR000210;IPR015915;IPR006652;IPR011333;	PF07707;PF00651;PF01344;
285	NODE_19025_length_2809_cov_431.318116_g9317_i0_1_665_+	-0.541568	1.35741	0.0494384	1.89897	0.0050494	A0A6J8D5I5	A0A6J8D5I5_MYTCO	Uncharacterized protein	MCOR_36480	Mytilus coruscus (Sea mussel)	570	GO:0016021		integral component of membrane [GO:0016021]			IPR011042;
286	NODE_19028_length_2809_cov_213.393478_g9319_i0_85_1809_+	-0.117332	2.43214	3.02e-05	2.54947	6.71e-06	A0A6J8AU11	A0A6J8AU11_MYTCO	B box-type domain-containing protein	MCOR_11477	Mytilus coruscus (Sea mussel)	715	GO:0008270			zinc ion binding [GO:0008270]		IPR011042;IPR000315;
287	NODE_19061_length_2806_cov_93.154516_g4101_i1_65_1521_+	-0.101274	1.34917	0.00235851	1.45044	0.000395125	A0A6J8ADU6	A0A6J8ADU6_MYTCO	STCH	MCOR_6587	Mytilus coruscus (Sea mussel)	432	GO:0005524			ATP binding [GO:0005524]		IPR043129;IPR018181;IPR013126;	PF00012;
288	NODE_19112_length_2802_cov_225.517980_g9361_i0_220_2514_-	-0.397426	0.938762	0.00530122	1.33619	3.76e-05	A0A6J8DSI5	A0A6J8DSI5_MYTCO	LZTR1	MCOR_43627	Mytilus coruscus (Sea mussel)	846						IPR000210;IPR011043;IPR015915;IPR006652;IPR011333;	PF00651;
289	NODE_19240_length_2791_cov_400.254923_g9415_i0_1_2673_-	-0.121795	3.12541	5.34e-05	3.2472	1.64e-05	A0A6J8CH66	A0A6J8CH66_MYTCO	Uncharacterized protein	MCOR_29368	Mytilus coruscus (Sea mussel)	1148	GO:0003743; GO:0004842; GO:0046872			metal ion binding [GO:0046872]; translation initiation factor activity [GO:0003743]; ubiquitin-protein transferase activity [GO:0004842]		IPR037252;IPR006196;IPR002035;IPR036465;IPR004170;IPR037197;	PF13519;PF02825;
290	NODE_19252_length_2790_cov_3996.471726_g2038_i11_2045_2790_-	0.568061	5.68505	0.0153831	5.11699	0.00909641	A0A3L5TRA6	A0A3L5TRA6_MYTGA	RING-type domain-containing protein (Fragment)	AM593_06116	Mytilus galloprovincialis (Mediterranean mussel)	577	GO:0046872			metal ion binding [GO:0046872]	cd00022;	IPR001370;IPR001841;IPR013083;	PF00653;
291	NODE_19288_length_2787_cov_936.811176_g9436_i0_2167_2787_-	2.35917	6.01089	0.00497634	3.65172	0.0128258	A0A6J8BNQ0	A0A6J8BNQ0_MYTCO	Uncharacterized protein	MCOR_20852	Mytilus coruscus (Sea mussel)	194	GO:0016021		integral component of membrane [GO:0016021]
292	NODE_19337_length_2783_cov_270.358815_g7534_i2_2123_2680_-	-0.544296	1.16416	0.0178395	1.70845	0.00015987	A0A6J8A614	A0A6J8A614_MYTCO	RNF5 (EC 2.3.2.27)	MCOR_3791	Mytilus coruscus (Sea mussel)	189	GO:0016021; GO:0016746; GO:0046872		integral component of membrane [GO:0016021]	metal ion binding [GO:0046872]; transferase activity, transferring acyl groups [GO:0016746]		IPR001841;IPR013083;IPR017907;
293	NODE_19423_length_2776_cov_274.707737_g9505_i0_1601_2776_-	-0.0248573	1.70653	0.0272096	1.73139	0.0262579	A0A6J8EZ77	A0A6J8EZ77_MYTCO	Protein FAM221B	MCOR_57723	Mytilus coruscus (Sea mussel)	493						IPR026755;	PF14753;
294	NODE_19451_length_2774_cov_346.498349_g9450_i1_2040_2774_-	0.339869	2.41227	3.11e-06	2.0724	5.43e-06	A0A6J8CFK0	A0A6J8CFK0_MYTCO	Stromal cell-derived factor 2-like protein 1,Stromal cell-derived factor 2-like protein,Stromal cell-derived factor 2	MCOR_29029	Mytilus coruscus (Sea mussel)	220	GO:0016020		membrane [GO:0016020]			IPR036300;IPR016093;	PF02815;
295	NODE_1970_length_6849_cov_100.432941_g1122_i0_250_1146_+	0.0099061	3.05142	0.00059882	3.04151	0.000198293	A0A6J8EMB6	A0A6J8EMB6_MYTCO	RBR-type E3 ubiquitin transferase (EC 2.3.2.31)	MCOR_52456	Mytilus coruscus (Sea mussel)	298	GO:0004842; GO:0016021; GO:0016746; GO:0046872		integral component of membrane [GO:0016021]	metal ion binding [GO:0046872]; transferase activity, transferring acyl groups [GO:0016746]; ubiquitin-protein transferase activity [GO:0004842]		IPR031127;IPR002867;IPR044066;IPR013083;IPR017907;	PF01485;
296	NODE_19835_length_2744_cov_280.135807_g9685_i0_190_1161_+	-0.42821	1.0734	0.0420725	1.50161	0.00169241	A0A6J8D3C7	A0A6J8D3C7_MYTCO	ERLIN	MCOR_36339	Mytilus coruscus (Sea mussel)	328	GO:0005783; GO:0016021; GO:0031625		endoplasmic reticulum [GO:0005783]; integral component of membrane [GO:0016021]	ubiquitin protein ligase binding [GO:0031625]	cd03406;	IPR001107;IPR036013;IPR033294;	PF01145;
297	NODE_19862_length_2742_cov_2037.452655_g3801_i1_1461_2742_+	-0.00650298	0.937926	0.0191256	0.944429	0.0130423	A0A6J8CDH0	A0A6J8CDH0_MYTCO	NR LBD domain-containing protein	MCOR_27846	Mytilus coruscus (Sea mussel)	519	GO:0005634; GO:0005737		cytoplasm [GO:0005737]; nucleus [GO:0005634]			IPR035500;IPR033544;IPR000536;IPR001723;	PF00104;
298	NODE_20011_length_2731_cov_283.711782_g9762_i0_1_2731_+	-0.657661	2.09647	0.000274424	2.75413	7.44e-06	A0A6J8D308	A0A6J8D308_MYTCO	CYLD (EC 3.4.19.12)	MCOR_37017	Mytilus coruscus (Sea mussel)	897	GO:0004843; GO:0005815; GO:0016579; GO:0048471	protein deubiquitination [GO:0016579]	microtubule organizing center [GO:0005815]; perinuclear region of cytoplasm [GO:0048471]	thiol-dependent ubiquitin-specific protease activity [GO:0004843]		IPR036859;IPR000938;IPR038765;IPR001394;IPR028889;	PF01302;PF00443;
299	NODE_2004_length_6805_cov_210.429100_g1141_i0_537_4350_+	0.00761247	0.593877	0.039451	0.586264	0.0358626	A0A6J8C5C1	A0A6J8C5C1_MYTCO	SOS	MCOR_25778	Mytilus coruscus (Sea mussel)	1248	GO:0000786; GO:0003677; GO:0005085; GO:0007264; GO:0046982	small GTPase mediated signal transduction [GO:0007264]	nucleosome [GO:0000786]	DNA binding [GO:0003677]; guanyl-nucleotide exchange factor activity [GO:0005085]; protein heterodimerization activity [GO:0046982]	cd00155;cd06224;cd00160;	IPR035899;IPR000219;IPR009072;IPR002119;IPR007125;IPR011993;IPR001849;IPR008937;IPR000651;IPR019804;IPR023578;IPR001895;IPR036964;	PF00125;PF00169;PF00617;PF00618;PF00621;
300	NODE_20073_length_2726_cov_1618.083676_g9787_i0_1_636_+	0.526799	2.00641	0.00235851	1.47961	0.0176457	A0A6J8BP05	A0A6J8BP05_MYTCO	BZIP domain-containing protein	MCOR_20930	Mytilus coruscus (Sea mussel)	326	GO:0003700			DNA-binding transcription factor activity [GO:0003700]		IPR004827;	PF07716;
301	NODE_20149_length_2721_cov_1036.044536_g9824_i0_327_2510_-	-0.0634007	1.4499	5.1e-05	1.5133	1.7e-05	A0A6J8EWR9	A0A6J8EWR9_MYTCO	Procollagen-lysine 5-dioxygenase (EC 1.14.11.4)	MCOR_55595	Mytilus coruscus (Sea mussel)	758	GO:0005506; GO:0005789; GO:0008475; GO:0031418		endoplasmic reticulum membrane [GO:0005789]	iron ion binding [GO:0005506]; L-ascorbic acid binding [GO:0031418]; procollagen-lysine 5-dioxygenase activity [GO:0008475]		IPR029044;IPR005123;IPR006620;IPR001006;	PF03171;
303	NODE_20217_length_2715_cov_152.851838_g9852_i0_353_1756_-	0.187356	2.59575	0.000600821	2.4084	0.000909594	A0A6J8F5D1	A0A6J8F5D1_MYTCO	Uncharacterized protein	MCOR_58358	Mytilus coruscus (Sea mussel)	517						IPR010828;IPR023213;	PF07247;
304	NODE_20237_length_2713_cov_253.962838_g1479_i2_1456_2313_-	-0.909761	2.2318	0.000351815	3.14156	3.27e-06	A0A3L5TQ78	A0A3L5TQ78_MYTGA	RING-type domain-containing protein (Fragment)	AM593_06087	Mytilus galloprovincialis (Mediterranean mussel)	281	GO:0046872			metal ion binding [GO:0046872]	cd00022;	IPR001370;IPR001841;IPR013083;	PF00653;
305	NODE_20258_length_2711_cov_173.102179_g6224_i1_338_2711_+	-0.223637	1.00765	0.0192472	1.23129	0.00162348	A0A6J8CLP0	A0A6J8CLP0_MYTCO	DEP domain-containing protein	MCOR_31803	Mytilus coruscus (Sea mussel)	892	GO:0016021; GO:0035556; GO:0055085	intracellular signal transduction [GO:0035556]; transmembrane transport [GO:0055085]	integral component of membrane [GO:0016021]			IPR000591;IPR004776;IPR036388;IPR036390;	PF00610;PF03547;
306	NODE_2025_length_6795_cov_206.360510_g1132_i1_1399_6664_-	-0.597841	1.69729	0.000585582	2.29513	1.03e-05	A0A6J8DAK6	A0A6J8DAK6_MYTCO	TOPBP1	MCOR_38426	Mytilus coruscus (Sea mussel)	1678						IPR001357;IPR036420;	PF00533;PF12738;
307	NODE_20279_length_2709_cov_246.782707_g9883_i0_345_2709_-	-0.621475	1.76813	0.0426484	2.38961	0.00425106	A0A6J8D4K1	A0A6J8D4K1_MYTCO	DNAAF5	MCOR_36176	Mytilus coruscus (Sea mussel)	828						IPR011989;IPR016024;
308	NODE_203037_length_266_cov_41926.700461_g161597_i0_1_266_+	-0.645709	1.30461	0.0347297	1.95032	0.00104136	A0A3Q0RUX1	A0A3Q0RUX1_AMPCI	Uncharacterized protein		Amphilophus citrinellus (Midas cichlid) (Cichlasoma citrinellum)	124						IPR000626;IPR029071;IPR019954;IPR019956;	PF00240;
309	NODE_20499_length_2692_cov_317.847522_g6788_i3_798_2692_-	-0.740201	2.43348	0.00736005	3.17368	0.000445039	A0A6J8BN66	A0A6J8BN66_MYTCO	SLC39A6	MCOR_20150	Mytilus coruscus (Sea mussel)	604	GO:0016021; GO:0046873		integral component of membrane [GO:0016021]	metal ion transmembrane transporter activity [GO:0046873]		IPR003689;	PF02535;
310	NODE_20515_length_2691_cov_493.134368_g3145_i3_458_1461_+	0.600623	1.46177	0.000586258	0.861143	0.0290674	A0A6J8EG50	A0A6J8EG50_MYTCO	Copper transporter	MCOR_51615	Mytilus coruscus (Sea mussel)	253	GO:0005375; GO:0016021		integral component of membrane [GO:0016021]	copper ion transmembrane transporter activity [GO:0005375]		IPR007274;	PF04145;
311	NODE_20519_length_2691_cov_157.507192_g10013_i0_69_2000_+	-0.0860979	0.773853	0.0190838	0.859951	0.00569317	A0A6J8DL22	A0A6J8DL22_MYTCO	Protein fem-1 homolog C,Protein fem-1 homolog A-B,Protein fem-1 homolog A-A,Protein fem-1 homolog B,Protein fem-1 homolog CG6966,Protein fem-1 homolog A	MCOR_42170	Mytilus coruscus (Sea mussel)	670						IPR002110;IPR020683;IPR036770;IPR011990;	PF12796;
312	NODE_20565_length_2687_cov_425.596285_g10033_i0_136_2185_+	-0.0163965	1.94609	5.57e-06	1.96249	2.16e-06	K1QHU4	K1QHU4_CRAGI	NADPH--cytochrome P450 reductase (CPR) (P450R) (EC 1.6.2.4)	CGI_10004396	Crassostrea gigas (Pacific oyster) (Crassostrea angulata)	914	GO:0003958; GO:0005789; GO:0010181; GO:0016021; GO:0050660; GO:0050661		endoplasmic reticulum membrane [GO:0005789]; integral component of membrane [GO:0016021]	flavin adenine dinucleotide binding [GO:0050660]; FMN binding [GO:0010181]; NADP binding [GO:0050661]; NADPH-hemoprotein reductase activity [GO:0003958]		IPR003097;IPR011992;IPR018247;IPR017927;IPR001094;IPR008254;IPR001709;IPR029039;IPR039261;IPR023173;IPR001433;IPR023208;IPR017938;	PF00667;PF00258;PF00175;
313	NODE_20671_length_2679_cov_386.433840_g10091_i0_443_2473_-	0.104725	1.46931	0.00171677	1.36458	0.00250015	A0A6J8DEK1	A0A6J8DEK1_MYTCO	Death domain-containing protein	MCOR_39674	Mytilus coruscus (Sea mussel)	685	GO:0007165	signal transduction [GO:0007165]				IPR011029;IPR000488;
314	NODE_2069_length_6746_cov_199.516201_g300_i1_5796_6536_-	-0.029265	1.69259	0.000153558	1.72185	5.26e-05	A0A6J8E6C2	A0A6J8E6C2_MYTCO	PH domain-containing protein	MCOR_47759	Mytilus coruscus (Sea mussel)	247						IPR002404;IPR011993;IPR001849;	PF02174;
316	NODE_20754_length_2673_cov_211.851753_g9522_i1_79_2244_+	-0.0443372	1.12774	0.0245851	1.17208	0.0144981	A0A3L5TR60	A0A3L5TR60_MYTGA	Rna-binding 15-like protein (Fragment)	AM593_10285	Mytilus galloprovincialis (Mediterranean mussel)	732	GO:0003723			RNA binding [GO:0003723]		IPR012677;IPR035979;IPR000504;IPR016194;IPR012921;IPR010912;	PF00076;PF07744;
317	NODE_208_length_11655_cov_137.506721_g145_i0_4510_11526_-	-0.852816	2.48793	0.00868079	3.34075	0.000295368	A0A210PRC4	A0A210PRC4_MIZYE	GON-4-like protein	KP79_PYT15149	Mizuhopecten yessoensis (Japanese scallop) (Patinopecten yessoensis)	2296	GO:0005634; GO:0006355	regulation of transcription, DNA-templated [GO:0006355]	nucleus [GO:0005634]			IPR009057;IPR003822;IPR036600;IPR001005;	PF00249;PF02671;
318	NODE_2091_length_6730_cov_132.619518_g1188_i0_753_6660_-	-0.247551	2.39562	0.000847525	2.64317	0.000139956	A0A6J8ED96	A0A6J8ED96_MYTCO	SNAPC4	MCOR_50896	Mytilus coruscus (Sea mussel)	1717					cd00167;	IPR009057;IPR017877;IPR017930;IPR001005;	PF00249;
319	NODE_2094_length_6729_cov_117.023503_g151_i2_3737_6652_-	0.0360901	0.86105	0.0417231	0.82496	0.0388296	A0A6J8CZG4	A0A6J8CZG4_MYTCO	NAA25	MCOR_34938	Mytilus coruscus (Sea mussel)	934						IPR019183;IPR013026;IPR011990;	PF09797;
320	NODE_20954_length_2658_cov_383.675738_g7986_i2_1_2658_-	-0.747103	2.85833	0.002604	3.60544	0.000161938	A0A6J8B466	A0A6J8B466_MYTCO	TIR domain-containing protein	MCOR_14449	Mytilus coruscus (Sea mussel)	1100	GO:0007165	signal transduction [GO:0007165]				IPR000157;IPR035897;
321	NODE_210055_length_258_cov_53765.497608_g168615_i0_1_258_+	-0.132814	1.71309	0.00913393	1.84591	0.00280858	A5Y8F9	A5Y8F9_PERVI	Heat shock protein 71		Perna viridis (Asian green mussel) (Mytilus viridis)	655	GO:0005524			ATP binding [GO:0005524]		IPR043129;IPR018181;IPR029048;IPR029047;IPR013126;	PF00012;
322	NODE_21040_length_2652_cov_138.328083_g10171_i1_1873_2652_-	0.047051	1.0253	0.0129527	0.978249	0.0122227	A0A1S3JCX3	A0A1S3JCX3_LINUN	dnaJ homolog subfamily C member 8	LOC106172004	Lingula unguis	250					cd06257;	IPR001623;IPR042858;IPR036869;	PF00226;
323	NODE_21286_length_2634_cov_1842.406190_g9987_i1_349_2634_-	-0.316833	3.53583	3.65e-06	3.85266	7.67e-07	A0A6J8AE36	A0A6J8AE36_MYTCO	GroEL	MCOR_6843	Mytilus coruscus (Sea mussel)	577	GO:0005524; GO:0042026	protein refolding [GO:0042026]		ATP binding [GO:0005524]	cd03344;	IPR018370;IPR001844;IPR002423;IPR027409;IPR027413;IPR027410;	PF00118;
324	NODE_21288_length_2634_cov_375.681625_g10403_i0_1_2337_-	-0.680644	2.09813	0.000596914	2.77878	1.08e-05	A0A6J8B527	A0A6J8B527_MYTCO	Uncharacterized protein	MCOR_14793	Mytilus coruscus (Sea mussel)	849	GO:0003924; GO:0005525; GO:0006886; GO:0006888; GO:0007165; GO:0008270; GO:0030127	endoplasmic reticulum to Golgi vesicle-mediated transport [GO:0006888]; intracellular protein transport [GO:0006886]; signal transduction [GO:0007165]	COPII vesicle coat [GO:0030127]	GTPase activity [GO:0003924]; GTP binding [GO:0005525]; zinc ion binding [GO:0008270]		IPR027417;IPR006896;IPR005225;IPR001806;IPR020849;IPR036465;IPR006895;IPR036174;	PF00071;PF04811;PF04810;
325	NODE_213763_length_254_cov_14260.326829_g172323_i0_1_254_-	0.526105	1.8952	0.00433364	1.36909	0.0247157	A0A6J8BP05	A0A6J8BP05_MYTCO	BZIP domain-containing protein	MCOR_20930	Mytilus coruscus (Sea mussel)	326	GO:0003700			DNA-binding transcription factor activity [GO:0003700]		IPR004827;	PF07716;
326	NODE_2144_length_6686_cov_345.611722_g1221_i0_2268_6686_-	-0.117757	1.44155	0.00322717	1.55931	0.00109056	A0A6J8CGF7	A0A6J8CGF7_MYTCO	MGAM (EC 3.2.1.20) (EC 3.2.1.3)	MCOR_28786	Mytilus coruscus (Sea mussel)	2682	GO:0004339; GO:0016021; GO:0030246; GO:0032450		integral component of membrane [GO:0016021]	carbohydrate binding [GO:0030246]; glucan 1,4-alpha-glucosidase activity [GO:0004339]; maltose alpha-glucosidase activity [GO:0032450]	cd00111;	IPR031727;IPR011013;IPR000322;IPR030458;IPR030459;IPR025887;IPR013780;IPR017853;IPR000519;	PF13802;PF01055;PF16863;PF00088;
327	NODE_21453_length_2623_cov_342.127040_g8123_i2_963_2187_-	-0.724032	1.94407	0.00247518	2.6681	4.11e-05	A0A6J8ABK5	A0A6J8ABK5_MYTCO	RNF38_44 (EC 2.3.2.27)	MCOR_5868	Mytilus coruscus (Sea mussel)	380	GO:0016746; GO:0046872			metal ion binding [GO:0046872]; transferase activity, transferring acyl groups [GO:0016746]		IPR001841;IPR013083;	PF13639;
328	NODE_21487_length_2621_cov_500.330871_g4705_i6_1_2294_-	-0.0473441	2.00822	0.00634736	2.05556	0.00380476	A0A6J8B7B8	A0A6J8B7B8_MYTCO	NFXL1	MCOR_15847	Mytilus coruscus (Sea mussel)	679	GO:0003700; GO:0005634; GO:0008270		nucleus [GO:0005634]	DNA-binding transcription factor activity [GO:0003700]; zinc ion binding [GO:0008270]		IPR034078;IPR019786;IPR000967;IPR019787;IPR001841;	PF01422;
329	NODE_21491_length_2621_cov_186.990280_g10504_i0_1_2587_-	0.0642131	1.03374	0.00765632	0.969525	0.00974686	A0A6J8EKT1	A0A6J8EKT1_MYTCO	MADHIP	MCOR_52436	Mytilus coruscus (Sea mussel)	1544	GO:0046872			metal ion binding [GO:0046872]		IPR022557;IPR024608;IPR037145;IPR000306;IPR017455;IPR011011;IPR013083;	PF11979;PF01363;PF11409;
330	NODE_21527_length_2619_cov_169.837354_g10519_i0_728_2619_-	-0.0119565	0.951911	0.0144261	0.963867	0.00800516	A0A6J8CIP7	A0A6J8CIP7_MYTCO	ABL1 (EC 2.7.10.2)	MCOR_29826	Mytilus coruscus (Sea mussel)	1079	GO:0003950; GO:0004715			NAD+ ADP-ribosyltransferase activity [GO:0003950]; non-membrane spanning protein tyrosine kinase activity [GO:0004715]	cd00063;	IPR003961;IPR036116;IPR013783;IPR012317;IPR000980;IPR036860;	PF00041;PF00644;PF00017;
331	NODE_21567_length_2616_cov_1067.184262_g10541_i0_1_2501_-	-0.145815	1.4633	0.0027618	1.60912	0.000786153	A0A6J8EEQ4	A0A6J8EEQ4_MYTCO	CLSTN1	MCOR_51228	Mytilus coruscus (Sea mussel)	980	GO:0000139; GO:0005509; GO:0007156; GO:0016021; GO:0042995; GO:0045202	homophilic cell adhesion via plasma membrane adhesion molecules [GO:0007156]	cell projection [GO:0042995]; Golgi membrane [GO:0000139]; integral component of membrane [GO:0016021]; synapse [GO:0045202]	calcium ion binding [GO:0005509]		IPR002126;IPR015919;IPR026914;IPR013320;
332	NODE_21741_length_2605_cov_3172.786776_g6946_i5_1_1606_+	-0.46372	1.31967	0.00733156	1.78339	0.000182693	A0A6J8CDW3	A0A6J8CDW3_MYTCO	Uncharacterized protein	MCOR_28100	Mytilus coruscus (Sea mussel)	296					cd00022;	IPR001370;	PF00653;
333	NODE_21995_length_2588_cov_307.879480_g3254_i2_1007_2443_-	-0.79061	3.06664	0.000107258	3.85725	3.08e-06	A0A6J8DLY2	A0A6J8DLY2_MYTCO	DNAAF3	MCOR_41594	Mytilus coruscus (Sea mussel)	482	GO:0005737; GO:0070286	axonemal dynein complex assembly [GO:0070286]	cytoplasm [GO:0005737]			IPR039304;IPR028235;IPR027974;	PF14737;PF14740;
334	NODE_22026_length_2585_cov_254.893927_g10750_i0_1_1023_+	0.25869	3.51874	0.000130368	3.26005	4.54e-05	A0A6J8C121	A0A6J8C121_MYTCO	GPAT3_4 (EC 2.3.1.15)	MCOR_24475	Mytilus coruscus (Sea mussel)	450	GO:0004366; GO:0016021; GO:0102420		integral component of membrane [GO:0016021]	glycerol-3-phosphate O-acyltransferase activity [GO:0004366]; sn-1-glycerol-3-phosphate C16:0-DCA-CoA acyl transferase activity [GO:0102420]		IPR002123;	PF01553;
335	NODE_22050_length_2584_cov_170.223669_g10763_i0_1_1977_-	-1.18722	2.52538	0.00406125	3.7126	0.000188571	A0A6J8BSC6	A0A6J8BSC6_MYTCO	DHX8 (EC 3.6.4.13)	MCOR_21911	Mytilus coruscus (Sea mussel)	1679	GO:0003723; GO:0003724; GO:0005524; GO:0016740; GO:0046872			ATP binding [GO:0005524]; metal ion binding [GO:0046872]; RNA binding [GO:0003723]; RNA helicase activity [GO:0003724]; transferase activity [GO:0016740]		IPR011545;IPR002464;IPR007502;IPR014001;IPR001650;IPR002867;IPR012677;IPR027417;IPR035979;IPR000504;IPR044066;IPR013083;IPR017907;	PF00270;PF04408;PF00271;PF01485;PF00076;
336	NODE_22180_length_2575_cov_172.383215_g10828_i0_1_2181_-	-0.304367	0.899842	0.0296583	1.20421	0.00192511	A0A6J8AWS6	A0A6J8AWS6_MYTCO	STAS domain-containing protein	MCOR_12008	Mytilus coruscus (Sea mussel)	859	GO:0008271; GO:0016021		integral component of membrane [GO:0016021]	secondary active sulfate transmembrane transporter activity [GO:0008271]		IPR011547;IPR001902;IPR002645;IPR036513;	PF01740;PF00916;
337	NODE_22197_length_2574_cov_47.362376_g10837_i0_551_2574_-	-0.41015	2.39012	0.0038319	2.80027	0.000774406	A0A6J8CTR0	A0A6J8CTR0_MYTCO	Uncharacterized protein	MCOR_32652	Mytilus coruscus (Sea mussel)	362						IPR036770;
338	NODE_22348_length_2564_cov_71.089861_g10914_i0_202_2320_-	0.0732695	2.03561	0.000568887	1.96234	0.000497942	K1QA38	K1QA38_CRAGI	Tripartite motif-containing protein 45	CGI_10019715	Crassostrea gigas (Pacific oyster) (Crassostrea angulata)	655	GO:0008270			zinc ion binding [GO:0008270]	cd00021;	IPR011042;IPR000315;IPR018957;IPR001841;IPR013083;IPR017907;	PF00643;PF00097;
339	NODE_22357_length_2563_cov_629.812251_g10918_i0_263_1611_+	0.123755	0.876813	0.00753991	0.753057	0.0221719	NA	NA	NA	NA	NA	NA	NA	NA	NA	NA	NA	NA	NA
340	NODE_22386_length_2561_cov_300.296975_g10933_i0_1_1117_+	-0.235275	1.61802	2.71e-05	1.85329	2.04e-06	A0A6J8BBT9	A0A6J8BBT9_MYTCO	Uncharacterized protein	MCOR_15630	Mytilus coruscus (Sea mussel)	398
341	NODE_2255_length_6570_cov_151.789143_g1277_i0_286_3136_+	0.225998	1.16422	0.0102802	0.938217	0.0315747	A0A6J8EHM1	A0A6J8EHM1_MYTCO	BBX	MCOR_52159	Mytilus coruscus (Sea mussel)	855	GO:0003677; GO:0005634		nucleus [GO:0005634]	DNA binding [GO:0003677]		IPR009071;IPR036910;	PF00505;
342	NODE_22572_length_2549_cov_752.064800_g6536_i3_1_572_+	0.514677	2.13523	0.00506278	1.62056	0.0135418	A0A6J8A5F4	A0A6J8A5F4_MYTCO	Innexin	inx MCOR_4036	Mytilus coruscus (Sea mussel)	449	GO:0005886; GO:0005921; GO:0006811; GO:0016021	ion transport [GO:0006811]	gap junction [GO:0005921]; integral component of membrane [GO:0016021]; plasma membrane [GO:0005886]			IPR000990;	PF00876;
343	NODE_2266_length_6562_cov_208.296023_g1283_i0_4770_6182_-	-0.106566	1.48401	0.00942864	1.59058	0.00336786	A0A6J7ZY32	A0A6J7ZY32_MYTCO	NVD (EC 1.14.19.21)	MCOR_926	Mytilus coruscus (Sea mussel)	364	GO:0016491; GO:0046872; GO:0051537			2 iron, 2 sulfur cluster binding [GO:0051537]; metal ion binding [GO:0046872]; oxidoreductase activity [GO:0016491]		IPR017941;IPR036922;	PF00355;
344	NODE_22683_length_2542_cov_134.847172_g11079_i0_1_520_+	0.00218262	1.50055	0.0120959	1.49836	0.00443296	NA	NA	NA	NA	NA	NA	NA	NA	NA	NA	NA	NA	NA
346	NODE_22866_length_2530_cov_539.403063_g11162_i0_470_1516_+	-0.604566	3.55237	5.57e-06	4.15693	2.87e-07	A0A210PLK9	A0A210PLK9_MIZYE	Uncharacterized protein	KP79_PYT13991	Mizuhopecten yessoensis (Japanese scallop) (Patinopecten yessoensis)	395
347	NODE_2307_length_6528_cov_125.068220_g1305_i0_4956_6422_-	-0.326013	0.881208	0.0355774	1.20722	0.00168783	A0A6J8CTM9	A0A6J8CTM9_MYTCO	Hippocampus abundant transcript-like protein 1,Hippocampus abundant transcript 1 protein,Hippocampus abundant transcript-like protein 2	MCOR_33515	Mytilus coruscus (Sea mussel)	482	GO:0016021; GO:0022857		integral component of membrane [GO:0016021]	transmembrane transporter activity [GO:0022857]		IPR011701;IPR020846;IPR036259;IPR005829;IPR001958;	PF07690;
348	NODE_23118_length_2513_cov_980.755682_g11267_i0_43_700_+	0.253568	1.69615	0.00449222	1.44259	0.0210133	A0A1S3GZQ4	A0A1S3GZQ4_LINUN	Protein yippee-like	LOC106150725	Lingula unguis	120						IPR034751;IPR004910;IPR039058;	PF03226;
349	NODE_23444_length_2490_cov_1233.054076_g11406_i0_443_2490_-	-0.28703	1.53901	1.58e-05	1.82604	9.44e-07	A0A4Y6GVA9	A0A4Y6GVA9_MYTCO	Nuclear factor erythroid 2-related factor 2		Mytilus coruscus (Sea mussel)	684	GO:0003677; GO:0003700			DNA binding [GO:0003677]; DNA-binding transcription factor activity [GO:0003700]		IPR004827;IPR004826;IPR008917;	PF03131;
350	NODE_23523_length_2486_cov_153.946656_g11449_i0_528_2163_+	0.725374	2.21982	0.00203628	1.49444	0.0208619	A0A6J8CRH8	A0A6J8CRH8_MYTCO	NAIP	MCOR_32312	Mytilus coruscus (Sea mussel)	494	GO:0016021		integral component of membrane [GO:0016021]		cd00022;	IPR001370;	PF00653;
351	NODE_23590_length_2482_cov_175.695027_g10155_i1_284_2464_-	-0.143239	0.694614	0.0487565	0.837853	0.00734287	K1PBF8	K1PBF8_CRAGI	Tether containing UBX domain for GLUT4	CGI_10004575	Crassostrea gigas (Pacific oyster) (Crassostrea angulata)	691	GO:0007165	signal transduction [GO:0007165]				IPR003116;IPR021569;IPR029071;IPR001012;	PF11470;PF00789;
352	NODE_236058_length_234_cov_40737.205405_g194618_i0_1_234_-	0.22775	1.98873	0.000111027	1.76098	0.000142232	A5Y8F9	A5Y8F9_PERVI	Heat shock protein 71		Perna viridis (Asian green mussel) (Mytilus viridis)	655	GO:0005524			ATP binding [GO:0005524]		IPR043129;IPR018181;IPR029048;IPR029047;IPR013126;	PF00012;
353	NODE_2369_length_6475_cov_353.400093_g1336_i0_2670_5567_-	-0.0323464	0.651341	0.0421997	0.683687	0.0234845	A0A6J8C7F0	A0A6J8C7F0_MYTCO	KANSL1	MCOR_27244	Mytilus coruscus (Sea mussel)	1117	GO:0000123		histone acetyltransferase complex [GO:0000123]			IPR026180;IPR029332;	PF15275;
354	NODE_23797_length_2469_cov_190.673140_g1252_i7_863_2139_-	-0.567025	1.75872	0.0324664	2.32575	0.00192517	A0A6J8BRB5	A0A6J8BRB5_MYTCO	Uncharacterized protein	MCOR_20474	Mytilus coruscus (Sea mussel)	254
355	NODE_23803_length_2469_cov_111.135537_g11588_i0_268_2352_-	-0.0465604	3.4356	0.00199192	3.48217	0.00081419	A0A6J8AA28	A0A6J8AA28_MYTCO	Uncharacterized protein	MCOR_5769	Mytilus coruscus (Sea mussel)	806
356	NODE_23809_length_2468_cov_1146.520463_g3322_i2_2080_2468_-	0.349513	1.42153	0.00946759	1.07202	0.0468745	A0A6J8F081	A0A6J8F081_MYTCO	Uncharacterized protein	MCOR_57237	Mytilus coruscus (Sea mussel)	235	GO:0005094; GO:0005737		cytoplasm [GO:0005737]	Rho GDP-dissociation inhibitor activity [GO:0005094]		IPR014756;IPR000406;IPR024792;	PF02115;
357	NODE_23810_length_2468_cov_271.436957_g11592_i0_286_1953_+	1.29888	4.93182	0.00859877	3.63294	0.00529721	A0A6J8ELR0	A0A6J8ELR0_MYTCO	Uncharacterized protein	MCOR_53540	Mytilus coruscus (Sea mussel)	790	GO:0008270			zinc ion binding [GO:0008270]	cd00021;	IPR011042;IPR001073;IPR008983;IPR000315;	PF00386;
358	NODE_2381_length_6467_cov_130.439233_g1340_i0_1843_6467_-	-0.0555605	1.31226	0.00069732	1.36782	0.000239584	A0A6J8C5K5	A0A6J8C5K5_MYTCO	HUGT (EC 2.4.1.-)	MCOR_26579	Mytilus coruscus (Sea mussel)	1534	GO:0003980; GO:0005788; GO:0006486	protein glycosylation [GO:0006486]	endoplasmic reticulum lumen [GO:0005788]	UDP-glucose:glycoprotein glucosyltransferase activity [GO:0003980]		IPR040497;IPR029044;IPR009448;IPR040693;IPR040694;IPR040692;IPR040525;	PF18404;PF18400;PF18401;PF18402;PF18403;PF06427;
359	NODE_2383_length_6464_cov_3979.891193_g1342_i0_1854_6125_-	-0.194547	1.09239	0.00307362	1.28694	0.00029583	A0A6J8AIJ2	A0A6J8AIJ2_MYTCO	Uncharacterized protein	MCOR_8224	Mytilus coruscus (Sea mussel)	1428	GO:0046872			metal ion binding [GO:0046872]		IPR000571;IPR036855;	PF00642;
360	NODE_2391_length_6460_cov_542.564031_g921_i1_2998_6360_-	-0.241653	3.74738	0.000179809	3.98903	4.13e-05	A0A210PV14	A0A210PV14_MIZYE	Eukaryotic translation initiation factor 2-alpha kinase 3	KP79_PYT17118	Mizuhopecten yessoensis (Japanese scallop) (Patinopecten yessoensis)	1078	GO:0003743; GO:0004672; GO:0005524			ATP binding [GO:0005524]; protein kinase activity [GO:0004672]; translation initiation factor activity [GO:0003743]		IPR011009;IPR018391;IPR000719;IPR017441;IPR011047;IPR008271;IPR015943;	PF00069;
361	NODE_23924_length_2461_cov_216.874793_g3947_i4_1_762_+	-0.255448	1.5154	0.000233921	1.77085	1.12e-05	A0A6J8F365	A0A6J8F365_MYTCO	Autophagy-related protein 101	MCOR_57919	Mytilus coruscus (Sea mussel)	249	GO:0000407; GO:0006914	autophagy [GO:0006914]	phagophore assembly site [GO:0000407]			IPR012445;	PF07855;
362	NODE_2403_length_6452_cov_164.080431_g1350_i0_191_4664_+	-0.132032	1.10166	0.04629	1.23369	0.0126386	A0A6J8D560	A0A6J8D560_MYTCO	RBBP6 (EC 2.3.2.27)	MCOR_36221	Mytilus coruscus (Sea mussel)	1794	GO:0003676; GO:0005634; GO:0006397; GO:0008270; GO:0016021; GO:0016746; GO:0061630	mRNA processing [GO:0006397]	integral component of membrane [GO:0016021]; nucleus [GO:0005634]	nucleic acid binding [GO:0003676]; transferase activity, transferring acyl groups [GO:0016746]; ubiquitin protein ligase activity [GO:0061630]; zinc ion binding [GO:0008270]		IPR014891;IPR033489;IPR019169;IPR001878;IPR036875;IPR001841;IPR013083;	PF08783;PF09772;
363	NODE_2407_length_6450_cov_399.234495_g1353_i0_709_2569_+	-0.116024	1.0557	0.00516725	1.17173	0.00125547	A0A6J8DPD0	A0A6J8DPD0_MYTCO	MMP17 (EC 3.4.24.-)	MCOR_43642	Mytilus coruscus (Sea mussel)	602	GO:0004222; GO:0008270; GO:0031012		extracellular matrix [GO:0031012]	metalloendopeptidase activity [GO:0004222]; zinc ion binding [GO:0008270]	cd00094;cd04278;	IPR000585;IPR036375;IPR018487;IPR033739;IPR024079;IPR001818;IPR021190;IPR006026;IPR002477;IPR036365;	PF00045;PF00413;PF01471;
364	NODE_24249_length_2439_cov_223.636820_g11788_i0_1256_2439_-	-0.0691322	1.18988	0.0226599	1.25902	0.0133015	A0A6J8EHY5	A0A6J8EHY5_MYTCO	ELK3	MCOR_52375	Mytilus coruscus (Sea mussel)	364	GO:0003700; GO:0005634; GO:0043565		nucleus [GO:0005634]	DNA-binding transcription factor activity [GO:0003700]; sequence-specific DNA binding [GO:0043565]		IPR000418;IPR036388;IPR036390;	PF00178;
365	NODE_24368_length_2432_cov_188.364247_g3125_i2_614_2287_-	-0.413673	1.68662	0.00205551	2.10029	5.3e-05	A0A6J8CK53	A0A6J8CK53_MYTCO	SCMH1	MCOR_31333	Mytilus coruscus (Sea mussel)	590	GO:0005634; GO:0006355	regulation of transcription, DNA-templated [GO:0006355]	nucleus [GO:0005634]			IPR004092;IPR001660;IPR013761;IPR021987;IPR038348;	PF02820;PF00536;PF12140;
366	NODE_24441_length_2427_cov_1334.900336_g6990_i2_287_1413_+	0.0728379	1.55581	0.00491828	1.48297	0.00424195	K1Q7T5	K1Q7T5_CRAGI	Protein disulfide-isomerase (EC 5.3.4.1)	CGI_10011652	Crassostrea gigas (Pacific oyster) (Crassostrea angulata)	492	GO:0003756; GO:0005788		endoplasmic reticulum lumen [GO:0005788]	protein disulfide isomerase activity [GO:0003756]		IPR005788;IPR005792;IPR036249;IPR017937;IPR013766;	PF00085;
367	NODE_24450_length_2427_cov_87.603448_g9090_i3_1324_2427_-	0.308095	1.60812	0.00151253	1.30002	0.00403874	A0A6J8AGK7	A0A6J8AGK7_MYTCO	Transmembrane protein 68	MCOR_7244	Mytilus coruscus (Sea mussel)	318	GO:0016021; GO:0016746		integral component of membrane [GO:0016021]	transferase activity, transferring acyl groups [GO:0016746]		IPR002123;	PF01553;
368	NODE_24462_length_2426_cov_242.924274_g4080_i2_654_2426_-	-0.0893665	3.28092	0.00118337	3.37028	0.000268458	NA	NA	NA	NA	NA	NA	NA	NA	NA	NA	NA	NA	NA
369	NODE_24465_length_2426_cov_141.608751_g11893_i0_327_2102_-	-0.0256999	1.54322	0.00143469	1.56892	0.000218024	A0A6J8EDB4	A0A6J8EDB4_MYTCO	Death domain-containing protein	MCOR_50913	Mytilus coruscus (Sea mussel)	518	GO:0007165	signal transduction [GO:0007165]				IPR011029;IPR000488;	PF00531;
370	NODE_2448_length_6417_cov_56.181219_g1375_i0_1_4111_+	-0.0510975	1.64133	4.68e-05	1.69242	1.12e-05	A0A6J8A924	A0A6J8A924_MYTCO	Uncharacterized protein	MCOR_4950	Mytilus coruscus (Sea mussel)	1096
371	NODE_24584_length_2417_cov_1147.163429_g11952_i0_1_349_-	-0.289683	6.20399	0.00277569	6.49368	0.000611518	NA	NA	NA	NA	NA	NA	NA	NA	NA	NA	NA	NA	NA
372	NODE_24679_length_2411_cov_716.409822_g11996_i0_193_1186_+	0.339886	1.5816	0.000188502	1.24171	0.00224836	A0A6J8EJB4	A0A6J8EJB4_MYTCO	GRHPR (EC 1.1.1.79) (EC 1.1.1.81)	MCOR_51550	Mytilus coruscus (Sea mussel)	316	GO:0016618; GO:0030267; GO:0051287			glyoxylate reductase (NADP) activity [GO:0030267]; hydroxypyruvate reductase activity [GO:0016618]; NAD binding [GO:0051287]		IPR006139;IPR006140;IPR036291;	PF00389;PF02826;
373	NODE_24751_length_2407_cov_1155.257422_g12027_i0_1194_2231_-	-0.0801239	0.935584	0.0406342	1.01571	0.0188425	A0A6J7ZUR3	A0A6J7ZUR3_MYTCO	RING-type domain-containing protein	MCOR_466	Mytilus coruscus (Sea mussel)	347	GO:0046872			metal ion binding [GO:0046872]		IPR001841;IPR013083;	PF13639;
374	NODE_24782_length_2406_cov_111.418753_g12045_i0_1_1665_+	-0.871925	1.84502	0.0443088	2.71694	0.000465948	A0A6J8B3T5	A0A6J8B3T5_MYTCO	TROVE2	MCOR_14745	Mytilus coruscus (Sea mussel)	527	GO:0003723; GO:0005737		cytoplasm [GO:0005737]	RNA binding [GO:0003723]		IPR040322;IPR008858;IPR037214;IPR036465;	PF05731;
375	NODE_24938_length_2397_cov_168.891823_g12127_i0_1_2224_+	0.101483	1.65769	0.000342342	1.55621	0.000234532	A0A6J8BPI8	A0A6J8BPI8_MYTCO	ABCF3	MCOR_19872	Mytilus coruscus (Sea mussel)	724	GO:0005524; GO:0016887			ATPase activity [GO:0016887]; ATP binding [GO:0005524]		IPR003593;IPR032781;IPR003439;IPR017871;IPR027417;	PF00005;PF12848;
376	NODE_2496_length_6378_cov_751.563596_g135_i1_3991_6378_-	-0.194075	0.965118	0.00089399	1.15919	5.24e-05	A0A6J8BQ45	A0A6J8BQ45_MYTCO	Tyrosine-protein kinase receptor (EC 2.7.10.1)	MCOR_20491	Mytilus coruscus (Sea mussel)	1533	GO:0004714; GO:0005524; GO:0007169; GO:0016021	transmembrane receptor protein tyrosine kinase signaling pathway [GO:0007169]	integral component of membrane [GO:0016021]	ATP binding [GO:0005524]; transmembrane receptor protein tyrosine kinase activity [GO:0004714]	cd00063;cd00064;	IPR003961;IPR036116;IPR006211;IPR006212;IPR009030;IPR013783;IPR011009;IPR000719;IPR017441;IPR000494;IPR036941;IPR001245;IPR008266;IPR020635;IPR002011;	PF00041;PF00757;PF07714;PF01030;
377	NODE_25071_length_2389_cov_62.406838_g12187_i0_1_1504_+	-0.683104	1.72949	0.00224319	2.4126	7.04e-05	A0A6J8EP64	A0A6J8EP64_MYTCO	SLC22A4_5	MCOR_54335	Mytilus coruscus (Sea mussel)	512	GO:0016021; GO:0022857		integral component of membrane [GO:0016021]	transmembrane transporter activity [GO:0022857]		IPR020846;IPR005828;IPR036259;	PF00083;
378	NODE_25143_length_2384_cov_36.497216_g12218_i0_80_1944_+	-0.264134	1.51949	0.030976	1.78363	0.00662651	A0A6J8BMJ4	A0A6J8BMJ4_MYTCO	CLCN7	MCOR_19613	Mytilus coruscus (Sea mussel)	662	GO:0005247; GO:0016021		integral component of membrane [GO:0016021]	voltage-gated chloride channel activity [GO:0005247]		IPR014743;IPR001807;	PF00654;
379	NODE_25153_length_2383_cov_2240.082262_g11824_i2_1_1684_+	0.23559	3.34643	3.11e-06	3.11084	2.99e-06	NA	NA	NA	NA	NA	NA	NA	NA	NA	NA	NA	NA	NA
380	NODE_251_length_11102_cov_54.142495_g173_i0_685_8337_+	-0.0688641	1.26549	0.001108	1.33436	0.000410522	A0A6J8EYS9	A0A6J8EYS9_MYTCO	Voltage-dependent T-type calcium channel subunit alpha	MCOR_56545	Mytilus coruscus (Sea mussel)	2406	GO:0005891; GO:0008332; GO:0034765; GO:0070509	calcium ion import [GO:0070509]; regulation of ion transmembrane transport [GO:0034765]	voltage-gated calcium channel complex [GO:0005891]	low voltage-gated calcium channel activity [GO:0008332]		IPR005821;IPR005445;IPR030154;IPR002077;IPR043203;IPR027359;	PF00520;
381	NODE_25306_length_2375_cov_127.396819_g12303_i0_1184_2215_+	0.543814	1.80401	0.00177397	1.26019	0.0133131	A0A6J8DWV7	A0A6J8DWV7_MYTCO	Fibronectin type-III domain-containing protein	MCOR_44384	Mytilus coruscus (Sea mussel)	331	GO:0016021		integral component of membrane [GO:0016021]		cd00063;	IPR003961;IPR036116;IPR013783;	PF00041;
382	NODE_25329_length_2373_cov_2382.631239_g10304_i1_348_2373_-	0.110758	6.21041	0.00039293	6.09965	0.000103623	A0A6J8DGF1	A0A6J8DGF1_MYTCO	Uncharacterized protein	MCOR_39763	Mytilus coruscus (Sea mussel)	651	GO:0003677; GO:0005634		nucleus [GO:0005634]	DNA binding [GO:0003677]		IPR039250;
383	NODE_25399_length_2370_cov_60.129685_g10943_i1_115_1728_+	-0.0267699	1.54677	0.0111953	1.57354	0.00825393	A0A6J8D472	A0A6J8D472_MYTCO	F-box domain-containing protein	MCOR_36410	Mytilus coruscus (Sea mussel)	699						IPR036047;IPR001810;IPR032675;	PF00646;
384	NODE_2539_length_6346_cov_1205.016039_g1355_i1_3066_4762_-	0.0272576	1.81759	0.000275401	1.79034	0.000208188	A0A6J8EC11	A0A6J8EC11_MYTCO	Phosphotransferase (EC 2.7.1.-)	MCOR_50309	Mytilus coruscus (Sea mussel)	535	GO:0001678; GO:0004396; GO:0005524; GO:0005536; GO:0006096; GO:0019318	cellular glucose homeostasis [GO:0001678]; glycolytic process [GO:0006096]; hexose metabolic process [GO:0019318]		ATP binding [GO:0005524]; glucose binding [GO:0005536]; hexokinase activity [GO:0004396]		IPR043129;IPR001312;IPR019807;IPR022673;IPR022672;	PF00349;PF03727;
385	NODE_25430_length_2368_cov_71.949116_g12354_i0_1_2132_-	-0.637052	1.34114	0.0210172	1.97819	0.000302037	NA	NA	NA	NA	NA	NA	NA	NA	NA	NA	NA	NA	NA
386	NODE_25597_length_2359_cov_209.355844_g12439_i0_1447_2359_-	-0.725413	1.28684	0.0051351	2.01225	1.78e-05	A0A6J8B712	A0A6J8B712_MYTCO	COQ10	MCOR_15767	Mytilus coruscus (Sea mussel)	231						IPR005031;IPR023393;	PF03364;
387	NODE_256_length_11077_cov_33.133569_g178_i0_192_8247_+	0.0147696	1.02012	0.0447524	1.00535	0.0344922	A0A6J7ZX95	A0A6J7ZX95_MYTCO	Uncharacterized protein	MCOR_1135	Mytilus coruscus (Sea mussel)	2687	GO:0005220; GO:0005789; GO:0016021; GO:0070679		endoplasmic reticulum membrane [GO:0005789]; integral component of membrane [GO:0016021]	inositol 1,4,5 trisphosphate binding [GO:0070679]; inositol 1,4,5-trisphosphate-sensitive calcium-release channel activity [GO:0005220]		IPR014821;IPR000493;IPR005821;IPR036300;IPR016093;IPR013662;IPR000699;IPR035910;	PF08709;PF00520;PF02815;PF08454;PF01365;
388	NODE_2570_length_6325_cov_191.308955_g242_i2_4867_6325_-	-0.0308052	0.782039	0.0322524	0.812845	0.0135283	A0A6J8EKT1	A0A6J8EKT1_MYTCO	MADHIP	MCOR_52436	Mytilus coruscus (Sea mussel)	1544	GO:0046872			metal ion binding [GO:0046872]		IPR022557;IPR024608;IPR037145;IPR000306;IPR017455;IPR011011;IPR013083;	PF11979;PF01363;PF11409;
389	NODE_25801_length_2347_cov_3476.643168_g7446_i2_1_1729_+	-0.0772819	3.68143	2.34e-06	3.75871	7.67e-07	A0A6J8CWJ7	A0A6J8CWJ7_MYTCO	CCT5	MCOR_34212	Mytilus coruscus (Sea mussel)	530	GO:0005524; GO:0006457; GO:0051082	protein folding [GO:0006457]		ATP binding [GO:0005524]; unfolded protein binding [GO:0051082]		IPR017998;IPR002194;IPR002423;IPR027409;IPR027413;IPR027410;	PF00118;
390	NODE_25806_length_2347_cov_164.004787_g12543_i0_587_1166_+	-0.165764	1.74589	0.000729467	1.91165	0.000217671	A0A6J8DZ32	A0A6J8DZ32_MYTCO	ATF3	MCOR_46237	Mytilus coruscus (Sea mussel)	171	GO:0003677; GO:0003700; GO:0006357	regulation of transcription by RNA polymerase II [GO:0006357]		DNA binding [GO:0003677]; DNA-binding transcription factor activity [GO:0003700]		IPR000837;IPR004827;	PF00170;
391	NODE_25825_length_2346_cov_136.123204_g12551_i0_1639_2346_-	0.214423	1.31751	0.00393486	1.10308	0.0101375	A0A6J8BWF3	A0A6J8BWF3_MYTCO	Uncharacterized protein	MCOR_23645	Mytilus coruscus (Sea mussel)	621	GO:0003700; GO:0005634; GO:0008270; GO:0043565		nucleus [GO:0005634]	DNA-binding transcription factor activity [GO:0003700]; sequence-specific DNA binding [GO:0043565]; zinc ion binding [GO:0008270]		IPR035500;IPR000536;IPR001723;IPR001628;IPR013088;	PF00104;PF00105;
392	NODE_25947_length_2339_cov_157.900437_g12594_i1_1_2219_+	-0.0765134	1.22043	0.0411719	1.29694	0.0166741	A0A6J8E272	A0A6J8E272_MYTCO	CHM	MCOR_46464	Mytilus coruscus (Sea mussel)	1159	GO:0005092; GO:0005096; GO:0007264	small GTPase mediated signal transduction [GO:0007264]		GDP-dissociation inhibitor activity [GO:0005092]; GTPase activator activity [GO:0005096]		IPR036188;IPR018203;	PF00996;
393	NODE_26002_length_2335_cov_183.183727_g12640_i0_575_2335_-	-0.586829	2.60042	0.0355014	3.18725	0.0135705	A0A6J8A3M0	A0A6J8A3M0_MYTCO	Uncharacterized protein	MCOR_3515	Mytilus coruscus (Sea mussel)	486						IPR011042;
394	NODE_26023_length_2334_cov_97.027133_g12655_i0_24_1675_+	-0.152621	1.97876	0.000145321	2.13138	1.75e-05	A0A6J8DMU5	A0A6J8DMU5_MYTCO	PepP (EC 3.4.11.9)	MCOR_42264	Mytilus coruscus (Sea mussel)	480	GO:0030145; GO:0070006			manganese ion binding [GO:0030145]; metalloaminopeptidase activity [GO:0070006]		IPR007865;IPR029149;IPR036005;IPR000994;IPR001714;	PF05195;PF00557;
395	NODE_26085_length_2331_cov_437.139790_g8731_i1_1331_2331_-	-0.10874	1.05082	0.0127473	1.15956	0.00338059	A0A6J8DSJ7	A0A6J8DSJ7_MYTCO	E3 ubiquitin-protein ligase (EC 2.3.2.27)	MCOR_43042	Mytilus coruscus (Sea mussel)	303	GO:0005829; GO:0008270; GO:0016055; GO:0016746; GO:0061630; GO:0072572	Wnt signaling pathway [GO:0016055]	cytosol [GO:0005829]	poly-ADP-D-ribose binding [GO:0072572]; transferase activity, transferring acyl groups [GO:0016746]; ubiquitin protein ligase activity [GO:0061630]; zinc ion binding [GO:0008270]	cd16546;	IPR044110;IPR033509;IPR004170;IPR018123;IPR037197;IPR001841;IPR013083;IPR017907;	PF02825;
396	NODE_26126_length_2328_cov_112.165862_g12705_i0_679_2328_+	-0.380893	1.38202	0.0362641	1.76292	0.00278155	A0A6J8AZ69	A0A6J8AZ69_MYTCO	CRB	MCOR_12739	Mytilus coruscus (Sea mussel)	2207	GO:0005509; GO:0016021		integral component of membrane [GO:0016021]	calcium ion binding [GO:0005509]		IPR013320;IPR001881;IPR013032;IPR000742;IPR000152;IPR018097;IPR009030;IPR001791;	PF00008;PF07645;PF12661;PF02210;
397	NODE_261_length_11049_cov_152.214545_g180_i0_3830_7900_+	-0.0821517	2.05272	0.00497634	2.13487	0.00212896	A0A6J8C9U7	A0A6J8C9U7_MYTCO	PR domain zinc finger protein 10	MCOR_28053	Mytilus coruscus (Sea mussel)	1363	GO:0005634		nucleus [GO:0005634]			IPR001214;IPR036236;IPR013087;	PF00096;
398	NODE_26339_length_2314_cov_342.613687_g8649_i1_824_2314_-	1.16657	3.16281	5.03e-05	1.99624	0.00146775	A0A6J8BMD0	A0A6J8BMD0_MYTCO	SLC34A	MCOR_20741	Mytilus coruscus (Sea mussel)	570	GO:0005436; GO:0016021; GO:0044341	sodium-dependent phosphate transport [GO:0044341]	integral component of membrane [GO:0016021]	sodium:phosphate symporter activity [GO:0005436]		IPR003841;	PF02690;
399	NODE_26474_length_2307_cov_165.861825_g12879_i0_128_1948_+	-0.226251	1.15447	0.0329233	1.38072	0.0129717	A0A6J8A6Z4	A0A6J8A6Z4_MYTCO	MSFD8	MCOR_3988	Mytilus coruscus (Sea mussel)	599	GO:0016021; GO:0022857		integral component of membrane [GO:0016021]	transmembrane transporter activity [GO:0022857]		IPR011701;IPR020846;IPR036259;	PF07690;
400	NODE_26555_length_2302_cov_11081.745229_g12918_i0_764_2302_-	0.447153	2.47987	3.03e-06	2.03272	1.39e-05	A0A6J8CLN0	A0A6J8CLN0_MYTCO	CCT-alpha (T-complex protein 1 subunit alpha)	MCOR_31032	Mytilus coruscus (Sea mussel)	557	GO:0005524; GO:0006457; GO:0051082	protein folding [GO:0006457]		ATP binding [GO:0005524]; unfolded protein binding [GO:0051082]	cd03335;	IPR012715;IPR017998;IPR002194;IPR002423;IPR027409;IPR027413;IPR027410;	PF00118;
401	NODE_26606_length_2299_cov_553.456889_g11238_i1_719_1828_-	0.417084	2.27742	1.11e-05	1.86033	3.52e-05	A0A6J8B556	A0A6J8B556_MYTCO	Uncharacterized protein	MCOR_14401	Mytilus coruscus (Sea mussel)	367	GO:0016021		integral component of membrane [GO:0016021]
402	NODE_26630_length_2297_cov_140.037811_g12956_i0_1_1737_+	-0.224752	1.36653	0.0432854	1.59129	0.0072808	A0A6J8BDH9	A0A6J8BDH9_MYTCO	TBCC domain-containing protein 1	MCOR_17868	Mytilus coruscus (Sea mussel)	584	GO:0000902; GO:0000922; GO:0005737; GO:0005815	cell morphogenesis [GO:0000902]	cytoplasm [GO:0005737]; microtubule organizing center [GO:0005815]; spindle pole [GO:0000922]			IPR017901;IPR016098;IPR036223;IPR006599;IPR039589;IPR012945;	PF07986;
403	NODE_2663_length_6248_cov_54.141797_g1477_i0_162_3074_+	0.314922	1.53084	0.0132348	1.21592	0.0497019	A0A6J8BX26	A0A6J8BX26_MYTCO	RB1	MCOR_22343	Mytilus coruscus (Sea mussel)	882	GO:0005634; GO:0006357; GO:0007049; GO:0051726	cell cycle [GO:0007049]; regulation of cell cycle [GO:0051726]; regulation of transcription by RNA polymerase II [GO:0006357]	nucleus [GO:0005634]		cd00043;	IPR013763;IPR036915;IPR002720;IPR002719;IPR015030;IPR028309;IPR024599;	PF11934;PF01858;PF01857;PF08934;
404	NODE_2673_length_6242_cov_141.760213_g1485_i0_4327_6009_-	-0.250409	0.843801	0.00647643	1.09421	0.000213253	NA	NA	NA	NA	NA	NA	NA	NA	NA	NA	NA	NA	NA
405	NODE_26818_length_2287_cov_1533.079535_g12470_i1_159_2287_+	-0.223852	0.950705	0.0254039	1.17456	0.00325441	A0A6J8CY31	A0A6J8CY31_MYTCO	MTA	MCOR_34657	Mytilus coruscus (Sea mussel)	700	GO:0003682; GO:0005634; GO:0006355; GO:0008270; GO:0043565	regulation of transcription, DNA-templated [GO:0006355]	nucleus [GO:0005634]	chromatin binding [GO:0003682]; sequence-specific DNA binding [GO:0043565]; zinc ion binding [GO:0008270]	cd00202;	IPR001025;IPR043151;IPR000949;IPR009057;IPR040138;IPR035170;IPR001005;IPR017884;IPR013087;IPR000679;	PF01426;PF01448;PF00320;PF17226;
406	NODE_26970_length_2279_cov_374.351570_g13126_i0_95_1294_-	0.499973	1.51816	0.000746041	1.01819	0.0176288	A0A6J8C845	A0A6J8C845_MYTCO	Uncharacterized protein	MCOR_26345	Mytilus coruscus (Sea mussel)	353						IPR012444;	PF07801;
407	NODE_26975_length_2279_cov_107.218386_g904_i3_861_2279_-	-0.341102	1.28983	0.0129619	1.63093	0.0010247	A0A6J8D2W3	A0A6J8D2W3_MYTCO	BFAR	MCOR_36197	Mytilus coruscus (Sea mussel)	443	GO:0016021; GO:0046872		integral component of membrane [GO:0016021]	metal ion binding [GO:0046872]		IPR001660;IPR013761;IPR018957;IPR001841;IPR013083;IPR017907;	PF00536;PF00097;
408	NODE_26995_length_2278_cov_142.004486_g13135_i0_997_2278_+	0.367829	1.54036	0.000231349	1.17253	0.0016805	A0A6J8BWF3	A0A6J8BWF3_MYTCO	Uncharacterized protein	MCOR_23645	Mytilus coruscus (Sea mussel)	621	GO:0003700; GO:0005634; GO:0008270; GO:0043565		nucleus [GO:0005634]	DNA-binding transcription factor activity [GO:0003700]; sequence-specific DNA binding [GO:0043565]; zinc ion binding [GO:0008270]		IPR035500;IPR000536;IPR001723;IPR001628;IPR013088;	PF00104;PF00105;
409	NODE_27119_length_2272_cov_168.686460_g6727_i2_1_1354_+	-0.449625	1.57952	0.0212223	2.02914	0.00654122	A0A6J8B2R3	A0A6J8B2R3_MYTCO	MLX	MCOR_14387	Mytilus coruscus (Sea mussel)	432	GO:0046983			protein dimerization activity [GO:0046983]	cd00083;	IPR011598;IPR036638;	PF00010;
410	NODE_2714_length_6214_cov_20.332522_g1501_i0_115_5176_+	-0.353721	1.37717	0.0470394	1.73089	0.00652471	A0A6J8BMP7	A0A6J8BMP7_MYTCO	Uncharacterized protein	MCOR_20662	Mytilus coruscus (Sea mussel)	1656						IPR041664;IPR025139;IPR027417;IPR011044;IPR015943;	PF13191;PF13271;
411	NODE_27217_length_2268_cov_41.196485_g13249_i0_410_2164_-	0.133844	1.48312	0.014542	1.34928	0.0299761	A0A6J8E1C8	A0A6J8E1C8_MYTCO	Peroxiredoxin-like 2C	MCOR_47391	Mytilus coruscus (Sea mussel)	815	GO:0008270; GO:0055114	oxidation-reduction process [GO:0055114]		zinc ion binding [GO:0008270]		IPR011042;IPR032801;IPR036249;IPR000315;	PF13911;
412	NODE_27245_length_2266_cov_347.320704_g13266_i0_461_2131_-	-0.311506	1.06368	0.010911	1.37519	0.000511739	A0A6J8DVM8	A0A6J8DVM8_MYTCO	SPG20	MCOR_45125	Mytilus coruscus (Sea mussel)	582						IPR007330;IPR009686;	PF06911;
413	NODE_27286_length_2263_cov_1120.486902_g13285_i0_1894_2263_-	-0.144784	5.48551	0.0134706	5.63029	0.00711014	A0A6J8EU81	A0A6J8EU81_MYTCO	HSPA4	MCOR_55065	Mytilus coruscus (Sea mussel)	690	GO:0005524			ATP binding [GO:0005524]		IPR043129;IPR018181;IPR029048;IPR029047;IPR013126;	PF00012;
414	NODE_27451_length_2254_cov_245.526531_g12362_i1_1_2061_-	0.230994	1.24032	0.0100442	1.00932	0.035871	A0A6J8D5T7	A0A6J8D5T7_MYTCO	Choline dehydrogenase (EC 1.1.99.1)	MCOR_37210	Mytilus coruscus (Sea mussel)	1158	GO:0008812; GO:0019285; GO:0050660	glycine betaine biosynthetic process from choline [GO:0019285]		choline dehydrogenase activity [GO:0008812]; flavin adenine dinucleotide binding [GO:0050660]		IPR011533;IPR036188;IPR027424;IPR012132;IPR000172;IPR007867;IPR036412;IPR041492;IPR023214;	PF05199;PF00732;PF13419;
415	NODE_27480_length_2252_cov_1479.453926_g10243_i1_677_2252_-	-0.290873	1.83632	7.22e-05	2.12719	6.67e-06	A0A6J8EG45	A0A6J8EG45_MYTCO	Major vault protein	MCOR_51652	Mytilus coruscus (Sea mussel)	887	GO:0005634; GO:0005737		cytoplasm [GO:0005737]; nucleus [GO:0005634]		cd08825;	IPR039059;IPR041139;IPR043023;IPR021870;IPR041134;IPR043179;IPR040989;IPR041136;IPR002499;	PF11978;PF01505;PF17794;PF17795;PF17796;
416	NODE_27523_length_2249_cov_2245.032273_g7506_i6_343_2249_-	-0.829284	1.58916	0.0166985	2.41844	0.000287942	A0A6J8E2L0	A0A6J8E2L0_MYTCO	Uncharacterized protein	MCOR_47176	Mytilus coruscus (Sea mussel)	1353	GO:0005509; GO:0005886; GO:0007156; GO:0016021	homophilic cell adhesion via plasma membrane adhesion molecules [GO:0007156]	integral component of membrane [GO:0016021]; plasma membrane [GO:0005886]	calcium ion binding [GO:0005509]		IPR002126;IPR015919;IPR020894;	PF00028;
417	NODE_27557_length_2247_cov_343.994995_g13303_i1_840_1998_-	0.0883564	3.11691	0.0232727	3.02855	0.0165822	A0A6J8DW38	A0A6J8DW38_MYTCO	Mucin2_WxxW domain-containing protein	MCOR_44997	Mytilus coruscus (Sea mussel)	317	GO:0005576; GO:0016021		extracellular region [GO:0005576]; integral component of membrane [GO:0016021]			IPR039675;IPR025155;	PF13330;
418	NODE_27573_length_2246_cov_627.846609_g13411_i0_1_2246_+	-0.0165548	1.29071	0.000100624	1.30726	4.31e-05	NA	NA	NA	NA	NA	NA	NA	NA	NA	NA	NA	NA	NA
419	NODE_27670_length_2241_cov_170.228558_g6401_i2_183_1467_+	0.272111	1.34289	0.0141631	1.07078	0.0329868	A0A6J8B3N6	A0A6J8B3N6_MYTCO	KDM8 (EC 1.14.11.27)	MCOR_14422	Mytilus coruscus (Sea mussel)	380	GO:0051864			histone demethylase activity (H3-K36 specific) [GO:0051864]		IPR041667;IPR003347;	PF13621;
420	NODE_2784_length_6172_cov_246.647068_g1482_i1_161_3864_+	0.0888138	1.2446	0.000774226	1.15578	0.00121004	A0A6J8EQI4	A0A6J8EQI4_MYTCO	Uncharacterized protein	MCOR_54789	Mytilus coruscus (Sea mussel)	1136
421	NODE_27857_length_2231_cov_241.464711_g13556_i0_1024_2158_+	-0.41331	1.80838	0.00423446	2.22169	0.000282252	A0A6J8EHI1	A0A6J8EHI1_MYTCO	GRHPR (EC 1.1.1.79) (EC 1.1.1.81)	MCOR_51551	Mytilus coruscus (Sea mussel)	328	GO:0016618; GO:0030267; GO:0051287			glyoxylate reductase (NADP) activity [GO:0030267]; hydroxypyruvate reductase activity [GO:0016618]; NAD binding [GO:0051287]		IPR006139;IPR029752;IPR006140;IPR036291;	PF00389;PF02826;
422	NODE_27899_length_2229_cov_617.003670_g13576_i0_270_2229_+	0.118912	0.931351	0.000198464	0.812439	0.000852511	NA	NA	NA	NA	NA	NA	NA	NA	NA	NA	NA	NA	NA
423	NODE_27968_length_2226_cov_418.232430_g5912_i1_1_1237_+	-0.349143	2.67279	0.0259745	3.02193	0.0112106	A0A6J8CP91	A0A6J8CP91_MYTCO	Mab-21 domain-containing protein	MCOR_31553	Mytilus coruscus (Sea mussel)	374						IPR024810;	PF03281;
424	NODE_27995_length_2225_cov_115.351103_g13621_i0_518_2051_-	-0.0728532	1.32962	0.0291317	1.40248	0.0488014	A0A6J8EF44	A0A6J8EF44_MYTCO	Uncharacterized protein	MCOR_51687	Mytilus coruscus (Sea mussel)	493	GO:0016021		integral component of membrane [GO:0016021]			IPR010291;IPR036259;	PF05978;
425	NODE_2799_length_6165_cov_252.077338_g1548_i0_1_635_+	-0.083216	0.824826	0.0344462	0.908042	0.0117108	K1QCR6	K1QCR6_CRAGI	Ubiquitin-conjugating enzyme E2 H	CGI_10016716	Crassostrea gigas (Pacific oyster) (Crassostrea angulata)	182	GO:0005524; GO:0016740			ATP binding [GO:0005524]; transferase activity [GO:0016740]	cd00195;	IPR000608;IPR023313;IPR016135;	PF00179;
426	NODE_28018_length_2223_cov_181.039558_g13634_i0_1_2104_+	-0.17549	1.67192	3.06e-05	1.84741	4.33e-06	A0A6J8DUI0	A0A6J8DUI0_MYTCO	RBR-type E3 ubiquitin transferase (EC 2.3.2.31)	MCOR_44608	Mytilus coruscus (Sea mussel)	771	GO:0004842; GO:0016021; GO:0016746; GO:0046872		integral component of membrane [GO:0016021]	metal ion binding [GO:0046872]; transferase activity, transferring acyl groups [GO:0016746]; ubiquitin-protein transferase activity [GO:0004842]		IPR031127;IPR002867;IPR044066;IPR013083;	PF01485;
427	NODE_28040_length_2222_cov_137.409572_g13644_i0_1161_1892_-	0.086033	1.38041	0.00912684	1.29438	0.00919639	A0A6J8CG35	A0A6J8CG35_MYTCO	Chitin-binding type-4 domain-containing protein	MCOR_29801	Mytilus coruscus (Sea mussel)	245						IPR004302;	PF03067;
428	NODE_28058_length_2221_cov_647.034991_g13655_i0_780_2146_-	0.218423	1.04482	0.00451584	0.826401	0.0261608	A0A6J8DHF2	A0A6J8DHF2_MYTCO	C2H2-type domain-containing protein	MCOR_40378	Mytilus coruscus (Sea mussel)	426	GO:0003676; GO:0005737; GO:0008270		cytoplasm [GO:0005737]	nucleic acid binding [GO:0003676]; zinc ion binding [GO:0008270]		IPR003604;IPR041661;IPR040025;IPR036236;IPR013087;	PF12756;
429	NODE_2827_length_6147_cov_510.948016_g1562_i0_998_5377_-	-0.575024	1.28991	0.0130451	1.86493	0.00025954	A0A6J8DPW9	A0A6J8DPW9_MYTCO	Uncharacterized protein	MCOR_43030	Mytilus coruscus (Sea mussel)	1548
430	NODE_28299_length_2207_cov_1490.407322_g7756_i2_1_1707_+	0.0115328	2.89349	0.000103214	2.88195	4.71e-05	K1R466	K1R466_CRAGI	T-complex protein 1 subunit gamma	CGI_10004346	Crassostrea gigas (Pacific oyster) (Crassostrea angulata)	580	GO:0005524; GO:0005737; GO:0006457; GO:0051082	protein folding [GO:0006457]	cytoplasm [GO:0005737]	ATP binding [GO:0005524]; unfolded protein binding [GO:0051082]	cd03337;	IPR012719;IPR017998;IPR002194;IPR002423;IPR027409;IPR027413;IPR027410;	PF00118;
431	NODE_284_length_10835_cov_144.103375_g196_i0_6151_10806_+	1.03342	3.62081	0.00181065	2.58739	0.00909641	NA	NA	NA	NA	NA	NA	NA	NA	NA	NA	NA	NA	NA
432	NODE_28506_length_2196_cov_300.531905_g8238_i2_82_2114_-	-0.791492	3.3171	0.00158692	4.10859	0.000148433	NA	NA	NA	NA	NA	NA	NA	NA	NA	NA	NA	NA	NA
433	NODE_28517_length_2195_cov_3449.306617_g11248_i2_1_1796_-	0.251265	2.63295	5.56e-06	2.38168	1.24e-05	A0A6J8A5Q8	A0A6J8A5Q8_MYTCO	Phosphoenolpyruvate carboxykinase (GTP) (EC 4.1.1.32)	MCOR_4137	Mytilus coruscus (Sea mussel)	662	GO:0004613; GO:0005525; GO:0006094; GO:0046872	gluconeogenesis [GO:0006094]		GTP binding [GO:0005525]; metal ion binding [GO:0046872]; phosphoenolpyruvate carboxykinase (GTP) activity [GO:0004613]	cd00819;	IPR018091;IPR013035;IPR008209;IPR035077;IPR035078;IPR008210;	PF00821;PF17297;
434	NODE_2858_length_6120_cov_474.842201_g1581_i0_87_2367_+	-0.0047881	1.97927	1.31e-05	1.98406	5.75e-06	A0A6J8BGT9	A0A6J8BGT9_MYTCO	Uncharacterized protein	MCOR_18947	Mytilus coruscus (Sea mussel)	611						IPR039604;
435	NODE_28638_length_2189_cov_230.805140_g13951_i0_1_1830_+	-0.240883	1.4838	0.000386095	1.72469	2.49e-05	A0A6J8E9J6	A0A6J8E9J6_MYTCO	RAPTOR	MCOR_49315	Mytilus coruscus (Sea mussel)	1302	GO:0031929; GO:0031931	TOR signaling [GO:0031929]	TORC1 complex [GO:0031931]			IPR011989;IPR016024;IPR000357;IPR004083;IPR029347;IPR015943;IPR001680;IPR017986;IPR036322;	PF02985;PF14538;PF00400;
436	NODE_286_length_10817_cov_154.204216_g198_i0_244_2691_-	-0.607643	1.08867	0.0256363	1.69631	0.000392521	A0A6J8BQC1	A0A6J8BQC1_MYTCO	Uncharacterized protein	MCOR_20593	Mytilus coruscus (Sea mussel)	827	GO:0016021		integral component of membrane [GO:0016021]
437	NODE_28740_length_2184_cov_153.261358_g14001_i0_842_2184_-	-0.247947	2.96629	0.0142519	3.21424	0.00325441	A0A6J8DBF3	A0A6J8DBF3_MYTCO	Protein-tyrosine-phosphatase (EC 3.1.3.48)	MCOR_39642	Mytilus coruscus (Sea mussel)	364	GO:0004725; GO:0017017; GO:0106306; GO:0106307			MAP kinase tyrosine/serine/threonine phosphatase activity [GO:0017017]; protein serine phosphatase activity [GO:0106306]; protein threonine phosphatase activity [GO:0106307]; protein tyrosine phosphatase activity [GO:0004725]		IPR000340;IPR008343;IPR029021;IPR001763;IPR036873;IPR016130;IPR000387;IPR020422;	PF00782;
438	NODE_29021_length_2170_cov_1015.538425_g7908_i2_1_1359_+	0.906108	2.18751	0.000965205	1.2814	0.0480652	K1QEL3	K1QEL3_CRAGI	Sodium-coupled monocarboxylate transporter 2	CGI_10007221	Crassostrea gigas (Pacific oyster) (Crassostrea angulata)	542	GO:0016021; GO:0022857		integral component of membrane [GO:0016021]	transmembrane transporter activity [GO:0022857]		IPR038377;IPR001734;	PF00474;
439	NODE_29043_length_2169_cov_2613.041038_g995_i3_1_809_+	-0.0880882	1.94215	0.000452971	2.03024	0.000147864	A0A6J8DFU5	A0A6J8DFU5_MYTCO	TRIB1_2	MCOR_39826	Mytilus coruscus (Sea mussel)	342	GO:0004672; GO:0005524			ATP binding [GO:0005524]; protein kinase activity [GO:0004672]		IPR011009;IPR000719;IPR024104;	PF00069;
440	NODE_29065_length_2168_cov_226.187824_g14152_i0_120_1580_+	0.234682	1.40852	0.00561923	1.17384	0.014116	A0A6J8EJH3	A0A6J8EJH3_MYTCO	BTB domain-containing protein	MCOR_52183	Mytilus coruscus (Sea mussel)	480						IPR011705;IPR000210;IPR001229;IPR036404;IPR011333;	PF07707;PF00651;
441	NODE_29141_length_2164_cov_1102.203310_g14184_i0_533_976_+	0.0392253	1.41191	0.000236831	1.37269	0.000140166	T1G4R6	T1G4R6_HELRO	UBC core domain-containing protein	20216064 HELRODRAFT_82387	Helobdella robusta (Californian leech)	147	GO:0000151; GO:0000209; GO:0005524; GO:0005634; GO:0006511; GO:0031625; GO:0061631	protein polyubiquitination [GO:0000209]; ubiquitin-dependent protein catabolic process [GO:0006511]	nucleus [GO:0005634]; ubiquitin ligase complex [GO:0000151]	ATP binding [GO:0005524]; ubiquitin conjugating enzyme activity [GO:0061631]; ubiquitin protein ligase binding [GO:0031625]	cd00195;	IPR000608;IPR023313;IPR016135;	PF00179;
442	NODE_2942_length_6067_cov_368.229644_g1247_i2_370_3057_+	-0.0803917	0.916785	0.00281818	0.997177	0.000686058	A0A6N0A329	A0A6N0A329_BATAZ	Timeless (Fragment)		Bathymodiolus azoricus (Mussel)	919	GO:0005634; GO:0048511	rhythmic process [GO:0048511]	nucleus [GO:0005634]			IPR007725;IPR006906;	PF04821;PF05029;
444	NODE_29696_length_2137_cov_251.710249_g14438_i0_835_2010_-	0.0123195	0.679528	0.0277821	0.667208	0.0244588	A0A6J8B2R2	A0A6J8B2R2_MYTCO	Chromo domain-containing protein	MCOR_13991	Mytilus coruscus (Sea mussel)	393						IPR033773;IPR016197;IPR000953;IPR017984;IPR023780;IPR023779;	PF17218;PF00385;
445	NODE_29839_length_2129_cov_185.934615_g12451_i2_112_1614_+	0.141615	2.44887	0.000287882	2.30726	0.000247373	A0A6J8DF51	A0A6J8DF51_MYTCO	TatD (EC 3.1.21.-)	MCOR_39627	Mytilus coruscus (Sea mussel)	473	GO:0016021; GO:0016788		integral component of membrane [GO:0016021]	hydrolase activity, acting on ester bonds [GO:0016788]		IPR032466;IPR001130;	PF01026;
446	NODE_29927_length_2124_cov_413.473735_g14561_i0_155_1483_+	-0.623266	1.74929	0.000178569	2.37256	3.22e-06	A0A6J8DVZ2	A0A6J8DVZ2_MYTCO	CASP2 (EC 3.4.22.55)	MCOR_45071	Mytilus coruscus (Sea mussel)	448	GO:0004197; GO:0042981	regulation of apoptotic process [GO:0042981]		cysteine-type endopeptidase activity [GO:0004197]	cd00032;	IPR001315;IPR029030;IPR033139;IPR016129;IPR011029;IPR002398;IPR002138;IPR001309;IPR015917;	PF00619;
447	NODE_29945_length_2123_cov_252.519286_g14572_i0_1_2074_-	-0.395963	0.857865	0.0416517	1.25383	0.000932001	A0A6J8EDA4	A0A6J8EDA4_MYTCO	MYND-type domain-containing protein	MCOR_50443	Mytilus coruscus (Sea mussel)	1864						IPR002893;	PF01753;
448	NODE_30069_length_2117_cov_1868.774178_g14627_i0_1_808_+	0.0339655	2.00847	2.86e-06	1.97451	1.73e-06	A0A6J8DZD0	A0A6J8DZD0_MYTCO	GHITM	MCOR_46802	Mytilus coruscus (Sea mussel)	337	GO:0016021		integral component of membrane [GO:0016021]		cd10431;	IPR006214;IPR035871;	PF01027;
449	NODE_30149_length_2113_cov_425.591085_g14661_i0_548_2095_-	-0.0402887	1.08186	0.000672123	1.12215	0.000249841	A0A6J8DTM9	A0A6J8DTM9_MYTCO	Importin subunit alpha	MCOR_44988	Mytilus coruscus (Sea mussel)	515	GO:0005737; GO:0006606; GO:0061608	protein import into nucleus [GO:0006606]	cytoplasm [GO:0005737]	nuclear import signal receptor activity [GO:0061608]		IPR011989;IPR016024;IPR032413;IPR000225;IPR002652;IPR036975;IPR024931;	PF00514;PF16186;PF01749;
450	NODE_30174_length_2112_cov_792.600097_g7965_i1_969_2112_-	0.0398217	0.797276	0.00764038	0.757454	0.0103251	A0A6J8CVW9	A0A6J8CVW9_MYTCO	RAE1	MCOR_33431	Mytilus coruscus (Sea mussel)	341	GO:0006406	mRNA export from nucleus [GO:0006406]				IPR020472;IPR037631;IPR015943;IPR001680;IPR019775;IPR017986;IPR036322;	PF00400;
451	NODE_30190_length_2111_cov_598.791950_g14681_i0_1_1215_-	0.0560453	1.1202	0.0137961	1.06415	0.016789	A0A6J8BHF9	A0A6J8BHF9_MYTCO	Uncharacterized protein	MCOR_19142	Mytilus coruscus (Sea mussel)	861						IPR027417;
452	NODE_30360_length_2103_cov_183.080818_g14758_i0_267_1919_-	-0.716862	0.974331	0.0379227	1.69119	0.000131592	A0A6J8B8H5	A0A6J8B8H5_MYTCO	CARD_2 domain-containing protein	MCOR_15802	Mytilus coruscus (Sea mussel)	523						IPR031964;IPR011029;	PF16739;
453	NODE_30450_length_2099_cov_205.800000_g8847_i2_1_1528_+	-0.765643	1.78927	0.0114067	2.55492	0.00101105	NA	NA	NA	NA	NA	NA	NA	NA	NA	NA	NA	NA	NA
454	NODE_30488_length_2097_cov_400.536133_g14824_i0_1_2097_+	0.0155397	3.09354	0.00523408	3.078	0.00339551	A0A6J8AK79	A0A6J8AK79_MYTCO	STAS domain-containing protein	MCOR_8775	Mytilus coruscus (Sea mussel)	681	GO:0008271; GO:0016021		integral component of membrane [GO:0016021]	secondary active sulfate transmembrane transporter activity [GO:0008271]		IPR011547;IPR001902;IPR002645;IPR036513;	PF01740;PF00916;
455	NODE_30510_length_2096_cov_139.254030_g14839_i0_517_2096_-	-0.0281353	1.09917	0.0122284	1.12731	0.00617517	K1QLP9	K1QLP9_CRAGI	Max-binding protein MNT	CGI_10002065	Crassostrea gigas (Pacific oyster) (Crassostrea angulata)	581	GO:0046983			protein dimerization activity [GO:0046983]	cd00083;	IPR011598;IPR036638;	PF00010;
456	NODE_30567_length_2093_cov_169.406067_g14872_i0_930_1670_-	0.0537857	1.14381	0.0098287	1.09003	0.0138912	A0A6J8DEX7	A0A6J8DEX7_MYTCO	ARF1_2	MCOR_40070	Mytilus coruscus (Sea mussel)	250	GO:0005525			GTP binding [GO:0005525]		IPR027417;IPR005225;IPR006689;	PF00025;
457	NODE_30643_length_2090_cov_76.008819_g14907_i0_201_1998_+	0.734764	2.6517	0.00247518	1.91693	0.0135856	A0A6J8CCB7	A0A6J8CCB7_MYTCO	Uncharacterized protein	MCOR_28800	Mytilus coruscus (Sea mussel)	614	GO:0005975; GO:0097367; GO:1901135	carbohydrate derivative metabolic process [GO:1901135]; carbohydrate metabolic process [GO:0005975]		carbohydrate derivative binding [GO:0097367]		IPR005486;IPR040190;IPR001347;
458	NODE_30714_length_2086_cov_76.828179_g14937_i0_134_1550_+	0.480992	1.8597	7.22e-05	1.3787	0.000503238	A0A6J8DK29	A0A6J8DK29_MYTCO	Flavin-containing monooxygenase (EC 1.-.-.-)	MCOR_41857	Mytilus coruscus (Sea mussel)	1074	GO:0004499; GO:0005789; GO:0016021; GO:0016174; GO:0050660; GO:0050661		endoplasmic reticulum membrane [GO:0005789]; integral component of membrane [GO:0016021]	flavin adenine dinucleotide binding [GO:0050660]; N,N-dimethylaniline monooxygenase activity [GO:0004499]; NAD(P)H oxidase H2O2-forming activity [GO:0016174]; NADP binding [GO:0050661]		IPR036188;IPR000960;IPR020946;IPR002257;	PF00743;
459	NODE_30787_length_2082_cov_87.591736_g14980_i0_404_1696_-	-0.888904	1.6916	0.00843018	2.5805	1.37e-05	NA	NA	NA	NA	NA	NA	NA	NA	NA	NA	NA	NA	NA
460	NODE_30873_length_2077_cov_2110.212032_g15025_i0_1_1992_+	-0.0802672	0.755084	0.0451812	0.835352	0.0187261	A0A210QMS8	A0A210QMS8_MIZYE	Succinate dehydrogenase [ubiquinone] flavoprotein subunit, mitochondrial (EC 1.3.5.1)	KP79_PYT23496	Mizuhopecten yessoensis (Japanese scallop) (Patinopecten yessoensis)	666	GO:0005743; GO:0006099; GO:0008177; GO:0022900; GO:0050660	electron transport chain [GO:0022900]; tricarboxylic acid cycle [GO:0006099]	mitochondrial inner membrane [GO:0005743]	flavin adenine dinucleotide binding [GO:0050660]; succinate dehydrogenase (ubiquinone) activity [GO:0008177]		IPR003953;IPR036188;IPR003952;IPR037099;IPR015939;IPR027477;IPR011281;IPR014006;	PF00890;PF02910;
461	NODE_30977_length_2072_cov_151.131982_g15077_i0_334_1683_+	-0.401441	1.72833	1.87e-05	2.12977	9.97e-07	A0A3R5TRH1	A0A3R5TRH1_MYTGA	Uncharacterized protein (Fragment)	AM593_05113	Mytilus galloprovincialis (Mediterranean mussel)	444						IPR029021;
462	NODE_31062_length_2068_cov_138.298663_g14203_i1_397_2068_-	-0.833195	3.63046	0.00988442	4.46365	0.00123758	NA	NA	NA	NA	NA	NA	NA	NA	NA	NA	NA	NA	NA
463	NODE_31078_length_2067_cov_629.997522_g15126_i0_1_1059_+	-0.35453	0.945622	0.0357599	1.30015	0.00176172	A0A6J8EI84	A0A6J8EI84_MYTCO	Tumor protein p63-regulated gene 1-like protein	MCOR_51213	Mytilus coruscus (Sea mussel)	305						IPR034753;IPR022158;IPR040242;	PF12456;
464	NODE_31141_length_2064_cov_428.988089_g14477_i1_422_1885_-	-0.0135598	0.848187	0.0218998	0.861746	0.0135577	A0A6J8BD75	A0A6J8BD75_MYTCO	CDH1	MCOR_17398	Mytilus coruscus (Sea mussel)	487	GO:0010997; GO:0097027; GO:1904668	positive regulation of ubiquitin protein ligase activity [GO:1904668]		anaphase-promoting complex binding [GO:0010997]; ubiquitin-protein transferase activator activity [GO:0097027]		IPR024977;IPR033010;IPR015943;IPR001680;IPR019775;IPR017986;IPR036322;	PF12894;PF00400;
465	NODE_31186_length_2062_cov_861.097367_g14382_i1_213_1341_+	-0.206142	0.895708	0.00277569	1.10185	0.000138004	A0A210PGI7	A0A210PGI7_MIZYE	Store-operated calcium entry-associated regulatory factor (Transmembrane protein 66)	KP79_PYT08397	Mizuhopecten yessoensis (Japanese scallop) (Patinopecten yessoensis)	347	GO:0006816; GO:0030176; GO:2001256	calcium ion transport [GO:0006816]; regulation of store-operated calcium entry [GO:2001256]	integral component of endoplasmic reticulum membrane [GO:0030176]			IPR009567;	PF06682;
466	NODE_31309_length_2054_cov_422.737656_g15149_i1_1_1125_+	-0.674814	1.87819	0.009258	2.553	0.000506311	A0A6J8EKU0	A0A6J8EKU0_MYTCO	CASPASE_P20 domain-containing protein	MCOR_52577	Mytilus coruscus (Sea mussel)	291	GO:0004197			cysteine-type endopeptidase activity [GO:0004197]		IPR029030;IPR002398;IPR001309;IPR015917;
467	NODE_31356_length_2052_cov_495.587119_g4014_i2_40_1194_+	0.0221294	2.45477	3.91e-05	2.43264	1.37e-05	A0A6J8CV80	A0A6J8CV80_MYTCO	Fatty acid 2-hydroxylase (EC 1.-.-.-)	MCOR_34584	Mytilus coruscus (Sea mussel)	349	GO:0005506; GO:0005789; GO:0006633; GO:0016021; GO:0080132	fatty acid biosynthetic process [GO:0006633]	endoplasmic reticulum membrane [GO:0005789]; integral component of membrane [GO:0016021]	fatty acid alpha-hydroxylase activity [GO:0080132]; iron ion binding [GO:0005506]		IPR001199;IPR036400;IPR006694;IPR014430;	PF00173;PF04116;
468	NODE_31417_length_2049_cov_1293.461000_g15284_i0_1_580_+	-0.30311	1.49651	0.000178569	1.79962	9.62e-06	NA	NA	NA	NA	NA	NA	NA	NA	NA	NA	NA	NA	NA
469	NODE_31437_length_2048_cov_416.930965_g1937_i4_181_1779_+	-0.532905	1.55682	0.0041432	2.08972	0.00011385	A0A6J8C683	A0A6J8C683_MYTCO	SLC16A12	MCOR_26225	Mytilus coruscus (Sea mussel)	650	GO:0016021; GO:0022857		integral component of membrane [GO:0016021]	transmembrane transporter activity [GO:0022857]		IPR011701;IPR020846;IPR036259;	PF07690;
470	NODE_31443_length_2048_cov_69.500250_g15292_i0_207_1713_-	-1.05447	1.69259	0.0289778	2.74706	0.000398835	A0A6J8EAA7	A0A6J8EAA7_MYTCO	Uncharacterized protein	MCOR_49696	Mytilus coruscus (Sea mussel)	492
471	NODE_3149_length_5912_cov_136.652055_g1734_i0_111_3597_+	-0.072171	1.01407	0.0110198	1.08624	0.00380476	A0A6J8F122	A0A6J8F122_MYTCO	Coiled-coil domain-containing protein 186,Palmitoyltransferase ZDHHC16,Palmitoyltransferase ZDHHC16A	MCOR_58118	Mytilus coruscus (Sea mussel)	1562	GO:0016021; GO:0016409		integral component of membrane [GO:0016021]	palmitoyltransferase activity [GO:0016409]		IPR038830;IPR001594;	PF01529;
472	NODE_31512_length_2045_cov_4583.581663_g15322_i0_839_1750_-	0.0750338	1.0128	0.000372099	0.93777	0.000630966	NA	NA	NA	NA	NA	NA	NA	NA	NA	NA	NA	NA	NA
473	NODE_3155_length_5908_cov_81.432326_g1737_i0_3380_5746_-	0.181615	1.84575	0.00245396	1.66414	0.00380476	A0A6J8B469	A0A6J8B469_MYTCO	DnaJ homolog subfamily C member 10	MCOR_14135	Mytilus coruscus (Sea mussel)	792	GO:0016491			oxidoreductase activity [GO:0016491]	cd06257;	IPR001623;IPR036869;IPR036249;IPR017937;IPR013766;	PF00226;PF00085;
474	NODE_31612_length_2041_cov_713.423695_g13057_i2_96_2041_+	0.0872486	1.10291	0.0218998	1.01566	0.0321858	A0A6J8AK60	A0A6J8AK60_MYTCO	YME1 (EC 3.4.24.-)	MCOR_8651	Mytilus coruscus (Sea mussel)	740	GO:0004176; GO:0004222; GO:0005524; GO:0016020		membrane [GO:0016020]	ATP binding [GO:0005524]; ATP-dependent peptidase activity [GO:0004176]; metalloendopeptidase activity [GO:0004222]		IPR003593;IPR041569;IPR003959;IPR003960;IPR005936;IPR027417;IPR000642;IPR037219;	PF00004;PF17862;PF01434;
475	NODE_3181_length_5890_cov_75.052217_g1751_i0_2045_5773_-	-0.361758	1.04129	0.0148261	1.40304	0.000430441	A0A6J8DF25	A0A6J8DF25_MYTCO	Scm-like with four MBT domains protein 1,Scm-like with four MBT domains protein 2	MCOR_40207	Mytilus coruscus (Sea mussel)	1198	GO:0005634; GO:0006355	regulation of transcription, DNA-templated [GO:0006355]	nucleus [GO:0005634]			IPR004092;IPR001660;IPR013761;IPR021987;IPR038348;	PF02820;PF00536;PF12140;
476	NODE_31997_length_2025_cov_313.377024_g11787_i2_1_1916_-	0.294525	1.01314	0.0032334	0.718611	0.0425088	A0A210PQ79	A0A210PQ79_MIZYE	Dymeclin	KP79_PYT23069	Mizuhopecten yessoensis (Japanese scallop) (Patinopecten yessoensis)	682						IPR019142;
477	NODE_3201_length_5879_cov_432.695369_g1564_i2_1_1826_+	0.226681	1.55856	0.0124362	1.33188	0.0270521	A0A6J8DYM0	A0A6J8DYM0_MYTCO	VRI	MCOR_45911	Mytilus coruscus (Sea mussel)	648	GO:0003700			DNA-binding transcription factor activity [GO:0003700]		IPR004827;	PF07716;
478	NODE_32031_length_2024_cov_153.141266_g15567_i0_1_1122_+	-0.00608991	0.928849	0.0325424	0.934939	0.0152407	NA	NA	NA	NA	NA	NA	NA	NA	NA	NA	NA	NA	NA
479	NODE_32156_length_2018_cov_102.420518_g15639_i0_1_1712_+	-1.19605	1.7234	0.0186002	2.91945	3.01e-05	A0A6J8E7Y1	A0A6J8E7Y1_MYTCO	B box-type domain-containing protein	MCOR_49423	Mytilus coruscus (Sea mussel)	562	GO:0008270			zinc ion binding [GO:0008270]		IPR011042;IPR015943;IPR000315;
480	NODE_32190_length_2016_cov_773.709202_g15653_i0_217_1930_+	-0.00437443	1.69879	0.00393124	1.70317	0.00271898	A0A6J8A7H3	A0A6J8A7H3_MYTCO	TRIM2_3	MCOR_4219	Mytilus coruscus (Sea mussel)	527	GO:0008270			zinc ion binding [GO:0008270]	cd00021;	IPR027370;IPR000315;IPR001841;IPR013083;IPR017907;	PF00643;PF13445;
481	NODE_32225_length_2015_cov_139.394710_g15667_i0_1_768_+	-0.351654	1.22905	0.0347975	1.5807	0.0058098	A0A6J8AMM6	A0A6J8AMM6_MYTCO	Protein GUCD1	MCOR_8590	Mytilus coruscus (Sea mussel)	235						IPR018616;	PF09778;
482	NODE_32300_length_2011_cov_3900.038226_g15703_i0_1_708_+	0.0160598	0.717687	0.00428026	0.701627	0.00467689	A0A6J8EIY4	A0A6J8EIY4_MYTCO	YWHAE	MCOR_51834	Mytilus coruscus (Sea mussel)	256						IPR000308;IPR023409;IPR036815;IPR023410;	PF00244;
483	NODE_323_length_10561_cov_69.205479_g222_i0_387_9083_+	-0.164347	1.00671	0.0090625	1.17105	0.00131712	A0A6J8B0E3	A0A6J8B0E3_MYTCO	TRIM24 (EC 2.3.2.27)	MCOR_13572	Mytilus coruscus (Sea mussel)	2747	GO:0016746			transferase activity, transferring acyl groups [GO:0016746]		IPR001487;IPR036427;IPR018359;	PF00439;
484	NODE_32625_length_1996_cov_2873.964561_g7177_i6_1_1344_+	0.218267	1.77646	0.00946759	1.55819	0.0179989	A0A6J8DRP2	A0A6J8DRP2_MYTCO	Fructose-bisphosphate aldolase (EC 4.1.2.13)	MCOR_43578	Mytilus coruscus (Sea mussel)	363	GO:0004332; GO:0006096	glycolytic process [GO:0006096]		fructose-bisphosphate aldolase activity [GO:0004332]		IPR029768;IPR013785;IPR000741;	PF00274;
485	NODE_32632_length_1996_cov_155.290190_g15869_i0_132_1223_+	-0.0153418	1.03837	0.00741817	1.05371	0.00550004	A0A210PHU2	A0A210PHU2_MIZYE	Phosphoribosyl pyrophosphate synthase-associated protein 2	KP79_PYT06540	Mizuhopecten yessoensis (Japanese scallop) (Patinopecten yessoensis)	360	GO:0000287; GO:0004749; GO:0009116; GO:0009165	nucleoside metabolic process [GO:0009116]; nucleotide biosynthetic process [GO:0009165]		magnesium ion binding [GO:0000287]; ribose phosphate diphosphokinase activity [GO:0004749]	cd06223;	IPR029099;IPR000836;IPR029057;IPR005946;	PF14572;PF13793;
486	NODE_3263_length_5841_cov_1942.795235_g966_i1_368_5502_+	-0.301908	3.01172	3.3e-08	3.31363	4.19e-09	NA	NA	NA	NA	NA	NA	NA	NA	NA	NA	NA	NA	NA
487	NODE_32900_length_1984_cov_94.677519_g15988_i0_107_1984_+	0.0748339	1.79008	0.0123779	1.71525	0.0199647	A0A6J7ZYJ7	A0A6J7ZYJ7_MYTCO	ANK_REP_REGION domain-containing protein	MCOR_1607	Mytilus coruscus (Sea mussel)	1308	GO:0016021		integral component of membrane [GO:0016021]			IPR002110;IPR020683;IPR036770;IPR027417;	PF00023;PF12796;
488	NODE_32911_length_1983_cov_1568.664426_g15997_i0_539_1983_-	-0.138795	0.887099	0.036316	1.02589	0.00772931	A0A409V776	A0A409V776_MYTGA	Uncharacterized protein (Fragment)	AM593_01491	Mytilus galloprovincialis (Mediterranean mussel)	451
489	NODE_33050_length_1978_cov_195.362364_g16065_i0_776_1978_-	0.0452244	2.81353	0.00203628	2.76831	0.000922496	A0A6J8D455	A0A6J8D455_MYTCO	Arrestin_N domain-containing protein	MCOR_36390	Mytilus coruscus (Sea mussel)	366						IPR011021;IPR014752;IPR014756;	PF00339;
490	NODE_3313_length_5818_cov_279.188941_g1764_i1_3920_5692_-	-0.241734	1.8534	0.0372502	2.09513	0.011694	A0A210PC61	A0A210PC61_MIZYE	Rho-related protein racA	KP79_PYT04168	Mizuhopecten yessoensis (Japanese scallop) (Patinopecten yessoensis)	594	GO:0003924; GO:0005525; GO:0007264	small GTPase mediated signal transduction [GO:0007264]		GTPase activity [GO:0003924]; GTP binding [GO:0005525]		IPR000210;IPR027417;IPR011333;IPR005225;IPR001806;IPR003578;	PF00651;PF00071;
491	NODE_33171_length_1973_cov_485.539501_g16120_i0_617_1810_+	-0.410344	0.863267	0.00281667	1.27361	1.2e-05	A0A6J8BQ45	A0A6J8BQ45_MYTCO	Tyrosine-protein kinase receptor (EC 2.7.10.1)	MCOR_20491	Mytilus coruscus (Sea mussel)	1533	GO:0004714; GO:0005524; GO:0007169; GO:0016021	transmembrane receptor protein tyrosine kinase signaling pathway [GO:0007169]	integral component of membrane [GO:0016021]	ATP binding [GO:0005524]; transmembrane receptor protein tyrosine kinase activity [GO:0004714]	cd00063;cd00064;	IPR003961;IPR036116;IPR006211;IPR006212;IPR009030;IPR013783;IPR011009;IPR000719;IPR017441;IPR000494;IPR036941;IPR001245;IPR008266;IPR020635;IPR002011;	PF00041;PF00757;PF07714;PF01030;
492	NODE_33214_length_1971_cov_1406.806452_g12738_i5_882_1629_-	-0.411728	1.53191	0.00031787	1.94364	9.05e-06	A0A6J8B2X9	A0A6J8B2X9_MYTCO	Uncharacterized protein	MCOR_14014	Mytilus coruscus (Sea mussel)	185						IPR008996;
493	NODE_33217_length_1971_cov_325.753382_g16143_i0_1_749_+	-0.37171	1.22709	0.00654771	1.5988	0.000204911	V3ZTQ1	V3ZTQ1_LOTGI	Protein-serine/threonine phosphatase (EC 3.1.3.16)	LOTGIDRAFT_236282	Lottia gigantea (Giant owl limpet)	193	GO:0005634; GO:0006397; GO:0106306; GO:0106307	mRNA processing [GO:0006397]	nucleus [GO:0005634]	protein serine phosphatase activity [GO:0106306]; protein threonine phosphatase activity [GO:0106307]		IPR006811;	PF04722;
494	NODE_33284_length_1968_cov_1492.023450_g15510_i3_1040_1968_-	-0.093505	3.2738	0.000125057	3.36731	3.39e-05	K1PV49	K1PV49_CRAGI	RuvB-like helicase (EC 3.6.4.12)	CGI_10019470	Crassostrea gigas (Pacific oyster) (Crassostrea angulata)	475	GO:0005524; GO:0031011; GO:0035267; GO:0043139; GO:0097255		Ino80 complex [GO:0031011]; NuA4 histone acetyltransferase complex [GO:0035267]; R2TP complex [GO:0097255]	5'-3' DNA helicase activity [GO:0043139]; ATP binding [GO:0005524]		IPR003593;IPR027417;IPR027238;IPR041048;IPR037942;IPR042487;IPR010339;	PF06068;PF17856;
495	NODE_33285_length_1968_cov_1021.513288_g16182_i0_1_448_+	-0.220374	1.19359	0.00206257	1.41397	0.000212359	A0A6J8AUS2	A0A6J8AUS2_MYTCO	Eukaryotic translation initiation factor 5	MCOR_11600	Mytilus coruscus (Sea mussel)	562	GO:0003743; GO:0005525			GTP binding [GO:0005525]; translation initiation factor activity [GO:0003743]		IPR016024;IPR016021;IPR002735;IPR016189;IPR016190;IPR003307;	PF01873;PF02020;
496	NODE_33487_length_1959_cov_116.441885_g5302_i2_1_1872_-	0.563929	3.54992	0.000201695	2.98599	0.000233454	A0A6J8BE45	A0A6J8BE45_MYTCO	Uncharacterized protein	MCOR_17395	Mytilus coruscus (Sea mussel)	651	GO:0016021		integral component of membrane [GO:0016021]		cd00063;	IPR003961;IPR036116;IPR013783;
497	NODE_33501_length_1958_cov_2085.300157_g15899_i2_593_1958_-	-0.370382	1.5413	5.3e-05	1.91168	1.84e-06	A0A6J8EG45	A0A6J8EG45_MYTCO	Major vault protein	MCOR_51652	Mytilus coruscus (Sea mussel)	887	GO:0005634; GO:0005737		cytoplasm [GO:0005737]; nucleus [GO:0005634]		cd08825;	IPR039059;IPR041139;IPR043023;IPR021870;IPR041134;IPR043179;IPR040989;IPR041136;IPR002499;	PF11978;PF01505;PF17794;PF17795;PF17796;
498	NODE_33577_length_1955_cov_315.801154_g16326_i0_953_1893_-	-0.170503	1.24582	0.0089927	1.41632	0.00102767	V4A842	V4A842_LOTGI	Signal recognition particle receptor subunit beta	LOTGIDRAFT_228741	Lottia gigantea (Giant owl limpet)	255	GO:0005525; GO:0016021		integral component of membrane [GO:0016021]	GTP binding [GO:0005525]	cd04105;	IPR027417;IPR019009;	PF09439;
499	NODE_3359_length_5789_cov_79.464634_g1316_i1_3412_5789_-	0.0925971	0.971021	0.0353123	0.878424	0.0382682	NA	NA	NA	NA	NA	NA	NA	NA	NA	NA	NA	NA	NA
500	NODE_3362_length_5788_cov_302.346750_g1835_i0_1_523_+	0.15551	1.17265	0.00622631	1.01714	0.0121531	V4BP25	V4BP25_LOTGI	Erf4 domain-containing protein (Fragment)	LOTGIDRAFT_217780	Lottia gigantea (Giant owl limpet)	164	GO:0016021		integral component of membrane [GO:0016021]			IPR039735;IPR019383;	PF10256;
501	NODE_33657_length_1952_cov_118.205991_g16364_i0_199_1952_+	0.448212	1.59342	0.00321147	1.14521	0.0203383	A0A6J7ZZC5	A0A6J7ZZC5_MYTCO	Uncharacterized protein	MCOR_1632	Mytilus coruscus (Sea mussel)	706
502	NODE_33703_length_1950_cov_512.816412_g16389_i0_262_1608_-	0.0940332	1.37871	0.0390407	1.28468	0.0484585	A0A6J8BA21	A0A6J8BA21_MYTCO	Uncharacterized protein	MCOR_15780	Mytilus coruscus (Sea mussel)	441	GO:0016021		integral component of membrane [GO:0016021]			IPR006593;IPR005018;	PF03188;PF03351;
503	NODE_33760_length_1948_cov_483.274355_g14029_i1_1_1276_+	0.19993	1.60584	0.00314287	1.40591	0.0046389	A0A3L5TSW6	A0A3L5TSW6_MYTGA	Nuclear receptor domain-containing protein (Fragment)	AM593_02563	Mytilus galloprovincialis (Mediterranean mussel)	422	GO:0003700; GO:0005634; GO:0008270; GO:0043565		nucleus [GO:0005634]	DNA-binding transcription factor activity [GO:0003700]; sequence-specific DNA binding [GO:0043565]; zinc ion binding [GO:0008270]		IPR035500;IPR001628;IPR013088;	PF00105;
504	NODE_337_length_10433_cov_82.806722_g231_i0_8524_10128_-	-0.0169601	1.44066	0.00440045	1.45762	0.00262375	A0A6J8D1V1	A0A6J8D1V1_MYTCO	Uncharacterized protein	MCOR_35334	Mytilus coruscus (Sea mussel)	566	GO:0010468; GO:0046872	regulation of gene expression [GO:0010468]		metal ion binding [GO:0046872]	cd00060;	IPR000253;IPR008984;IPR042803;IPR011011;IPR001965;IPR019787;IPR013083;	PF00498;
505	NODE_34021_length_1936_cov_324.229995_g3993_i2_328_1884_+	-0.163818	1.5994	0.00634736	1.76322	0.00229436	A0A6J8ACM7	A0A6J8ACM7_MYTCO	Uncharacterized protein	MCOR_5803	Mytilus coruscus (Sea mussel)	533	GO:0016021; GO:0022857		integral component of membrane [GO:0016021]	transmembrane transporter activity [GO:0022857]		IPR002293;	PF13520;
506	NODE_34109_length_1932_cov_636.876792_g3162_i1_1276_1932_-	0.126053	1.72374	0.000220143	1.59769	0.000306532	A0A6J8BDW2	A0A6J8BDW2_MYTCO	ZFR	MCOR_16241	Mytilus coruscus (Sea mussel)	944	GO:0003676; GO:0008270			nucleic acid binding [GO:0003676]; zinc ion binding [GO:0008270]		IPR006561;IPR003604;IPR043519;IPR036236;IPR013087;	PF07528;
507	NODE_34289_length_1924_cov_1323.168000_g5460_i1_1_792_+	-0.131174	1.50642	0.00175607	1.63759	0.000496842	A0A6J8BLF7	A0A6J8BLF7_MYTCO	Eukaryotic elongation factor 2 kinase (EC 2.7.11.20)	MCOR_19867	Mytilus coruscus (Sea mussel)	686	GO:0004686; GO:0005509; GO:0005516; GO:0005524			ATP binding [GO:0005524]; calcium ion binding [GO:0005509]; calmodulin binding [GO:0005516]; elongation factor-2 kinase activity [GO:0004686]		IPR017400;IPR011009;IPR004166;IPR011990;	PF02816;
508	NODE_34295_length_1924_cov_316.022933_g16689_i0_364_1924_-	-0.212413	0.987364	0.0450037	1.19978	0.00962609	A0A6J8D5T7	A0A6J8D5T7_MYTCO	Choline dehydrogenase (EC 1.1.99.1)	MCOR_37210	Mytilus coruscus (Sea mussel)	1158	GO:0008812; GO:0019285; GO:0050660	glycine betaine biosynthetic process from choline [GO:0019285]		choline dehydrogenase activity [GO:0008812]; flavin adenine dinucleotide binding [GO:0050660]		IPR011533;IPR036188;IPR027424;IPR012132;IPR000172;IPR007867;IPR036412;IPR041492;IPR023214;	PF05199;PF00732;PF13419;
509	NODE_3429_length_5754_cov_57.319018_g1867_i0_1_5754_-	0.347876	1.46432	0.00128844	1.11644	0.00980431	A0A6J8A330	A0A6J8A330_MYTCO	Peflin,Programmed cell death protein 6,Sorcin	MCOR_2572	Mytilus coruscus (Sea mussel)	946	GO:0005509			calcium ion binding [GO:0005509]		IPR011992;IPR018247;IPR002048;	PF13202;PF13833;
510	NODE_3441_length_5748_cov_103.067556_g1874_i0_1_940_+	0.260699	1.40447	0.023319	1.14377	0.048775	A0A210PIM6	A0A210PIM6_MIZYE	Uridine kinase (EC 2.7.1.48)	KP79_PYT04200	Mizuhopecten yessoensis (Japanese scallop) (Patinopecten yessoensis)	275	GO:0004849; GO:0005524; GO:0044206; GO:0044211	CTP salvage [GO:0044211]; UMP salvage [GO:0044206]		ATP binding [GO:0005524]; uridine kinase activity [GO:0004849]	cd02023;	IPR027417;IPR006083;IPR029920;IPR000764;	PF00485;
511	NODE_34466_length_1917_cov_324.740899_g16779_i0_1_1610_+	-0.110022	1.44034	0.0038319	1.55036	0.00102647	A0A210QB18	A0A210QB18_MIZYE	Tyrosine--tRNA ligase (EC 6.1.1.1) (Tyrosyl-tRNA synthetase)	KP79_PYT07321	Mizuhopecten yessoensis (Japanese scallop) (Patinopecten yessoensis)	531	GO:0000049; GO:0004831; GO:0005524; GO:0006437	tyrosyl-tRNA aminoacylation [GO:0006437]		ATP binding [GO:0005524]; tRNA binding [GO:0000049]; tyrosine-tRNA ligase activity [GO:0004831]	cd00805;	IPR002305;IPR012340;IPR014729;IPR002547;IPR002307;	PF00579;PF01588;
512	NODE_34505_length_1915_cov_694.214362_g16798_i0_526_1699_-	-0.614924	1.10316	0.011392	1.71809	6.7e-05	K1S2S8	K1S2S8_CRAGI	Signal recognition particle 54 kDa protein	SRP54 CGI_10022034	Crassostrea gigas (Pacific oyster) (Crassostrea angulata)	504	GO:0003924; GO:0005525; GO:0005786; GO:0006614; GO:0008312	SRP-dependent cotranslational protein targeting to membrane [GO:0006614]	signal recognition particle, endoplasmic reticulum targeting [GO:0005786]	7S RNA binding [GO:0008312]; GTPase activity [GO:0003924]; GTP binding [GO:0005525]		IPR003593;IPR027417;IPR036891;IPR013822;IPR004125;IPR036225;IPR022941;IPR006325;IPR000897;IPR042101;	PF00448;PF02881;PF02978;
513	NODE_34530_length_1914_cov_909.744772_g16810_i0_1_676_+	0.586165	4.74842	0.00018111	4.16225	0.000212233	A0A6J8DEV6	A0A6J8DEV6_MYTCO	Uncharacterized protein	MCOR_39773	Mytilus coruscus (Sea mussel)	140	GO:0003677; GO:0005634		nucleus [GO:0005634]	DNA binding [GO:0003677]		IPR039250;
514	NODE_3455_length_5740_cov_246.480408_g1880_i0_439_3534_-	0.139567	0.872529	0.00331261	0.732962	0.0144253	A0A6J8D791	A0A6J8D791_MYTCO	SEC24	MCOR_36931	Mytilus coruscus (Sea mussel)	1161	GO:0005789; GO:0006886; GO:0006888; GO:0008270; GO:0030127	endoplasmic reticulum to Golgi vesicle-mediated transport [GO:0006888]; intracellular protein transport [GO:0006886]	COPII vesicle coat [GO:0030127]; endoplasmic reticulum membrane [GO:0005789]	zinc ion binding [GO:0008270]	cd01479;	IPR029006;IPR007123;IPR036180;IPR006900;IPR036175;IPR006896;IPR012990;IPR041742;IPR036465;IPR006895;IPR036174;	PF00626;PF08033;PF04815;PF04811;PF04810;
515	NODE_34574_length_1912_cov_2245.122920_g7827_i1_79_1749_+	-0.241205	2.12267	1.49e-05	2.36388	1.64e-06	A0A6J8F1K1	A0A6J8F1K1_MYTCO	T-complex protein 1 subunit eta (TCP-1-eta) (CCT-eta)	MCOR_57744	Mytilus coruscus (Sea mussel)	542	GO:0005524; GO:0005737; GO:0006457; GO:0051082	protein folding [GO:0006457]	cytoplasm [GO:0005737]	ATP binding [GO:0005524]; unfolded protein binding [GO:0051082]	cd03340;	IPR012720;IPR017998;IPR002194;IPR002423;IPR027409;IPR027413;IPR027410;	PF00118;
516	NODE_34607_length_1911_cov_499.189044_g16848_i0_276_1743_+	0.471228	1.47706	0.00323505	1.00584	0.0391009	A0A210QX63	A0A210QX63_MIZYE	La-related protein 6	KP79_PYT00458	Mizuhopecten yessoensis (Japanese scallop) (Patinopecten yessoensis)	480	GO:0003723; GO:0005634; GO:0006396; GO:1990904	RNA processing [GO:0006396]	nucleus [GO:0005634]; ribonucleoprotein complex [GO:1990904]	RNA binding [GO:0003723]	cd12289;	IPR006630;IPR034880;IPR002344;IPR012677;IPR035979;IPR024642;IPR036388;IPR036390;	PF05383;PF12901;
518	NODE_34743_length_1906_cov_1015.271944_g2232_i4_1_1135_+	0.318703	2.81986	0.000391725	2.50115	0.00035482	A0A6J8EYH0	A0A6J8EYH0_MCOR	BIRC2_3	MCOR_57501	Mytilus coruscus (Sea mussel)	328						IPR001370;	PF00653;
519	NODE_3486_length_5720_cov_721.270323_g1896_i0_5491_5720_+	-0.540114	1.73653	0.0131441	2.27665	0.00159786	G5D8W6	G5D8W6_MYTGA	Phosphotransferase (EC 2.7.1.-) (Fragment)		Mytilus galloprovincialis (Mediterranean mussel)	163	GO:0001678; GO:0004396; GO:0005524; GO:0005536; GO:0006096	cellular glucose homeostasis [GO:0001678]; glycolytic process [GO:0006096]		ATP binding [GO:0005524]; glucose binding [GO:0005536]; hexokinase activity [GO:0004396]		IPR043129;IPR001312;IPR022673;	PF03727;
520	NODE_34892_length_1900_cov_817.646137_g16993_i0_351_1900_-	-0.109286	0.618465	0.0402673	0.727751	0.00700882	A0A6J8F0L9	A0A6J8F0L9_MYTCO	Coatomer subunit delta	MCOR_58016	Mytilus coruscus (Sea mussel)	510	GO:0000139; GO:0006890; GO:0015031; GO:0030126	protein transport [GO:0015031]; retrograde vesicle-mediated transport, Golgi to endoplasmic reticulum [GO:0006890]	COPI vesicle coat [GO:0030126]; Golgi membrane [GO:0000139]			IPR036168;IPR022775;IPR027059;IPR011012;IPR028565;	PF00928;PF01217;
521	NODE_34989_length_1896_cov_557.164050_g17048_i0_156_971_+	-0.732281	3.17581	1.61e-05	3.90809	9.85e-07	A0A6J8D0P0	A0A6J8D0P0_MYTCO	Uncharacterized protein	MCOR_36251	Mytilus coruscus (Sea mussel)	273
522	NODE_3515_length_5702_cov_115.969927_g1912_i0_205_5631_+	0.337039	1.74456	2.45e-05	1.40752	0.000131592	NA	NA	NA	NA	NA	NA	NA	NA	NA	NA	NA	NA	NA
523	NODE_35192_length_1888_cov_508.683524_g17143_i0_961_1698_-	-0.0330566	1.71898	0.00197349	1.75203	0.000813178	A0A6J8CR41	A0A6J8CR41_MYTCO	Uncharacterized protein	MCOR_32173	Mytilus coruscus (Sea mussel)	225
524	NODE_3524_length_5696_cov_436.992031_g1916_i0_3582_4911_-	-0.105298	0.945614	0.000656498	1.05091	0.000102191	A0A6J8CQU8	A0A6J8CQU8_MYTCO	Uncharacterized protein	MCOR_33222	Mytilus coruscus (Sea mussel)	430	GO:0003677; GO:0003723; GO:0005634; GO:0006351; GO:0045893	positive regulation of transcription, DNA-templated [GO:0045893]; transcription, DNA-templated [GO:0006351]	nucleus [GO:0005634]	DNA binding [GO:0003677]; RNA binding [GO:0003723]		IPR028128;	PF15337;
525	NODE_35369_length_1882_cov_440.983088_g17230_i0_1_1116_+	-0.229187	2.12035	0.00114534	2.34953	0.000156961	A0A6J8E5G5	A0A6J8E5G5_MYTCO	DNAJC7	MCOR_47457	Mytilus coruscus (Sea mussel)	515					cd06257;	IPR001623;IPR018253;IPR036869;IPR013026;IPR011990;IPR013105;IPR019734;	PF00226;PF07719;PF13181;
526	NODE_35391_length_1881_cov_459.676310_g16536_i1_1023_1773_-	-0.164929	1.61789	4.31e-05	1.78282	6.18e-06	A0A2C9JTF8	A0A2C9JTF8_BIOGL	RRM domain-containing protein	106067549	Biomphalaria glabrata (Bloodfluke planorb) (Freshwater snail)	210	GO:0003723			RNA binding [GO:0003723]		IPR012677;IPR035979;IPR000504;	PF00076;
527	NODE_3552_length_5683_cov_186.882499_g1928_i0_3313_5595_-	0.141717	1.0022	0.014565	0.860483	0.0366882	K1PVA0	K1PVA0_CRAGI	Cullin-5	CGI_10001200	Crassostrea gigas (Pacific oyster) (Crassostrea angulata)	761	GO:0006511; GO:0031461; GO:0031625	ubiquitin-dependent protein catabolic process [GO:0006511]	cullin-RING ubiquitin ligase complex [GO:0031461]	ubiquitin protein ligase binding [GO:0031625]		IPR016157;IPR016158;IPR036317;IPR001373;IPR019559;IPR016159;IPR036388;IPR036390;	PF00888;PF10557;
528	NODE_35692_length_1869_cov_5579.658791_g14419_i1_1_497_-	0.11403	5.55234	0.0167459	5.43831	0.00959328	A0A6J8EU81	A0A6J8EU81_MYTCO	HSPA4	MCOR_55065	Mytilus coruscus (Sea mussel)	690	GO:0005524			ATP binding [GO:0005524]		IPR043129;IPR018181;IPR029048;IPR029047;IPR013126;	PF00012;
529	NODE_3573_length_5673_cov_197.054054_g1939_i0_848_5278_-	-0.157826	0.97458	0.025766	1.13241	0.00562417	A0A6J8EB02	A0A6J8EB02_MYTCO	Uncharacterized protein	MCOR_49343	Mytilus coruscus (Sea mussel)	1479	GO:0004930; GO:0016021		integral component of membrane [GO:0016021]	G protein-coupled receptor activity [GO:0004930]		IPR001828;IPR000337;IPR028082;	PF01094;
530	NODE_3576_length_5671_cov_1176.674493_g1941_i0_2285_5440_-	-0.158346	2.05993	2.85e-06	2.21827	5.99e-07	NA	NA	NA	NA	NA	NA	NA	NA	NA	NA	NA	NA	NA
531	NODE_35989_length_1858_cov_130.758430_g10816_i2_1_1722_+	0.0916263	1.63559	0.00159869	1.54397	0.00140649	A0A6J8A118	A0A6J8A118_MYTCO	Uncharacterized protein	MCOR_1634	Mytilus coruscus (Sea mussel)	597
533	NODE_36180_length_1850_cov_912.466963_g17629_i0_198_884_+	-0.0622707	2.5757	1.56e-05	2.63797	3.27e-06	NA	NA	NA	NA	NA	NA	NA	NA	NA	NA	NA	NA	NA
535	NODE_36291_length_1846_cov_664.056205_g17680_i0_190_1846_+	-0.103843	0.719437	0.0258253	0.82328	0.00604719	A0A140H121	A0A140H121_MYTGA	GW182		Mytilus galloprovincialis (Mediterranean mussel)	1274	GO:0003676			nucleic acid binding [GO:0003676]		IPR026805;IPR012677;IPR035979;IPR000504;IPR015940;IPR009060;	PF12938;PF00076;
536	NODE_3637_length_5644_cov_1263.336550_g1973_i0_3117_5523_-	-0.0815188	1.1729	6.88e-05	1.25442	1.38e-05	A0A6J8B7T5	A0A6J8B7T5_MYTCO	Vesicle-fusing ATPase (EC 3.6.4.6)	MCOR_15618	Mytilus coruscus (Sea mussel)	788	GO:0005524; GO:0016887			ATPase activity [GO:0016887]; ATP binding [GO:0005524]		IPR003593;IPR005938;IPR041569;IPR009010;IPR003959;IPR003960;IPR004201;IPR029067;IPR003338;IPR027417;IPR015415;	PF00004;PF17862;PF02933;PF02359;PF09336;
537	NODE_36645_length_1832_cov_1033.843522_g14627_i1_1310_1832_-	0.664215	2.40665	0.000391725	1.74244	0.00472462	A0A6J8DZD0	A0A6J8DZD0_MYTCO	GHITM	MCOR_46802	Mytilus coruscus (Sea mussel)	337	GO:0016021		integral component of membrane [GO:0016021]		cd10431;	IPR006214;IPR035871;	PF01027;
538	NODE_36646_length_1832_cov_419.209759_g17013_i1_670_1706_-	0.322005	1.49547	0.00154072	1.17347	0.00832491	A0A3L5TS20	A0A3L5TS20_MYTGA	Uncharacterized protein (Fragment)	AM593_10238	Mytilus galloprovincialis (Mediterranean mussel)	264	GO:0035556	intracellular signal transduction [GO:0035556]				IPR002110;IPR020683;IPR036770;IPR001496;IPR036036;	PF00023;PF12796;PF07525;
539	NODE_36699_length_1830_cov_94.052779_g17881_i0_384_1007_+	0.161924	1.91454	0.0152058	1.75261	0.0261948	A0A6J8CR32	A0A6J8CR32_MYTCO	TCTEX1D2	MCOR_33251	Mytilus coruscus (Sea mussel)	208						IPR005334;IPR038586;	PF03645;
540	NODE_36902_length_1822_cov_1839.751269_g17989_i0_201_1822_-	0.617553	2.13526	0.000196919	1.51771	0.0046754	A0A6J8E0V2	A0A6J8E0V2_MYTCO	KLHL9_13	MCOR_46137	Mytilus coruscus (Sea mussel)	598						IPR011705;IPR017096;IPR000210;IPR015915;IPR006652;IPR011333;	PF07707;PF00651;PF01344;
541	NODE_37204_length_1811_cov_321.746879_g18143_i0_83_1359_+	-0.348969	1.22229	0.000191314	1.57126	3.48e-06	A0A6J8BFP4	A0A6J8BFP4_MYTCO	TMUB	MCOR_17941	Mytilus coruscus (Sea mussel)	400	GO:0016021; GO:0030433	ubiquitin-dependent ERAD pathway [GO:0030433]	integral component of membrane [GO:0016021]			IPR040352;IPR000626;IPR029071;	PF00240;
542	NODE_37314_length_1806_cov_2619.018213_g16921_i1_294_1806_+	-0.0705042	2.83581	1.57e-05	2.90631	5.82e-06	K1R294	K1R294_CRAGI	CCT-beta (T-complex protein 1 subunit beta)	CGI_10026913	Crassostrea gigas (Pacific oyster) (Crassostrea angulata)	529	GO:0005524; GO:0005832; GO:0006457; GO:0051082	protein folding [GO:0006457]	chaperonin-containing T-complex [GO:0005832]	ATP binding [GO:0005524]; unfolded protein binding [GO:0051082]	cd03336;	IPR012716;IPR017998;IPR002194;IPR002423;IPR027409;IPR027413;IPR027410;	PF00118;
543	NODE_37368_length_1804_cov_1156.618234_g18237_i0_1286_1804_-	-0.602614	1.65004	0.00447221	2.25265	6.65e-05	A0A2T7PUF6	A0A2T7PUF6_POMCA	Uncharacterized protein	C0Q70_04057	Pomacea canaliculata (Golden apple snail)	229	GO:0005737		cytoplasm [GO:0005737]			IPR019376;	PF10248;
544	NODE_37394_length_1803_cov_1535.551881_g14976_i3_1045_1803_-	-0.54559	1.1036	0.0189443	1.64919	0.000360615	A0A6J8DU89	A0A6J8DU89_MYTCO	Peptidyl-prolyl cis-trans isomerase (PPIase) (EC 5.2.1.8)	MCOR_44511	Mytilus coruscus (Sea mussel)	208	GO:0003755; GO:0006457	protein folding [GO:0006457]		peptidyl-prolyl cis-trans isomerase activity [GO:0003755]		IPR029000;IPR024936;IPR020892;IPR002130;	PF00160;
545	NODE_373_length_10167_cov_110.739672_g256_i0_195_6629_+	-0.29277	1.14563	0.00131459	1.4384	5.26e-05	NA	NA	NA	NA	NA	NA	NA	NA	NA	NA	NA	NA	NA
546	NODE_3750_length_5599_cov_282.526486_g2031_i0_412_2832_+	0.0372771	1.11201	0.00678688	1.07474	0.00710818	A0A210QVY7	A0A210QVY7_MIZYE	Mastermind-like protein 1	KP79_PYT12884	Mizuhopecten yessoensis (Japanese scallop) (Patinopecten yessoensis)	940	GO:0003713; GO:0007219; GO:0016607; GO:0045944	Notch signaling pathway [GO:0007219]; positive regulation of transcription by RNA polymerase II [GO:0045944]	nuclear speck [GO:0016607]	transcription coactivator activity [GO:0003713]		IPR019082;	PF09596;
547	NODE_37515_length_1799_cov_242.648571_g18311_i0_158_1799_+	0.0708381	1.59901	0.000565963	1.52817	0.000501215	A0A6J8DR23	A0A6J8DR23_MYTCO	AKAP1	MCOR_43297	Mytilus coruscus (Sea mussel)	707	GO:0003723; GO:0005739; GO:0010738; GO:0016021; GO:0034237	regulation of protein kinase A signaling [GO:0010738]	integral component of membrane [GO:0016021]; mitochondrion [GO:0005739]	protein kinase A regulatory subunit binding [GO:0034237]; RNA binding [GO:0003723]		IPR033104;IPR004087;IPR004088;IPR036612;IPR035437;IPR002999;	PF00013;PF00567;
548	NODE_3754_length_5598_cov_87.493783_g2033_i0_652_5598_+	0.0895149	1.47399	0.00222604	1.38448	0.00253747	A0A6J8CRX0	A0A6J8CRX0_MYTCO	BTBD12	MCOR_33503	Mytilus coruscus (Sea mussel)	1639	GO:0006260; GO:0006281; GO:0006310; GO:0033557	DNA recombination [GO:0006310]; DNA repair [GO:0006281]; DNA replication [GO:0006260]	Slx1-Slx4 complex [GO:0033557]			IPR000210;IPR011333;IPR018574;	PF00651;PF09494;
549	NODE_37580_length_1796_cov_1778.646823_g18348_i0_1_684_+	0.0315238	0.8337	0.0120957	0.802176	0.0135705	A0A6I9W8M0	A0A6I9W8M0_9HYME	ras-like GTP-binding protein Rho1 isoform X2	LOC105427880	Pogonomyrmex barbatus (red harvester ant)	192	GO:0003924; GO:0005525; GO:0007264	small GTPase mediated signal transduction [GO:0007264]		GTPase activity [GO:0003924]; GTP binding [GO:0005525]		IPR027417;IPR005225;IPR001806;IPR003578;	PF00071;
550	NODE_37608_length_1795_cov_475.638603_g18357_i0_1_970_-	0.125312	2.08223	0.000584223	1.95692	0.000437815	A0A6J8DR51	A0A6J8DR51_MYTCO	CHRNA9	MCOR_44230	Mytilus coruscus (Sea mussel)	313	GO:0004888; GO:0016021; GO:0022848; GO:0045211		integral component of membrane [GO:0016021]; postsynaptic membrane [GO:0045211]	acetylcholine-gated cation-selective channel activity [GO:0022848]; transmembrane signaling receptor activity [GO:0004888]		IPR006202;IPR036734;IPR006201;IPR036719;IPR006029;IPR018000;IPR002394;	PF02931;PF02932;
551	NODE_37724_length_1791_cov_400.767509_g18420_i0_1_1791_-	-0.464618	2.24796	1.88e-05	2.71258	9.44e-07	A0A6J8F0P3	A0A6J8F0P3_MYTCO	HYOU1	MCOR_58025	Mytilus coruscus (Sea mussel)	1067	GO:0005524; GO:0016021		integral component of membrane [GO:0016021]	ATP binding [GO:0005524]		IPR043129;IPR018181;IPR029048;IPR029047;IPR013126;	PF00012;
552	NODE_3772_length_5589_cov_105.924007_g2042_i0_976_1977_+	-0.150321	0.772119	0.033558	0.92244	0.00517181	A0A6J8F1Z2	A0A6J8F1Z2_MYTCO	Uncharacterized protein	MCOR_58462	Mytilus coruscus (Sea mussel)	331	GO:0008270			zinc ion binding [GO:0008270]	cd00021;	IPR000315;	PF00643;
553	NODE_37737_length_1791_cov_109.991963_g18253_i1_128_1791_+	-1.34193	2.31392	0.0034462	3.65585	2.24e-05	A0A6J8CTR0	A0A6J8CTR0_MYTCO	Uncharacterized protein	MCOR_32652	Mytilus coruscus (Sea mussel)	362						IPR036770;
554	NODE_37758_length_1790_cov_7167.653647_g18403_i1_228_1790_+	0.288754	3.58481	0.0152996	3.29606	0.0196204	A0A6J8A6L7	A0A6J8A6L7_MYTCO	Phosphoenolpyruvate carboxykinase (GTP) (EC 4.1.1.32)	MCOR_4136	Mytilus coruscus (Sea mussel)	659	GO:0004613; GO:0005525; GO:0006094; GO:0046872	gluconeogenesis [GO:0006094]		GTP binding [GO:0005525]; metal ion binding [GO:0046872]; phosphoenolpyruvate carboxykinase (GTP) activity [GO:0004613]	cd00819;	IPR018091;IPR013035;IPR008209;IPR035077;IPR035078;IPR008210;	PF00821;PF17297;
555	NODE_37775_length_1790_cov_71.788627_g18446_i0_120_1790_+	0.362361	2.66506	0.000664689	2.30269	0.000360615	NA	NA	NA	NA	NA	NA	NA	NA	NA	NA	NA	NA	NA
556	NODE_3788_length_5581_cov_162.129790_g2052_i0_2257_5361_-	-0.352789	2.40708	0.00304885	2.75987	0.000384516	A0A6J8AH85	A0A6J8AH85_MYTCO	DED domain-containing protein	MCOR_7656	Mytilus coruscus (Sea mussel)	508	GO:0042981	regulation of apoptotic process [GO:0042981]				IPR011029;IPR001875;IPR027417;	PF01335;
557	NODE_38029_length_1780_cov_584.324090_g18571_i0_1168_1584_-	0.915239	3.1588	0.0018807	2.24356	0.00593098	A0A6J8C4Q1	A0A6J8C4Q1_MYTCO	BIRC7_8	MCOR_26279	Mytilus coruscus (Sea mussel)	305	GO:0046872			metal ion binding [GO:0046872]	cd00022;	IPR001370;IPR001841;	PF00653;
558	NODE_3806_length_5572_cov_77.791237_g2064_i0_1568_5236_-	0.259445	1.75855	2.76e-05	1.4991	0.000114041	A0A140H123	A0A140H123_MYTGA	DGCR8		Mytilus galloprovincialis (Mediterranean mussel)	728	GO:0003723; GO:0020037; GO:0031053; GO:0042802; GO:0070877	primary miRNA processing [GO:0031053]	microprocessor complex [GO:0070877]	heme binding [GO:0020037]; identical protein binding [GO:0042802]; RNA binding [GO:0003723]	cd00048;	IPR040375;IPR014720;	PF00035;
559	NODE_380_length_10143_cov_57.783337_g259_i0_1_5485_+	-0.0310703	0.985896	0.0100051	1.01697	0.00393413	K1QHU0	K1QHU0_CRAGI	Pre-mRNA cleavage complex 2 protein Pcf11	CGI_10027261	Crassostrea gigas (Pacific oyster) (Crassostrea angulata)	1883						IPR006569;IPR008942;	PF04818;
560	NODE_38287_length_1770_cov_1948.390471_g18717_i0_147_1739_+	0.195522	2.68241	2.44e-05	2.48689	2.72e-05	A0A6J8C941	A0A6J8C941_MYTCO	T-complex protein 1 subunit delta	MCOR_26605	Mytilus coruscus (Sea mussel)	532	GO:0005524; GO:0005737; GO:0006457; GO:0051082	protein folding [GO:0006457]	cytoplasm [GO:0005737]	ATP binding [GO:0005524]; unfolded protein binding [GO:0051082]	cd03338;	IPR012717;IPR017998;IPR002194;IPR002423;IPR027409;IPR027413;IPR027410;	PF00118;
561	NODE_38301_length_1770_cov_64.219059_g18724_i0_613_1770_-	-0.604612	1.13059	0.0406502	1.7352	0.000433313	A0A6J8EAH8	A0A6J8EAH8_MYTCO	Rad60-SLD domain-containing protein	MCOR_49867	Mytilus coruscus (Sea mussel)	379						IPR022617;IPR029071;	PF11976;
562	NODE_38420_length_1765_cov_169.458625_g18794_i0_1_911_+	-0.134009	2.11896	0.000701506	2.25297	0.000114041	A0A6J8BM54	A0A6J8BM54_MYTCO	STUB1 (EC 2.3.2.27)	MCOR_20059	Mytilus coruscus (Sea mussel)	278	GO:0004842; GO:0016746			transferase activity, transferring acyl groups [GO:0016746]; ubiquitin-protein transferase activity [GO:0004842]		IPR041312;IPR013026;IPR011990;IPR019734;IPR003613;IPR013083;	PF18391;PF04564;
563	NODE_38438_length_1764_cov_19608.704956_g18799_i0_1418_1764_+	-1.2522	6.68873	0.0322873	7.94093	0.0101859	F4YUB2	F4YUB2_TEGGR	Small heat shock protein		Tegillarca granosa (Malaysian cockle) (Anadara granosa)	197						IPR002068;IPR001436;IPR008978;	PF00011;
564	NODE_38447_length_1764_cov_190.061224_g18806_i0_348_1764_-	-1.4438	2.1721	0.019594	3.61591	2.49e-05	A0A6J8F0Y6	A0A6J8F0Y6_MYTCO	CERK (EC 2.7.1.138)	MCOR_57026	Mytilus coruscus (Sea mussel)	364	GO:0001729; GO:0003951; GO:0102773			ceramide kinase activity [GO:0001729]; dihydroceramide kinase activity [GO:0102773]; NAD+ kinase activity [GO:0003951]		IPR017438;IPR001206;IPR016064;	PF00781;
565	NODE_384_length_10123_cov_1337.417312_g262_i0_2338_10123_+	0.186885	2.29502	0.00307362	2.10813	0.005399	NA	NA	NA	NA	NA	NA	NA	NA	NA	NA	NA	NA	NA
566	NODE_38506_length_1762_cov_345.144775_g18836_i0_666_1329_-	-0.450368	1.29025	0.00193699	1.74062	2.4e-05	A0A6J8E280	A0A6J8E280_MYTCO	Transmembrane protein 185-like,Transmembrane protein 185A,Transmembrane protein 185B	MCOR_47007	Mytilus coruscus (Sea mussel)	343	GO:0016021		integral component of membrane [GO:0016021]			IPR019396;	PF10269;
567	NODE_3866_length_5545_cov_1238.880822_g2096_i0_1_4394_+	-0.421447	2.5017	0.000778518	2.92315	8.55e-05	A0A6J8BGL3	A0A6J8BGL3_MYTCO	P-type Cu(+) transporter (EC 7.2.2.8)	MCOR_18552	Mytilus coruscus (Sea mussel)	1457	GO:0005507; GO:0005524; GO:0005794; GO:0006825; GO:0016021; GO:0019829	copper ion transport [GO:0006825]	Golgi apparatus [GO:0005794]; integral component of membrane [GO:0016021]	ATPase-coupled cation transmembrane transporter activity [GO:0019829]; ATP binding [GO:0005524]; copper ion binding [GO:0005507]	cd00371;	IPR023299;IPR018303;IPR023298;IPR008250;IPR036412;IPR023214;IPR017969;IPR006122;IPR006121;IPR036163;IPR027256;IPR001757;	PF00403;
568	NODE_38695_length_1754_cov_70220.765396_g336_i13_1_1754_+	-0.399373	2.1805	3.06e-05	2.57987	1.99e-06	C0Z203	C0Z203_MYTGA	Heat shock protein 90	hsp90-2 hsp90-1	Mytilus galloprovincialis (Mediterranean mussel)	722	GO:0005524; GO:0006457; GO:0051082	protein folding [GO:0006457]		ATP binding [GO:0005524]; unfolded protein binding [GO:0051082]		IPR003594;IPR036890;IPR019805;IPR037196;IPR001404;IPR020575;IPR020568;	PF02518;PF00183;
569	NODE_38751_length_1752_cov_183.904874_g18952_i0_1_1752_-	0.0842892	1.73578	0.0114188	1.65149	0.00659216	A0A6J8D7X1	A0A6J8D7X1_MYTCO	Uncharacterized protein	MCOR_37836	Mytilus coruscus (Sea mussel)	662						IPR032482;	PF16477;
570	NODE_3878_length_5540_cov_129.234748_g2047_i1_2982_5540_-	0.0886417	0.950945	0.0235774	0.862303	0.0317319	A0A210QXC3	A0A210QXC3_MIZYE	Thioredoxin domain-containing protein 11	KP79_PYT05375	Mizuhopecten yessoensis (Japanese scallop) (Patinopecten yessoensis)	846						IPR036249;IPR013766;	PF00085;
571	NODE_387_length_10076_cov_194.348359_g264_i1_3816_9049_-	0.225966	1.22384	0.00296256	0.997869	0.0137463	A0A6J8DRE8	A0A6J8DRE8_MYTCO	GRM3	MCOR_43037	Mytilus coruscus (Sea mussel)	1787	GO:0004930; GO:0016021		integral component of membrane [GO:0016021]	G protein-coupled receptor activity [GO:0004930]		IPR001828;IPR000337;IPR017978;IPR028082;	PF00003;PF01094;
572	NODE_38864_length_1748_cov_903.363155_g19008_i0_297_1748_-	-0.247733	1.22586	0.00636749	1.4736	0.000749072	NA	NA	NA	NA	NA	NA	NA	NA	NA	NA	NA	NA	NA
573	NODE_38923_length_1746_cov_387.190925_g19041_i0_101_1189_+	0.0407205	3.06534	4.79e-07	3.02462	1.37e-07	NA	NA	NA	NA	NA	NA	NA	NA	NA	NA	NA	NA	NA
574	NODE_39023_length_1742_cov_152.676314_g19095_i0_56_1627_-	0.767346	2.89556	0.000231349	2.12821	0.000492986	A0A6J8CRC1	A0A6J8CRC1_MYTCO	Uncharacterized protein	MCOR_32257	Mytilus coruscus (Sea mussel)	485	GO:0016829; GO:0017009	protein-phycocyanobilin linkage [GO:0017009]		lyase activity [GO:0016829]		IPR010404;IPR038672;	PF06206;
575	NODE_3908_length_5525_cov_313.481556_g2117_i0_1_5244_-	0.0835428	0.942554	0.0036149	0.859012	0.00741013	A0A6J8D4K9	A0A6J8D4K9_MYTCO	Uncharacterized protein	MCOR_36184	Mytilus coruscus (Sea mussel)	1395
576	NODE_39305_length_1732_cov_348.032680_g19233_i0_153_1732_+	-0.137397	2.62231	0.000130368	2.75971	3.17e-05	A0A6J8DHN1	A0A6J8DHN1_MYTCO	RB1CC1	MCOR_40984	Mytilus coruscus (Sea mussel)	1592	GO:0000045; GO:0000422	autophagosome assembly [GO:0000045]; autophagy of mitochondrion [GO:0000422]				IPR040040;IPR019460;	PF10377;
577	NODE_3933_length_5512_cov_215.148819_g2121_i1_4235_5512_-	-0.084175	0.856971	0.00505215	0.941146	0.00123758	A0A6J8D2S7	A0A6J8D2S7_MYTCO	CCDC6	MCOR_36180	Mytilus coruscus (Sea mussel)	412						IPR019152;	PF09755;
578	NODE_39389_length_1729_cov_7606.269048_g4814_i7_1_1481_+	0.654988	2.60908	0.00690211	1.95409	0.0372508	A0A6J8AF19	A0A6J8AF19_MYTCO	VWFA domain-containing protein	MCOR_7240	Mytilus coruscus (Sea mussel)	434						IPR002035;IPR036465;	PF00092;
579	NODE_39773_length_1715_cov_129.753902_g19471_i0_13_1680_+	0.506872	2.12821	0.000133367	1.62134	0.000669236	A0A6J8A5B6	A0A6J8A5B6_MYTCO	MFS domain-containing protein	MCOR_3790	Mytilus coruscus (Sea mussel)	501	GO:0016021; GO:0022857		integral component of membrane [GO:0016021]	transmembrane transporter activity [GO:0022857]		IPR020846;IPR005828;IPR036259;	PF00083;
580	NODE_39834_length_1713_cov_1029.057091_g19504_i0_508_1713_-	0.45975	1.30876	0.000178443	0.849007	0.0144981	A0A6J8D912	A0A6J8D912_MYTCO	Octopine dehydrogenase,Opine dehydrogenase,Tauropine dehydrogenase	MCOR_37994	Mytilus coruscus (Sea mussel)	404	GO:0016021; GO:0016491		integral component of membrane [GO:0016021]	oxidoreductase activity [GO:0016491]		IPR008927;IPR013328;IPR036291;IPR003421;	PF02317;
581	NODE_40352_length_1695_cov_14948.941069_g14381_i5_412_1695_-	-0.156057	0.856642	0.0423019	1.0127	0.0109753	A0A6J8CG38	A0A6J8CG38_MYTCO	Calreticulin	MCOR_28802	Mytilus coruscus (Sea mussel)	413	GO:0005509; GO:0005788; GO:0006457; GO:0051082	protein folding [GO:0006457]	endoplasmic reticulum lumen [GO:0005788]	calcium ion binding [GO:0005509]; unfolded protein binding [GO:0051082]		IPR001580;IPR018124;IPR009169;IPR009033;IPR013320;	PF00262;
582	NODE_4036_length_5470_cov_1177.121933_g2157_i1_183_1228_+	-0.150521	1.03075	0.00380775	1.18127	0.000599837	A0A6J8CD26	A0A6J8CD26_MYTCO	Uncharacterized protein	MCOR_28006	Mytilus coruscus (Sea mussel)	200
583	NODE_403_length_9981_cov_159.812223_g62_i1_1777_9855_-	-0.556453	1.14857	0.00399279	1.70502	3.09e-05	A0A6J8CXT2	A0A6J8CXT2_MYTCO	eIF-2-alpha kinase activator GCN1,Protein ILITYHIA	MCOR_34492	Mytilus coruscus (Sea mussel)	2683	GO:0006417; GO:0016301; GO:0019887; GO:0019901; GO:0033674; GO:0043022	positive regulation of kinase activity [GO:0033674]; regulation of translation [GO:0006417]		kinase activity [GO:0016301]; protein kinase binding [GO:0019901]; protein kinase regulator activity [GO:0019887]; ribosome binding [GO:0043022]		IPR011989;IPR016024;IPR033173;IPR000357;IPR021133;IPR034085;	PF02985;
584	NODE_40494_length_1691_cov_184.869671_g19852_i0_61_1691_+	-0.111309	1.26197	0.000823482	1.37327	0.000114041	A0A6J8BFN1	A0A6J8BFN1_MYTCO	Uncharacterized protein	MCOR_18390	Mytilus coruscus (Sea mussel)	1066						IPR026135;
585	NODE_40582_length_1688_cov_248.960952_g6255_i3_1_1153_+	0.106423	1.27956	0.000586258	1.17314	0.000879761	A0A6J8DTE5	A0A6J8DTE5_MYTCO	SLC35B1	MCOR_44143	Mytilus coruscus (Sea mussel)	343	GO:0016021; GO:0055085	transmembrane transport [GO:0055085]	integral component of membrane [GO:0016021]			IPR013657;	PF08449;
586	NODE_40666_length_1685_cov_279.072127_g19935_i0_238_936_+	-0.348567	2.95923	2.08e-05	3.3078	2.51e-06	NA	NA	NA	NA	NA	NA	NA	NA	NA	NA	NA	NA	NA
587	NODE_4075_length_5454_cov_594.667900_g2192_i0_1_1732_+	-0.221343	1.34585	0.00082646	1.56719	8.29e-05	A0A6J8C5R0	A0A6J8C5R0_MYTCO	TNFAIP3 (EC 3.4.19.12)	MCOR_25930	Mytilus coruscus (Sea mussel)	1033	GO:0003677; GO:0004843; GO:0005634; GO:0005737; GO:0008270; GO:0016567; GO:0016579	protein deubiquitination [GO:0016579]; protein ubiquitination [GO:0016567]	cytoplasm [GO:0005737]; nucleus [GO:0005634]	DNA binding [GO:0003677]; thiol-dependent ubiquitin-specific protease activity [GO:0004843]; zinc ion binding [GO:0008270]		IPR033478;IPR003323;IPR002653;	PF02338;PF01754;
588	NODE_40797_length_1681_cov_44.782475_g20007_i0_60_1094_+	-0.00677846	1.14239	0.0396286	1.14917	0.0260224	A0A2T7PKX2	A0A2T7PKX2_POMCA	Uncharacterized protein	C0Q70_05343	Pomacea canaliculata (Golden apple snail)	358	GO:0016021; GO:0055085	transmembrane transport [GO:0055085]	integral component of membrane [GO:0016021]			IPR002067;IPR018108;IPR023395;	PF00153;
589	NODE_40882_length_1678_cov_717.531614_g20052_i0_1_1678_+	-0.092087	1.18036	0.000333333	1.27245	8.55e-05	A0A6J8BDW2	A0A6J8BDW2_MYTCO	ZFR	MCOR_16241	Mytilus coruscus (Sea mussel)	944	GO:0003676; GO:0008270			nucleic acid binding [GO:0003676]; zinc ion binding [GO:0008270]		IPR006561;IPR003604;IPR043519;IPR036236;IPR013087;	PF07528;
590	NODE_40972_length_1675_cov_9443.939114_g8883_i1_849_1535_-	-0.0499327	0.635853	0.0439661	0.685785	0.0192422	A0A6J8D0D8	A0A6J8D0D8_MYTCO	Uncharacterized protein	MCOR_35378	Mytilus coruscus (Sea mussel)	230	GO:0006915; GO:0042981	apoptotic process [GO:0006915]; regulation of apoptotic process [GO:0042981]			cd06845;	IPR002475;IPR020726;IPR036834;IPR026298;	PF00452;
591	NODE_41196_length_1667_cov_504.566131_g10826_i1_509_1667_-	0.128908	1.09105	3.29e-05	0.962142	0.000113054	A0A210QG68	A0A210QG68_MIZYE	Heterogeneous nuclear ribonucleoprotein K	KP79_PYT15013	Mizuhopecten yessoensis (Japanese scallop) (Patinopecten yessoensis)	485	GO:0003723			RNA binding [GO:0003723]		IPR004087;IPR004088;IPR036612;	PF00013;
593	NODE_41327_length_1663_cov_1078.254647_g20279_i0_212_1663_-	0.158145	1.44501	1.58e-05	1.28686	3.52e-05	V4BJ51	V4BJ51_LOTGI	HECT domain-containing protein	LOTGIDRAFT_206850	Lottia gigantea (Giant owl limpet)	513	GO:0004842			ubiquitin-protein transferase activity [GO:0004842]	cd00078;	IPR000569;IPR035983;	PF00632;
594	NODE_41502_length_1657_cov_1877.572761_g20365_i0_1_1657_+	-0.643791	1.57044	0.00267779	2.21423	4.38e-05	A0A6J8E2L0	A0A6J8E2L0_MYTCO	Uncharacterized protein	MCOR_47176	Mytilus coruscus (Sea mussel)	1353	GO:0005509; GO:0005886; GO:0007156; GO:0016021	homophilic cell adhesion via plasma membrane adhesion molecules [GO:0007156]	integral component of membrane [GO:0016021]; plasma membrane [GO:0005886]	calcium ion binding [GO:0005509]		IPR002126;IPR015919;IPR020894;	PF00028;
595	NODE_41630_length_1653_cov_275.930798_g20425_i0_878_1265_+	-0.213388	3.58127	0.000188502	3.79466	8.66e-05	A0A6J8EYH0	A0A6J8EYH0_MYTCO	BIRC2_3	MCOR_57501	Mytilus coruscus (Sea mussel)	328						IPR001370;	PF00653;
596	NODE_4163_length_5414_cov_310.015284_g2235_i0_1_3049_+	0.0300192	1.43537	0.00114692	1.40535	0.000932001	A0A6J8D5Y2	A0A6J8D5Y2_MYTCO	DNA topoisomerase I (EC 5.6.2.1) (DNA topoisomerase 1)	MCOR_36993	Mytilus coruscus (Sea mussel)	1089	GO:0003677; GO:0003917; GO:0005694; GO:0006265	DNA topological change [GO:0006265]	chromosome [GO:0005694]	DNA binding [GO:0003677]; DNA topoisomerase type I (single strand cut, ATP-independent) activity [GO:0003917]	cd00659;	IPR011010;IPR013034;IPR013030;IPR001631;IPR018521;IPR025834;IPR014711;IPR014727;IPR013500;IPR008336;IPR036202;IPR013499;	PF14370;PF01028;PF02919;
597	NODE_41661_length_1652_cov_255.373051_g15150_i1_1_715_+	-0.100399	0.820268	0.0371402	0.920667	0.0113139	A0A0L8I198	A0A0L8I198_OCTBM	Ras-related protein Rab-14	OCBIM_22039192mg	Octopus bimaculoides (California two-spotted octopus)	214	GO:0000139; GO:0003924; GO:0005525; GO:0005802; GO:0005829; GO:0006895; GO:0031901; GO:0032456; GO:0042742; GO:0045335; GO:0055037; GO:0090382	defense response to bacterium [GO:0042742]; endocytic recycling [GO:0032456]; Golgi to endosome transport [GO:0006895]; phagosome maturation [GO:0090382]	cytosol [GO:0005829]; early endosome membrane [GO:0031901]; Golgi membrane [GO:0000139]; phagocytic vesicle [GO:0045335]; recycling endosome [GO:0055037]; trans-Golgi network [GO:0005802]	GTPase activity [GO:0003924]; GTP binding [GO:0005525]	cd04122;	IPR027417;IPR030702;IPR005225;IPR001806;	PF00071;
598	NODE_41797_length_1647_cov_1509.270964_g5460_i5_1_834_+	-0.24572	1.97247	0.0218998	2.21819	0.00596996	A0A6J8BLF7	A0A6J8BLF7_MYTCO	Eukaryotic elongation factor 2 kinase (EC 2.7.11.20)	MCOR_19867	Mytilus coruscus (Sea mussel)	686	GO:0004686; GO:0005509; GO:0005516; GO:0005524			ATP binding [GO:0005524]; calcium ion binding [GO:0005509]; calmodulin binding [GO:0005516]; elongation factor-2 kinase activity [GO:0004686]		IPR017400;IPR011009;IPR004166;IPR011990;	PF02816;
599	NODE_41907_length_1643_cov_2024.420326_g17920_i1_697_1643_-	-0.102328	0.851635	0.0175205	0.953964	0.00505358	A0A6J8C0Z3	A0A6J8C0Z3_MYTCO	Tetraspanin	MCOR_24461	Mytilus coruscus (Sea mussel)	247	GO:0016021		integral component of membrane [GO:0016021]			IPR000301;IPR018499;IPR008952;	PF00335;
600	NODE_41908_length_1643_cov_611.944793_g20571_i0_1_934_+	0.29214	2.71287	0.0194904	2.42073	0.0160563	A0A3R5TQI8	A0A3R5TQI8_MYTGA	Uncharacterized protein (Fragment)	AM593_01707	Mytilus galloprovincialis (Mediterranean mussel)	271	GO:0016021		integral component of membrane [GO:0016021]
601	NODE_41941_length_1642_cov_368.580038_g20589_i0_1_1642_+	0.418714	1.86506	0.0039747	1.44635	0.0210133	A0A6J8CM20	A0A6J8CM20_MYTCO	Death domain-containing protein	MCOR_31116	Mytilus coruscus (Sea mussel)	705	GO:0007165	signal transduction [GO:0007165]				IPR011029;IPR000488;
602	NODE_41994_length_1640_cov_911.988686_g17384_i2_55_1640_-	0.0428148	2.71137	0.000498551	2.66855	0.000218024	NA	NA	NA	NA	NA	NA	NA	NA	NA	NA	NA	NA	NA
603	NODE_42185_length_1634_cov_160771.028391_g20723_i0_1_1634_+	-0.0583967	1.78019	0.000223092	1.83859	8.73e-05	A5Y8F9	A5Y8F9_PERVI	Heat shock protein 71		Perna viridis (Asian green mussel) (Mytilus viridis)	655	GO:0005524			ATP binding [GO:0005524]		IPR043129;IPR018181;IPR029048;IPR029047;IPR013126;	PF00012;
604	NODE_4226_length_5387_cov_200.118396_g1475_i1_1395_4649_-	0.40896	3.41581	0.00659278	3.00685	0.00303248	A0A6J8AV85	A0A6J8AV85_MYTCO	SEMA5	MCOR_10763	Mytilus coruscus (Sea mussel)	2075	GO:0016021; GO:0030154; GO:0030215	cell differentiation [GO:0030154]	integral component of membrane [GO:0016021]	semaphorin receptor binding [GO:0030215]		IPR016201;IPR001627;IPR036352;IPR027231;IPR000884;IPR036383;IPR015943;	PF01403;PF00090;
605	NODE_42340_length_1629_cov_398.814557_g20806_i0_1_1553_-	0.137362	3.00319	3.17e-05	2.86583	3.01e-05	NA	NA	NA	NA	NA	NA	NA	NA	NA	NA	NA	NA	NA
606	NODE_42393_length_1627_cov_2874.184411_g3685_i3_951_1627_-	-0.366689	2.23392	0.000596914	2.60061	7.04e-05	A0A6J8DUX3	A0A6J8DUX3_MYTCO	AQP4	MCOR_45355	Mytilus coruscus (Sea mussel)	296	GO:0015267; GO:0016021		integral component of membrane [GO:0016021]	channel activity [GO:0015267]	cd00333;	IPR023271;IPR034294;IPR000425;	PF00230;
607	NODE_42476_length_1625_cov_227.142132_g20882_i0_1_603_+	0.203838	1.4928	0.00379509	1.28897	0.00532072	A0A6J8DR23	A0A6J8DR23_MYTCO	AKAP1	MCOR_43297	Mytilus coruscus (Sea mussel)	707	GO:0003723; GO:0005739; GO:0010738; GO:0016021; GO:0034237	regulation of protein kinase A signaling [GO:0010738]	integral component of membrane [GO:0016021]; mitochondrion [GO:0005739]	protein kinase A regulatory subunit binding [GO:0034237]; RNA binding [GO:0003723]		IPR033104;IPR004087;IPR004088;IPR036612;IPR035437;IPR002999;	PF00013;PF00567;
608	NODE_42482_length_1625_cov_101.366751_g20887_i0_209_1366_-	-0.212293	1.31232	0.0034462	1.52461	0.000853056	A0A6J8BNP8	A0A6J8BNP8_MYTCO	Arrestin_C domain-containing protein	MCOR_20551	Mytilus coruscus (Sea mussel)	324						IPR011021;IPR014752;IPR011022;IPR014756;	PF00339;
609	NODE_4254_length_5377_cov_185.791667_g2273_i0_2798_5218_-	-0.372389	1.29436	0.00117579	1.66675	4.67e-05	A0A6J8DSE9	A0A6J8DSE9_MYTCO	TBK1 (EC 2.7.11.10)	MCOR_43367	Mytilus coruscus (Sea mussel)	815	GO:0005524; GO:0008384			ATP binding [GO:0005524]; IkappaB kinase activity [GO:0008384]		IPR011009;IPR000719;IPR017441;IPR041309;	PF00069;PF18394;
610	NODE_42593_length_1621_cov_801.795165_g20944_i0_1_1589_-	-0.130596	1.23218	0.0206671	1.36277	0.00692109	A0A6J8A8H3	A0A6J8A8H3_MYTCO	ZC3H11	MCOR_4471	Mytilus coruscus (Sea mussel)	1098	GO:0046872			metal ion binding [GO:0046872]		IPR041686;IPR000571;	PF15663;
611	NODE_42658_length_1619_cov_945.139490_g20980_i0_1_1619_+	-0.324013	1.09151	0.00247518	1.41552	7.29e-05	A0A6J8B170	A0A6J8B170_MYTCO	Trinucleotide repeat-containing gene 18 protein,BAH and coiled-coil domain-containing protein 1,Protein winged eye	MCOR_12690	Mytilus coruscus (Sea mussel)	2235	GO:0003677; GO:0003682			chromatin binding [GO:0003682]; DNA binding [GO:0003677]		IPR017956;IPR001025;IPR043151;
612	NODE_426_length_9883_cov_136.572910_g288_i0_113_9883_+	-0.497532	0.883002	0.0187756	1.38053	0.000114048	NA	NA	NA	NA	NA	NA	NA	NA	NA	NA	NA	NA	NA
613	NODE_42791_length_1614_cov_281.748243_g21046_i0_597_1614_+	0.271916	1.76258	0.00378192	1.49067	0.0117586	NA	NA	NA	NA	NA	NA	NA	NA	NA	NA	NA	NA	NA
614	NODE_42888_length_1611_cov_190.301536_g1282_i9_573_1285_-	-0.195791	1.3701	0.0190847	1.56589	0.00420301	A0A6J8CN86	A0A6J8CN86_MYTCO	MRAS	MCOR_31875	Mytilus coruscus (Sea mussel)	193	GO:0003924; GO:0005525; GO:0007165; GO:0016020	signal transduction [GO:0007165]	membrane [GO:0016020]	GTPase activity [GO:0003924]; GTP binding [GO:0005525]		IPR027417;IPR005225;IPR001806;IPR020849;	PF00071;
615	NODE_42947_length_1609_cov_1421.216667_g21121_i0_153_1226_+	0.102325	0.852743	0.00538022	0.750418	0.0147188	A0A6J8CAV3	A0A6J8CAV3_MYTCO	IST1 homolog	MCOR_27441	Mytilus coruscus (Sea mussel)	359	GO:0015031	protein transport [GO:0015031]				IPR005061;IPR042277;	PF03398;
616	NODE_43217_length_1600_cov_2558.061251_g13420_i1_1_1475_-	0.0224078	4.5632	1.34e-06	4.5408	4.76e-07	A0A6J8B610	A0A6J8B610_MYTCO	STIP1	MCOR_14643	Mytilus coruscus (Sea mussel)	557						IPR041243;IPR006636;IPR013026;IPR011990;IPR001440;IPR019734;	PF17830;PF00515;PF13181;
617	NODE_4330_length_5346_cov_195.770814_g1805_i2_165_3275_+	0.0175513	0.850446	0.00940989	0.832894	0.00870431	NA	NA	NA	NA	NA	NA	NA	NA	NA	NA	NA	NA	NA
618	NODE_43465_length_1591_cov_471.652399_g21365_i0_1092_1591_-	0.0739078	0.969639	0.0184308	0.895732	0.0187289	K1QLL7	K1QLL7_CRAGI	Microtubule-associated proteins 1A/1B light chain 3C	CGI_10020484	Crassostrea gigas (Pacific oyster) (Crassostrea angulata)	127	GO:0006914; GO:0016020	autophagy [GO:0006914]	membrane [GO:0016020]			IPR004241;IPR027731;IPR029071;	PF02991;
619	NODE_43585_length_1587_cov_854.969441_g21433_i0_1_1587_+	-0.0641597	1.29628	5.95e-05	1.36044	1.58e-05	NA	NA	NA	NA	NA	NA	NA	NA	NA	NA	NA	NA	NA
620	NODE_43975_length_1575_cov_391.982962_g21638_i0_1_578_+	-0.0900738	0.742307	0.0398462	0.832381	0.00832491	A0A6J8D791	A0A6J8D791_MYTCO	SEC24	MCOR_36931	Mytilus coruscus (Sea mussel)	1161	GO:0005789; GO:0006886; GO:0006888; GO:0008270; GO:0030127	endoplasmic reticulum to Golgi vesicle-mediated transport [GO:0006888]; intracellular protein transport [GO:0006886]	COPII vesicle coat [GO:0030127]; endoplasmic reticulum membrane [GO:0005789]	zinc ion binding [GO:0008270]	cd01479;	IPR029006;IPR007123;IPR036180;IPR006900;IPR036175;IPR006896;IPR012990;IPR041742;IPR036465;IPR006895;IPR036174;	PF00626;PF08033;PF04815;PF04811;PF04810;
621	NODE_44166_length_1569_cov_755.425658_g21737_i0_42_1325_+	0.487809	2.00604	0.00109947	1.51823	0.00888378	A0A6J8C4U9	A0A6J8C4U9_MYTCO	Mitochondria-eating protein (Spermatogenesis-associated protein 18)	MCOR_25618	Mytilus coruscus (Sea mussel)	453	GO:0005741; GO:0035694	mitochondrial protein catabolic process [GO:0035694]	mitochondrial outer membrane [GO:0005741]			IPR026169;IPR031981;	PF16026;
622	NODE_4426_length_5305_cov_42.001903_g2361_i0_2118_4443_+	-0.0543243	0.884291	0.00891364	0.938615	0.00598948	NA	NA	NA	NA	NA	NA	NA	NA	NA	NA	NA	NA	NA
623	NODE_44299_length_1565_cov_173.949208_g21798_i0_291_1406_-	-0.838936	2.39721	0.000233921	3.23615	1.77e-06	A0A6J8EU88	A0A6J8EU88_MYTCO	RING-type domain-containing protein	MCOR_56069	Mytilus coruscus (Sea mussel)	303	GO:0046872			metal ion binding [GO:0046872]		IPR001841;IPR013083;
624	NODE_4429_length_5304_cov_205.605138_g2363_i0_1_2994_-	-2.03284	4.83632	0.0431769	6.86916	0.00396883	A0A6J8AJI5	A0A6J8AJI5_MYTCO	EML1_2	MCOR_7415	Mytilus coruscus (Sea mussel)	1058	GO:0035556	intracellular signal transduction [GO:0035556]				IPR003533;IPR036572;IPR005108;IPR011047;IPR015943;IPR001680;IPR017986;	PF03607;PF03451;PF00400;
625	NODE_44327_length_1564_cov_392.233003_g21812_i0_511_1564_-	-0.340369	3.05301	0.00176521	3.39338	0.000306532	A0A6J8CBZ3	A0A6J8CBZ3_MYTCO	OAS (EC 2.7.7.84)	MCOR_28774	Mytilus coruscus (Sea mussel)	351	GO:0001730; GO:0003725; GO:0051607	defense response to virus [GO:0051607]		2'-5'-oligoadenylate synthetase activity [GO:0001730]; double-stranded RNA binding [GO:0003725]		IPR018952;IPR038121;IPR026774;IPR043519;	PF10421;
626	NODE_44360_length_1563_cov_352.816380_g21828_i0_47_1180_+	1.20203	4.28554	8.88e-06	3.08351	0.00380476	A0A6J8CWS1	A0A6J8CWS1_MYTCO	Uncharacterized protein	MCOR_35093	Mytilus coruscus (Sea mussel)	354	GO:0003924; GO:0005525; GO:0007165; GO:0016020	signal transduction [GO:0007165]	membrane [GO:0016020]	GTPase activity [GO:0003924]; GTP binding [GO:0005525]		IPR027417;IPR001806;IPR020849;	PF00071;
627	NODE_44378_length_1562_cov_926.140780_g21841_i0_1038_1562_-	-0.214434	1.21924	0.00765632	1.43368	0.00111815	A0A6J8BU17	A0A6J8BU17_MYTCO	Uncharacterized protein C6orf106 homolog,Uncharacterized protein C6orf106	MCOR_22799	Mytilus coruscus (Sea mussel)	275					cd14947;cd14349;	IPR039517;IPR013783;IPR032350;IPR009060;	PF16158;
628	NODE_4447_length_5295_cov_60.456348_g919_i3_396_2722_+	0.144482	1.39279	0.0357599	1.2483	0.0397287	NA	NA	NA	NA	NA	NA	NA	NA	NA	NA	NA	NA	NA
629	NODE_44480_length_1559_cov_346.525166_g21607_i1_1_493_+	-0.527677	1.54226	0.0250014	2.06994	0.00133207	A0A6J8A6F2	A0A6J8A6F2_MYTCO	Uncharacterized protein	MCOR_4158	Mytilus coruscus (Sea mussel)	536						IPR011044;IPR015943;
630	NODE_44569_length_1556_cov_4760.469144_g13793_i2_187_1397_+	-0.449634	1.47006	0.000136708	1.9197	2.35e-06	A0A210PJA7	A0A210PJA7_MIZYE	Cyclin-I	KP79_PYT20442	Mizuhopecten yessoensis (Japanese scallop) (Patinopecten yessoensis)	336	GO:0051726	regulation of cell cycle [GO:0051726]			cd00043;	IPR039361;IPR013763;IPR036915;IPR028856;IPR006671;	PF00134;
631	NODE_44618_length_1555_cov_353.700531_g11162_i4_412_1488_-	-1.64062	3.05936	0.000130368	4.69998	7.67e-07	NA	NA	NA	NA	NA	NA	NA	NA	NA	NA	NA	NA	NA
632	NODE_44656_length_1554_cov_554.643854_g12285_i2_1_761_-	0.872873	2.13762	0.000242328	1.26475	0.0191428	NA	NA	NA	NA	NA	NA	NA	NA	NA	NA	NA	NA	NA
633	NODE_4478_length_5279_cov_64.804398_g2390_i0_2033_3193_+	-0.295016	1.52378	0.00131682	1.81879	3.43e-05	A0A6J8DCW2	A0A6J8DCW2_MYTCO	AmzA (EC 3.4.-.-)	MCOR_38667	Mytilus coruscus (Sea mussel)	374	GO:0008237			metallopeptidase activity [GO:0008237]	cd11375;	IPR024079;IPR012962;	PF07998;
634	NODE_44889_length_1547_cov_699.661549_g3964_i1_148_1062_+	0.139416	0.874793	0.0112452	0.735377	0.0367565	A0A6J8CE59	A0A6J8CE59_MYTCO	TFIIA1	MCOR_28541	Mytilus coruscus (Sea mussel)	294	GO:0005672; GO:0006367	transcription initiation from RNA polymerase II promoter [GO:0006367]	transcription factor TFIIA complex [GO:0005672]			IPR016024;IPR004855;IPR009088;	PF03153;
635	NODE_44938_length_1546_cov_141.553774_g22136_i0_1_968_+	-0.07654	1.7518	0.00833872	1.82834	0.00375247	A0A6J8CX18	A0A6J8CX18_MYTCO	Metallophosphoesterase MPPED2,Metallophosphoesterase domain-containing protein 1,UPF0046 protein C25E10.12,UPF0046 protein T07D4.2	MCOR_34228	Mytilus coruscus (Sea mussel)	382	GO:0016787			hydrolase activity [GO:0016787]		IPR004843;IPR029052;	PF00149;
636	NODE_4509_length_5262_cov_191.481680_g2403_i0_1_1199_+	-0.112466	1.04404	0.00296792	1.15651	0.000686058	A0A6J8D4E9	A0A6J8D4E9_MYTCO	CREBZF	MCOR_36019	Mytilus coruscus (Sea mussel)	578	GO:0003700			DNA-binding transcription factor activity [GO:0003700]		IPR004827;IPR042567;
637	NODE_45171_length_1539_cov_646.405369_g22269_i0_131_556_+	-0.319016	1.60708	5.1e-05	1.92609	1.99e-06	NA	NA	NA	NA	NA	NA	NA	NA	NA	NA	NA	NA	NA
638	NODE_45272_length_1536_cov_380.332885_g22324_i0_1_1385_-	0.307664	1.63455	0.000930552	1.32689	0.00532072	A0A6J7ZVI8	A0A6J7ZVI8_MYTCO	PH domain-containing protein	MCOR_428	Mytilus coruscus (Sea mussel)	315	GO:0007165; GO:0035591	signal transduction [GO:0007165]		signaling adaptor activity [GO:0035591]		IPR011993;IPR001849;IPR015012;IPR036290;IPR030523;	PF00169;PF08916;
639	NODE_45298_length_1535_cov_711.831763_g22341_i0_409_1431_-	-0.223248	4.02257	0.000659497	4.24582	0.000123637	A0A6J8CI38	A0A6J8CI38_MYTCO	CHORDC1	MCOR_29275	Mytilus coruscus (Sea mussel)	324	GO:0046872			metal ion binding [GO:0046872]		IPR007051;IPR007052;IPR008978;	PF04968;PF04969;
640	NODE_45492_length_1530_cov_303.985145_g22436_i0_152_1072_+	0.0319841	1.33841	0.000359755	1.30643	0.00012656	A0A6J8EGE3	A0A6J8EGE3_MYTCO	Uncharacterized protein	MCOR_51718	Mytilus coruscus (Sea mussel)	341	GO:0016021		integral component of membrane [GO:0016021]
641	NODE_4570_length_5237_cov_159.244025_g2429_i0_2902_5153_-	-0.0106208	1.21088	0.00214112	1.2215	0.00104274	A0A210Q8D9	A0A210Q8D9_MIZYE	TBC1 domain family member 15	KP79_PYT07813	Mizuhopecten yessoensis (Japanese scallop) (Patinopecten yessoensis)	673						IPR000195;IPR035969;IPR021935;	PF12068;PF00566;
642	NODE_45999_length_1515_cov_178.011596_g22710_i0_1_479_+	-0.522235	1.17161	0.0278253	1.69384	0.000533539	A0A6J8DGW8	A0A6J8DGW8_MYTCO	Uncharacterized protein	MCOR_41319	Mytilus coruscus (Sea mussel)	312	GO:0016021		integral component of membrane [GO:0016021]
643	NODE_46043_length_1514_cov_267.614334_g22734_i0_1_989_+	-0.700327	1.64029	0.03645	2.34062	0.00217816	A0A6J8DK26	A0A6J8DK26_MYTCO	G_PROTEIN_RECEP_F1_2 domain-containing protein	MCOR_42287	Mytilus coruscus (Sea mussel)	424	GO:0004930; GO:0016021		integral component of membrane [GO:0016021]	G protein-coupled receptor activity [GO:0004930]		IPR000276;IPR017452;	PF00001;
644	NODE_46111_length_1512_cov_1020.784689_g13918_i1_767_1286_-	0.672846	2.87258	0.000210824	2.19974	0.000509029	NA	NA	NA	NA	NA	NA	NA	NA	NA	NA	NA	NA	NA
645	NODE_46312_length_1506_cov_1293.221002_g22876_i0_1_1142_+	-0.461144	2.18483	3.9e-06	2.64598	3.16e-07	A0A6J8B693	A0A6J8B693_MYTCO	Uncharacterized protein	MCOR_14723	Mytilus coruscus (Sea mussel)	340						IPR002068;IPR001436;IPR008978;	PF00011;
646	NODE_46330_length_1506_cov_80.580645_g22883_i0_95_988_+	-0.0288274	1.28513	0.00718958	1.31396	0.00302997	A0A6J8A0J1	A0A6J8A0J1_MYTCO	Uncharacterized protein	MCOR_2841	Mytilus coruscus (Sea mussel)	287	GO:0006633; GO:0016790	fatty acid biosynthetic process [GO:0006633]		thiolester hydrolase activity [GO:0016790]		IPR002864;IPR029069;	PF01643;
647	NODE_46479_length_1501_cov_214.423554_g22383_i2_680_1501_-	-0.233745	0.944931	0.0284223	1.17868	0.00159786	A0A6J8DFB1	A0A6J8DFB1_MYTCO	Inhibitor of growth protein	MCOR_40821	Mytilus coruscus (Sea mussel)	248	GO:0008285; GO:0016573; GO:0046872; GO:0070776	histone acetylation [GO:0016573]; negative regulation of cell population proliferation [GO:0008285]	MOZ/MORF histone acetyltransferase complex [GO:0070776]	metal ion binding [GO:0046872]		IPR028638;IPR028651;IPR024610;IPR019786;IPR011011;IPR001965;IPR019787;IPR013083;	PF12998;
648	NODE_46972_length_1487_cov_261.341446_g22940_i1_1_1404_-	-0.460641	2.12636	0.000941299	2.587	4.38e-05	A0A6J8D250	A0A6J8D250_MYTCO	Uncharacterized membrane protein F35D11.3,Transmembrane and coiled-coil domain-containing protein 4	MCOR_35320	Mytilus coruscus (Sea mussel)	753	GO:0016021		integral component of membrane [GO:0016021]			IPR029058;IPR007941;	PF05277;
649	NODE_47100_length_1483_cov_969.556485_g23269_i0_286_1234_-	0.380689	3.6866	0.00317614	3.30591	0.000705834	A0A6J8DM55	A0A6J8DM55_MYTCO	PrdX deacylase domain-containing protein 1	MCOR_42031	Mytilus coruscus (Sea mussel)	285	GO:0002161			aminoacyl-tRNA editing activity [GO:0002161]		IPR040285;IPR036754;IPR007214;	PF04073;
650	NODE_47363_length_1475_cov_195.049088_g22306_i1_293_835_+	-0.682104	0.927996	0.0403299	1.6101	6.52e-05	A0A210QCV0	A0A210QCV0_MIZYE	Transmembrane protein 196	KP79_PYT10353	Mizuhopecten yessoensis (Japanese scallop) (Patinopecten yessoensis)	179	GO:0016021		integral component of membrane [GO:0016021]			IPR007237;IPR037661;	PF04103;
651	NODE_47364_length_1475_cov_170.113604_g23410_i0_275_1303_+	0.48509	1.57446	0.000549214	1.08937	0.015513	A0A6J8A0P8	A0A6J8A0P8_MYTCO	Uncharacterized protein	MCOR_2042	Mytilus coruscus (Sea mussel)	341	GO:0003924; GO:0005525; GO:0007165; GO:0016020	signal transduction [GO:0007165]	membrane [GO:0016020]	GTPase activity [GO:0003924]; GTP binding [GO:0005525]		IPR027417;IPR001806;IPR020849;	PF00071;
652	NODE_4742_length_5173_cov_462.238290_g2501_i0_91_2878_+	-0.413684	2.67092	0.00169005	3.08461	0.000177466	A0A210PUW3	A0A210PUW3_MIZYE	Serine/threonine-protein phosphatase (EC 3.1.3.16)	KP79_PYT16776	Mizuhopecten yessoensis (Japanese scallop) (Patinopecten yessoensis)	802	GO:0005509; GO:0106306; GO:0106307			calcium ion binding [GO:0005509]; protein serine phosphatase activity [GO:0106306]; protein threonine phosphatase activity [GO:0106307]		IPR004843;IPR011992;IPR018247;IPR002048;IPR029052;IPR015797;IPR006186;	PF00149;
653	NODE_47512_length_1470_cov_833.908515_g19708_i2_213_1470_+	-0.164868	2.94528	3.42e-05	3.11015	7.24e-06	A0A210PMW5	A0A210PMW5_MIZYE	RuvB-like helicase (EC 3.6.4.12)	KP79_PYT12091	Mizuhopecten yessoensis (Japanese scallop) (Patinopecten yessoensis)	456	GO:0005524; GO:0031011; GO:0035267; GO:0043139; GO:0097255		Ino80 complex [GO:0031011]; NuA4 histone acetyltransferase complex [GO:0035267]; R2TP complex [GO:0097255]	5'-3' DNA helicase activity [GO:0043139]; ATP binding [GO:0005524]		IPR003593;IPR027417;IPR027238;IPR041048;IPR037938;IPR010339;	PF06068;PF17856;
654	NODE_47584_length_1468_cov_3909.185342_g23519_i0_1125_1468_-	-0.612985	5.96366	0.00388337	6.57665	0.000774406	NA	NA	NA	NA	NA	NA	NA	NA	NA	NA	NA	NA	NA
655	NODE_47621_length_1467_cov_460.552186_g23539_i0_192_1229_-	-0.146971	1.46681	0.000179809	1.61378	2.49e-05	A0A6J8DCT1	A0A6J8DCT1_MYTCO	Uncharacterized protein	MCOR_39144	Mytilus coruscus (Sea mussel)	437						IPR001370;
656	NODE_4766_length_5164_cov_1571.282502_g1355_i4_277_2099_+	0.44552	2.09826	0.000185271	1.65274	0.00157475	A0A6J8EC11	A0A6J8EC11_MYTCO	Phosphotransferase (EC 2.7.1.-)	MCOR_50309	Mytilus coruscus (Sea mussel)	535	GO:0001678; GO:0004396; GO:0005524; GO:0005536; GO:0006096; GO:0019318	cellular glucose homeostasis [GO:0001678]; glycolytic process [GO:0006096]; hexose metabolic process [GO:0019318]		ATP binding [GO:0005524]; glucose binding [GO:0005536]; hexokinase activity [GO:0004396]		IPR043129;IPR001312;IPR019807;IPR022673;IPR022672;	PF00349;PF03727;
657	NODE_4768_length_5162_cov_813.728731_g2515_i0_169_5080_+	-0.387211	1.03382	0.00378192	1.42104	6.21e-05	A0A6J8D8B2	A0A6J8D8B2_MYTCO	Uncharacterized protein	MCOR_37762	Mytilus coruscus (Sea mussel)	1576	GO:0004386; GO:0005524; GO:0006338; GO:0006355; GO:0016514; GO:0042393	chromatin remodeling [GO:0006338]; regulation of transcription, DNA-templated [GO:0006355]	SWI/SNF complex [GO:0016514]	ATP binding [GO:0005524]; helicase activity [GO:0004386]; histone binding [GO:0042393]		IPR006576;IPR037259;IPR001487;IPR036427;IPR018359;IPR014978;IPR014001;IPR001650;IPR014012;IPR027417;IPR030088;IPR029295;IPR038718;IPR000330;	PF07533;PF00439;PF07529;PF08880;PF14619;PF00176;
658	NODE_4770_length_5161_cov_612.464789_g2365_i1_2927_5161_-	-0.204796	0.655311	0.0155388	0.860107	0.000453732	A0A140H121	A0A140H121_MYTGA	GW182		Mytilus galloprovincialis (Mediterranean mussel)	1274	GO:0003676			nucleic acid binding [GO:0003676]		IPR026805;IPR012677;IPR035979;IPR000504;IPR015940;IPR009060;	PF12938;PF00076;
659	NODE_480_length_9631_cov_207.511793_g317_i0_88_6189_+	0.117651	0.898154	0.00531277	0.780503	0.0156404	A0A6J8E064	A0A6J8E064_MYTCO	Protein transport protein sec16	MCOR_46258	Mytilus coruscus (Sea mussel)	1213	GO:0000139; GO:0005783; GO:0006914; GO:0015031; GO:0048208	autophagy [GO:0006914]; COPII vesicle coating [GO:0048208]; protein transport [GO:0015031]	endoplasmic reticulum [GO:0005783]; Golgi membrane [GO:0000139]			IPR024298;IPR024880;IPR024340;	PF12932;PF12931;
660	NODE_4847_length_5135_cov_333.691899_g2557_i0_1040_4909_-	0.0936739	2.04634	0.00011396	1.95267	8.58e-05	A0A6J8APV8	A0A6J8APV8_MYTCO	GRM4	MCOR_10151	Mytilus coruscus (Sea mussel)	1188	GO:0004930; GO:0016021		integral component of membrane [GO:0016021]	G protein-coupled receptor activity [GO:0004930]		IPR001828;IPR000337;IPR028082;	PF01094;
661	NODE_48612_length_1438_cov_529.888409_g11593_i1_1_1438_-	0.226951	1.53813	0.000267316	1.31118	0.000751294	A0A6J8C658	A0A6J8C658_MYTCO	Scaffold attachment factor B2,SAFB-like transcription modulator,Scaffold attachment factor B1	MCOR_25312	Mytilus coruscus (Sea mussel)	1252	GO:0003723			RNA binding [GO:0003723]		IPR012677;IPR035979;IPR000504;IPR003034;IPR036361;	PF00076;PF02037;
662	NODE_48718_length_1435_cov_882.963925_g24143_i0_968_1435_-	-0.0283848	1.80178	0.00322717	1.83016	0.00167208	A0A6J8ASI1	A0A6J8ASI1_MYTCO	MAFF_G_K	MCOR_11107	Mytilus coruscus (Sea mussel)	160	GO:0003677; GO:0003700; GO:0005634		nucleus [GO:0005634]	DNA binding [GO:0003677]; DNA-binding transcription factor activity [GO:0003700]		IPR004827;IPR004826;IPR008917;IPR024874;	PF03131;
663	NODE_4880_length_5122_cov_179.614429_g2578_i0_706_1195_-	-0.589611	1.15797	0.0102173	1.74758	8.75e-05	A0A6J8CYA1	A0A6J8CYA1_MYTCO	BNIP3	MCOR_34726	Mytilus coruscus (Sea mussel)	167	GO:0005740; GO:0016021; GO:0043065	positive regulation of apoptotic process [GO:0043065]	integral component of membrane [GO:0016021]; mitochondrial envelope [GO:0005740]			IPR010548;	PF06553;
664	NODE_48867_length_1431_cov_1172.129522_g24230_i0_800_1431_-	-1.02285	2.84073	0.0169669	3.86358	0.00862684	A0A6J8ECN4	A0A6J8ECN4_MYTCO	VWFA domain-containing protein	MCOR_50950	Mytilus coruscus (Sea mussel)	344						IPR002035;IPR036465;	PF00092;
665	NODE_48874_length_1431_cov_250.250362_g24234_i0_1_1342_+	0.0619062	2.00909	0.0334179	1.94718	0.0184751	A0A6J8CMK6	A0A6J8CMK6_MYTCO	TIR domain-containing protein	MCOR_30804	Mytilus coruscus (Sea mussel)	758	GO:0002224; GO:0004888; GO:0006955; GO:0016021	immune response [GO:0006955]; toll-like receptor signaling pathway [GO:0002224]	integral component of membrane [GO:0016021]	transmembrane signaling receptor activity [GO:0004888]		IPR000483;IPR001611;IPR003591;IPR032675;IPR000157;IPR017241;IPR035897;	PF13855;PF01582;
666	NODE_489_length_9617_cov_178.923181_g321_i0_7273_9552_-	-0.370671	1.63192	0.00394927	2.00259	0.000303215	A0A6J8DAS3	A0A6J8DAS3_MYTCO	Meiosis-specific coiled-coil domain-containing protein MEIOC	MCOR_38748	Mytilus coruscus (Sea mussel)	762	GO:0051321	meiotic cell cycle [GO:0051321]				IPR027963;	PF15189;
667	NODE_49115_length_1424_cov_192.042909_g24369_i0_663_1424_-	-0.166319	1.11406	0.0321542	1.28038	0.00903351	A0A6J8BGB2	A0A6J8BGB2_MYTCO	GrpE protein homolog	MCOR_18452	Mytilus coruscus (Sea mussel)	232	GO:0000774; GO:0005759; GO:0006457; GO:0042803; GO:0051087	protein folding [GO:0006457]	mitochondrial matrix [GO:0005759]	adenyl-nucleotide exchange factor activity [GO:0000774]; chaperone binding [GO:0051087]; protein homodimerization activity [GO:0042803]	cd00446;	IPR000740;IPR013805;IPR009012;	PF01025;
668	NODE_49140_length_1423_cov_1424.266376_g22877_i1_1_1160_-	0.248397	1.85481	0.025738	1.60642	0.0485933	A0A6J8B1Q2	A0A6J8B1Q2_MYTCO	GPR139	MCOR_13651	Mytilus coruscus (Sea mussel)	307	GO:0004930; GO:0016021		integral component of membrane [GO:0016021]	G protein-coupled receptor activity [GO:0004930]		IPR000276;IPR017452;	PF00001;
669	NODE_4921_length_5106_cov_359.957880_g2600_i0_207_3965_+	0.273618	0.924536	0.000723783	0.650919	0.0245912	A0A6J8F1R6	A0A6J8F1R6_MYTCO	SIN3A	MCOR_57434	Mytilus coruscus (Sea mussel)	1329	GO:0003714; GO:0006355; GO:0016580	regulation of transcription, DNA-templated [GO:0006355]	Sin3 complex [GO:0016580]	transcription corepressor activity [GO:0003714]		IPR013194;IPR003822;IPR036600;IPR039774;IPR031693;IPR037969;	PF02671;PF08295;PF16879;
670	NODE_49260_length_1419_cov_1816.002190_g24450_i0_1_1419_-	-0.21932	2.53371	4.79e-07	2.75303	4.49e-08	A0A6J8EJ43	A0A6J8EJ43_MYTCO	DnaK	MCOR_52553	Mytilus coruscus (Sea mussel)	658	GO:0005524; GO:0006457; GO:0051082	protein folding [GO:0006457]		ATP binding [GO:0005524]; unfolded protein binding [GO:0051082]		IPR043129;IPR012725;IPR018181;IPR029048;IPR029047;IPR013126;	PF00012;
671	NODE_49349_length_1417_cov_327.013889_g24503_i0_1_846_+	1.17693	3.00927	0.00311483	1.83234	0.0208278	A0A6J7ZQR8	A0A6J7ZQR8_MYTCO	SH2 domain-containing protein	MCOR_21	Mytilus coruscus (Sea mussel)	340						IPR000980;IPR036860;	PF00017;
672	NODE_4938_length_5102_cov_62.859292_g2608_i0_1_2858_+	0.0553525	1.29894	0.000966915	1.24359	0.000588277	A0A6J8EL69	A0A6J8EL69_MYTCO	CNNM	MCOR_52551	Mytilus coruscus (Sea mussel)	941	GO:0016021		integral component of membrane [GO:0016021]			IPR000644;IPR002550;	PF01595;
673	NODE_4945_length_5099_cov_59.119406_g2612_i0_3121_4230_-	0.613721	2.47433	0.000626914	1.8606	0.0022512	A0A6J8D113	A0A6J8D113_MYTCO	Uncharacterized protein	MCOR_35614	Mytilus coruscus (Sea mussel)	375						IPR009003;IPR043504;
674	NODE_49738_length_1406_cov_439.746500_g24704_i0_219_752_+	-0.302852	2.2294	4.65e-05	2.53225	2.51e-06	A0A6J8AKA6	A0A6J8AKA6_MYTCO	UBQLN	MCOR_8783	Mytilus coruscus (Sea mussel)	580						IPR006636;IPR015940;IPR009060;IPR000626;IPR029071;	PF00240;
675	NODE_49775_length_1405_cov_173.025811_g24726_i0_1_945_+	-0.419317	1.38957	0.0106549	1.80889	0.00045706	A0A6J8D331	A0A6J8D331_MYTCO	Palmitoyltransferase (EC 2.3.1.225)	MCOR_36175	Mytilus coruscus (Sea mussel)	396	GO:0016021; GO:0019706		integral component of membrane [GO:0016021]	protein-cysteine S-palmitoyltransferase activity [GO:0019706]		IPR001594;	PF01529;
676	NODE_50140_length_1395_cov_461.870728_g24924_i0_1027_1395_-	0.0342019	2.90397	0.000714327	2.86977	0.000362244	A0A6J8AEC9	A0A6J8AEC9_MYTCO	Protein kinase domain-containing protein	MCOR_6918	Mytilus coruscus (Sea mussel)	367	GO:0004672; GO:0005524			ATP binding [GO:0005524]; protein kinase activity [GO:0004672]		IPR011009;IPR000719;IPR008271;	PF00069;
677	NODE_5015_length_5076_cov_708.830714_g2646_i0_986_4525_-	-0.381079	0.779312	0.033224	1.16039	0.000532929	A0A6J8BXK1	A0A6J8BXK1_MYTCO	HIPK (EC 2.7.11.1)	MCOR_23668	Mytilus coruscus (Sea mussel)	1195	GO:0005524; GO:0106310; GO:0106311			ATP binding [GO:0005524]; protein serine kinase activity [GO:0106310]; protein threonine kinase activity [GO:0106311]		IPR011009;IPR000719;IPR017441;IPR008271;	PF00069;
678	NODE_50173_length_1394_cov_1704.027509_g19251_i2_156_1394_+	0.201572	2.66195	0.00125105	2.46038	0.00160426	NA	NA	NA	NA	NA	NA	NA	NA	NA	NA	NA	NA	NA
679	NODE_5054_length_5065_cov_93.174841_g2671_i0_1_4727_+	0.0736224	0.75184	0.0156283	0.678217	0.0293365	A0A6J8D9K2	A0A6J8D9K2_MYTCO	Uncharacterized protein	MCOR_37861	Mytilus coruscus (Sea mussel)	1558	GO:0005524; GO:0016021; GO:0016887; GO:0042626		integral component of membrane [GO:0016021]	ATPase activity [GO:0016887]; ATPase-coupled transmembrane transporter activity [GO:0042626]; ATP binding [GO:0005524]		IPR003593;IPR011527;IPR036640;IPR003439;IPR017871;IPR005292;IPR027417;	PF00664;PF00005;
680	NODE_50558_length_1384_cov_521.556554_g23027_i1_80_934_+	0.80175	1.87878	0.00134857	1.07703	0.0492994	A0A6J8BSI2	A0A6J8BSI2_MYTCO	Uncharacterized protein	MCOR_21882	Mytilus coruscus (Sea mussel)	208	GO:0016021		integral component of membrane [GO:0016021]
681	NODE_50560_length_1384_cov_422.232210_g25149_i0_1091_1384_-	-0.477334	1.21051	0.0120959	1.68785	0.00021315	NA	NA	NA	NA	NA	NA	NA	NA	NA	NA	NA	NA	NA
682	NODE_5056_length_5064_cov_13070.897906_g2339_i1_1827_4397_+	-0.0832989	1.66004	9.3e-05	1.74334	2.25e-05	A0A6J7ZWW7	A0A6J7ZWW7_MYTCO	SEL1	MCOR_1044	Mytilus coruscus (Sea mussel)	1399	GO:0016021		integral component of membrane [GO:0016021]			IPR006597;IPR011990;	PF08238;
683	NODE_50725_length_1380_cov_194.782870_g25249_i0_125_1102_+	0.0105775	2.83968	0.0173272	2.8291	0.0206564	A0A6J8CB21	A0A6J8CB21_MYTCO	Uncharacterized protein	MCOR_28465	Mytilus coruscus (Sea mussel)	609						IPR008775;	PF05721;
684	NODE_50794_length_1378_cov_1434.355154_g4799_i3_1_809_+	0.609866	1.75346	0.000361697	1.1436	0.00786769	A0A6J8EGQ8	A0A6J8EGQ8_MYTCO	PHYH (EC 1.14.11.18)	MCOR_51292	Mytilus coruscus (Sea mussel)	327	GO:0048244			phytanoyl-CoA dioxygenase activity [GO:0048244]		IPR008775;	PF05721;
685	NODE_508_length_9541_cov_50.262537_g329_i0_1_7306_-	-0.387567	1.28753	0.00325733	1.6751	0.000125015	NA	NA	NA	NA	NA	NA	NA	NA	NA	NA	NA	NA	NA
686	NODE_50905_length_1375_cov_592.078431_g25352_i0_329_1375_+	-0.182252	1.73488	0.000510368	1.91713	7.62e-05	A0A210QGP9	A0A210QGP9_MIZYE	Cyclic AMP-responsive element-binding protein 3-like protein 3	KP79_PYT15549	Mizuhopecten yessoensis (Japanese scallop) (Patinopecten yessoensis)	481	GO:0003700			DNA-binding transcription factor activity [GO:0003700]		IPR004827;	PF00170;
687	NODE_50945_length_1374_cov_508.450566_g25373_i0_419_1114_-	0.173937	2.60006	2.14e-05	2.42613	7.44e-06	NA	NA	NA	NA	NA	NA	NA	NA	NA	NA	NA	NA	NA
688	NODE_50951_length_1374_cov_222.658868_g25375_i0_126_1374_+	-0.170433	2.0838	0.000206177	2.25424	2.49e-05	A0A6J8BE77	A0A6J8BE77_MYTCO	SPAG1	MCOR_17422	Mytilus coruscus (Sea mussel)	553						IPR013026;IPR011990;IPR019734;	PF13181;
689	NODE_51427_length_1361_cov_1378.269055_g12315_i2_151_1274_-	-0.0831858	0.945958	0.0458434	1.02914	0.0200721	NA	NA	NA	NA	NA	NA	NA	NA	NA	NA	NA	NA	NA
690	NODE_51812_length_1351_cov_125.986175_g25833_i0_370_1338_+	0.0492887	1.07609	0.0398724	1.0268	0.0267867	A0A6J8BFB4	A0A6J8BFB4_MYTCO	Hexosyltransferase (EC 2.4.1.-)	MCOR_18128	Mytilus coruscus (Sea mussel)	333	GO:0000139; GO:0006486; GO:0016021; GO:0016757	protein glycosylation [GO:0006486]	Golgi membrane [GO:0000139]; integral component of membrane [GO:0016021]	transferase activity, transferring glycosyl groups [GO:0016757]		IPR002659;	PF01762;
691	NODE_51951_length_1347_cov_2669.006163_g7415_i6_96_1347_+	-0.130005	3.10124	8.83e-06	3.23124	2.38e-06	A0A6J8CJ09	A0A6J8CJ09_MYTCO	Uncharacterized protein	MCOR_30359	Mytilus coruscus (Sea mussel)	440	GO:0008270			zinc ion binding [GO:0008270]		IPR004457;IPR040141;IPR042451;IPR042452;	PF03367;
693	NODE_52210_length_1341_cov_415.741486_g8488_i2_1_1111_-	-0.669846	2.94775	0.000107258	3.6176	3.08e-06	A0A6J8DC76	A0A6J8DC76_MYTCO	Probable maltase-glucoamylase 2,Alpha-glucosidase,Sucrase-isomaltase, intestinal,Lysosomal alpha-glucosidase,Probable alpha-glucosidase Os06g0675700,Maltase-glucoamylase, intestinal	MCOR_39188	Mytilus coruscus (Sea mussel)	1044	GO:0004553; GO:0005975; GO:0030246	carbohydrate metabolic process [GO:0005975]		carbohydrate binding [GO:0030246]; hydrolase activity, hydrolyzing O-glycosyl compounds [GO:0004553]		IPR031727;IPR011013;IPR000322;IPR030458;IPR025887;IPR013780;IPR017853;	PF13802;PF01055;PF16863;
695	NODE_52364_length_1337_cov_449.784161_g26127_i0_659_1145_-	0.259973	1.94358	0.00562468	1.6836	0.00741013	A0A2C9JTF8	A0A2C9JTF8_BIOGL	RRM domain-containing protein	106067549	Biomphalaria glabrata (Bloodfluke planorb) (Freshwater snail)	210	GO:0003723			RNA binding [GO:0003723]		IPR012677;IPR035979;IPR000504;	PF00076;
696	NODE_5236_length_4992_cov_5093.999191_g2753_i0_447_3464_+	-0.500298	0.966194	0.000456306	1.46649	1.09e-06	B2KKR2	B2KKR2_PINFU	Calcium-transporting ATPase (EC 7.2.2.10)	SERCA	Pinctada fucata (Akoya pearl oyster) (Pinctada imbricata fucata)	1000	GO:0005388; GO:0005524; GO:0016021; GO:0033017; GO:0046872		integral component of membrane [GO:0016021]; sarcoplasmic reticulum membrane [GO:0033017]	ATP binding [GO:0005524]; calcium transmembrane transporter activity, phosphorylative mechanism [GO:0005388]; metal ion binding [GO:0046872]		IPR006068;IPR004014;IPR023299;IPR018303;IPR023298;IPR008250;IPR036412;IPR023214;IPR005782;IPR001757;	PF00689;PF00690;
697	NODE_52716_length_1327_cov_71.817684_g26335_i0_1_1327_+	0.510309	2.17993	0.00810225	1.66963	0.0146237	A0A6J8DDP7	A0A6J8DDP7_MYTCO	B box-type domain-containing protein	MCOR_40341	Mytilus coruscus (Sea mussel)	575	GO:0008270			zinc ion binding [GO:0008270]	cd00021;	IPR011042;IPR010620;IPR000315;	PF06739;
698	NODE_5273_length_4979_cov_61.762272_g2739_i1_935_2675_-	0.0574692	1.24564	0.00566385	1.18817	0.00562417	A0A6J8C2X5	A0A6J8C2X5_MYTCO	Uncharacterized protein	MCOR_24236	Mytilus coruscus (Sea mussel)	527	GO:0016021		integral component of membrane [GO:0016021]			IPR010291;IPR036259;	PF05978;
699	NODE_52900_length_1322_cov_542.747840_g26445_i0_188_1322_+	-0.121047	2.29889	0.000393622	2.41994	8.55e-05	A0A6J8BC62	A0A6J8BC62_MYTCO	Interferon-related developmental regulator 1,Interferon-related developmental regulator 2	MCOR_16195	Mytilus coruscus (Sea mussel)	428						IPR011989;IPR016024;IPR039777;IPR006921;IPR007701;	PF05004;PF04836;
700	NODE_53021_length_1319_cov_247.184252_g914_i3_1_1206_-	-0.175345	1.03758	0.0111953	1.21293	0.00139631	A0A6J8F128	A0A6J8F128_MYTCO	ARHGAP5	MCOR_57301	Mytilus coruscus (Sea mussel)	1677	GO:0003924; GO:0005525; GO:0007165	signal transduction [GO:0007165]		GTPase activity [GO:0003924]; GTP binding [GO:0005525]		IPR002713;IPR036517;IPR027417;IPR039007;IPR008936;IPR032835;IPR000198;IPR039006;IPR001806;	PF00071;PF00620;PF16512;
701	NODE_53148_length_1316_cov_202.241515_g26592_i0_363_1236_-	0.36274	3.18599	9.08e-06	2.82325	7.12e-06	A0A4W4FJP9	A0A4W4FJP9_ELEEL	RING-type domain-containing protein	LOC113579004	Electrophorus electricus (Electric eel) (Gymnotus electricus)	273	GO:0046872			metal ion binding [GO:0046872]		IPR001841;IPR013083;	PF13639;
702	NODE_53233_length_1314_cov_749.230830_g26650_i0_1_713_-	-1.6071	1.90039	0.0051351	3.50749	9.94e-06	A0A6J8BWG7	A0A6J8BWG7_MYTCO	RBR-type E3 ubiquitin transferase (EC 2.3.2.31)	MCOR_22096	Mytilus coruscus (Sea mussel)	364	GO:0004842; GO:0046872			metal ion binding [GO:0046872]; ubiquitin-protein transferase activity [GO:0004842]		IPR031127;IPR002867;IPR044066;IPR000626;IPR029071;	PF01485;PF00240;
703	NODE_53553_length_1306_cov_1430.427208_g26835_i0_1_1306_+	0.170474	0.98338	0.0035372	0.812906	0.0162117	A0A6J8B4U1	A0A6J8B4U1_MYTCO	Purple acid phosphatase (EC 3.1.3.2)	MCOR_15018	Mytilus coruscus (Sea mussel)	409	GO:0003993; GO:0046872			acid phosphatase activity [GO:0003993]; metal ion binding [GO:0046872]	cd00839;	IPR004843;IPR029052;IPR041792;IPR008963;IPR015914;IPR025733;	PF00149;PF14008;PF16656;
704	NODE_53556_length_1306_cov_535.344471_g21911_i1_671_1306_-	-0.984966	4.48043	0.000116854	5.4654	1.35e-06	A0A3R5Q1D8	A0A3R5Q1D8_MYTGA	Inhibitor apoptosis (Fragment)	AM593_02991	Mytilus galloprovincialis (Mediterranean mussel)	273	GO:0046872			metal ion binding [GO:0046872]	cd00022;	IPR001370;IPR001841;IPR013083;	PF00653;
705	NODE_5440_length_4922_cov_639.126206_g2857_i0_216_1014_+	-0.480762	1.79197	0.000116854	2.27273	3.28e-06	A0A6J8DQ57	A0A6J8DQ57_MYTCO	PLA2G (EC 3.1.1.4)	MCOR_42590	Mytilus coruscus (Sea mussel)	258	GO:0004623; GO:0005509; GO:0005576; GO:0006644; GO:0016042; GO:0050482; GO:0102567; GO:0102568	arachidonic acid secretion [GO:0050482]; lipid catabolic process [GO:0016042]; phospholipid metabolic process [GO:0006644]	extracellular region [GO:0005576]	calcium ion binding [GO:0005509]; phospholipase A2 activity [GO:0004623]; phospholipase A2 activity (consuming 1,2-dipalmitoylphosphatidylcholine) [GO:0102567]; phospholipase A2 activity consuming 1,2-dioleoylphosphatidylethanolamine) [GO:0102568]		IPR010711;IPR036444;	PF06951;
706	NODE_54414_length_1285_cov_289.764563_g27345_i0_1_1285_-	-0.811988	1.25625	0.00673274	2.06824	1.39e-05	A0A6J8AQ47	A0A6J8AQ47_MYTCO	Multiple C2 and transmembrane domain-containing protein 2,Multiple C2 and transmembrane domain-containing protein,Multiple C2 and transmembrane domain-containing protein 1	MCOR_9855	Mytilus coruscus (Sea mussel)	764	GO:0016021		integral component of membrane [GO:0016021]			IPR000008;IPR035892;IPR013583;	PF00168;PF08372;
707	NODE_5486_length_4904_cov_110.748507_g2882_i0_112_3406_+	-0.624192	1.04107	0.0156284	1.66526	7.79e-05	NA	NA	NA	NA	NA	NA	NA	NA	NA	NA	NA	NA	NA
708	NODE_55078_length_1269_cov_282.769672_g25895_i1_798_1269_+	0.352869	2.33413	0.00280878	1.98126	0.00317303	A0A6J8E5G5	A0A6J8E5G5_MYTCO	DNAJC7	MCOR_47457	Mytilus coruscus (Sea mussel)	515					cd06257;	IPR001623;IPR018253;IPR036869;IPR013026;IPR011990;IPR013105;IPR019734;	PF00226;PF07719;PF13181;
709	NODE_55118_length_1268_cov_219.193601_g27752_i0_1_342_+	-0.113643	2.52151	0.00280648	2.63515	0.00061018	A0A6J8BWQ2	A0A6J8BWQ2_MYTCO	Protein DPCD	MCOR_22632	Mytilus coruscus (Sea mussel)	204						IPR026224;	PF14913;
710	NODE_55288_length_1264_cov_424.849383_g27855_i0_1_1264_+	-0.448738	1.24346	0.00764038	1.6922	0.000218407	A0A6J8E7F0	A0A6J8E7F0_MYTCO	6-phosphofructo-2-kinase (EC 2.7.1.105) (EC 3.1.3.46) (Fructose-2,6-bisphosphatase)	MCOR_49364	Mytilus coruscus (Sea mussel)	452	GO:0003873; GO:0004331; GO:0005524; GO:0006000; GO:0006003	fructose 2,6-bisphosphate metabolic process [GO:0006003]; fructose metabolic process [GO:0006000]		6-phosphofructo-2-kinase activity [GO:0003873]; ATP binding [GO:0005524]; fructose-2,6-bisphosphate 2-phosphatase activity [GO:0004331]	cd07067;	IPR003094;IPR013079;IPR013078;IPR029033;IPR027417;IPR001345;	PF01591;PF00300;
711	NODE_5541_length_4888_cov_225.920851_g855_i3_149_2788_+	0.121224	2.45011	9.55e-05	2.32889	3.03e-05	A0A140H128	A0A140H128_MYTGA	AGO		Mytilus galloprovincialis (Mediterranean mussel)	892	GO:0003676			nucleic acid binding [GO:0003676]		IPR014811;IPR032472;IPR032473;IPR032474;IPR003100;IPR036085;IPR003165;IPR012337;IPR036397;	PF08699;PF16488;PF16487;PF16486;PF02170;PF02171;
712	NODE_55575_length_1257_cov_186.221854_g7799_i2_685_1257_-	0.367032	2.17695	8.71e-05	1.80992	0.000257814	K1RDS1	K1RDS1_CRAGI	Splicing factor, arginine/serine-rich 2	CGI_10026246	Crassostrea gigas (Pacific oyster) (Crassostrea angulata)	183	GO:0000381; GO:0003723; GO:0005634	regulation of alternative mRNA splicing, via spliceosome [GO:0000381]	nucleus [GO:0005634]	RNA binding [GO:0003723]		IPR012677;IPR035979;IPR000504;IPR034893;	PF00076;
713	NODE_5558_length_4883_cov_1041.248655_g2223_i6_2957_4675_-	-0.785579	1.59102	0.00335713	2.3766	3.87e-05	A0A6J8C898	A0A6J8C898_MYTCO	SESN1_3	MCOR_26699	Mytilus coruscus (Sea mussel)	563	GO:0005634; GO:0005737; GO:1901031	regulation of response to reactive oxygen species [GO:1901031]	cytoplasm [GO:0005737]; nucleus [GO:0005634]			IPR029032;IPR006730;	PF04636;
714	NODE_55622_length_1256_cov_234.416736_g28045_i0_1_1256_+	-0.257864	1.50621	0.00444521	1.76408	0.000442379	A0A6J8E9J6	A0A6J8E9J6_MYTCO	RAPTOR	MCOR_49315	Mytilus coruscus (Sea mussel)	1302	GO:0031929; GO:0031931	TOR signaling [GO:0031929]	TORC1 complex [GO:0031931]			IPR011989;IPR016024;IPR000357;IPR004083;IPR029347;IPR015943;IPR001680;IPR017986;IPR036322;	PF02985;PF14538;PF00400;
715	NODE_55854_length_1250_cov_212.094921_g28177_i0_89_1250_+	0.183094	1.15261	0.00712057	0.969516	0.0201551	A0A6J8B4R9	A0A6J8B4R9_MYTCO	BRAP (EC 2.3.2.27)	MCOR_13847	Mytilus coruscus (Sea mussel)	574	GO:0008270; GO:0016746			transferase activity, transferring acyl groups [GO:0016746]; zinc ion binding [GO:0008270]	cd12718;	IPR011422;IPR034932;IPR001841;IPR013083;IPR001607;	PF07576;PF13639;PF02148;
716	NODE_56081_length_1245_cov_268.852007_g28302_i0_327_1245_-	-0.422858	2.03733	4.2e-05	2.46019	1.58e-06	A0A6J8D250	A0A6J8D250_MYTCO	Uncharacterized membrane protein F35D11.3,Transmembrane and coiled-coil domain-containing protein 4	MCOR_35320	Mytilus coruscus (Sea mussel)	753	GO:0016021		integral component of membrane [GO:0016021]			IPR029058;IPR007941;	PF05277;
717	NODE_56166_length_1243_cov_8401.361809_g15797_i7_333_1140_-	-0.00575436	5.61269	0.00219011	5.61845	0.000959294	NA	NA	NA	NA	NA	NA	NA	NA	NA	NA	NA	NA	NA
718	NODE_5621_length_4863_cov_387.261113_g2947_i0_237_2561_+	0.164919	0.711453	0.00395439	0.546534	0.0462724	A0A6J8DH08	A0A6J8DH08_MYTCO	CUL1	MCOR_40400	Mytilus coruscus (Sea mussel)	776	GO:0006511; GO:0031461; GO:0031625	ubiquitin-dependent protein catabolic process [GO:0006511]	cullin-RING ubiquitin ligase complex [GO:0031461]	ubiquitin protein ligase binding [GO:0031625]		IPR016157;IPR016158;IPR036317;IPR001373;IPR019559;IPR016159;IPR036388;IPR036390;	PF00888;PF10557;
719	NODE_5625_length_4862_cov_387.083524_g2950_i0_1651_4818_+	-0.455076	0.940367	0.00733404	1.39544	5.1e-05	A0A6J8BT52	A0A6J8BT52_MYTCO	Uncharacterized protein	MCOR_21417	Mytilus coruscus (Sea mussel)	1060	GO:0016021		integral component of membrane [GO:0016021]			IPR036378;IPR000782;	PF02469;
720	NODE_562_length_9321_cov_291.890423_g364_i0_1_8060_+	-0.252937	0.733937	0.0472598	0.986873	0.00268532	A0A6J8CZF3	A0A6J8CZF3_MYTCO	RANBP2 (EC 2.3.2.-)	MCOR_34473	Mytilus coruscus (Sea mussel)	2639	GO:0016746; GO:0046872; GO:0046907	intracellular transport [GO:0046907]		metal ion binding [GO:0046872]; transferase activity, transferring acyl groups [GO:0016746]		IPR011993;IPR000156;IPR013026;IPR011990;IPR019734;IPR001876;IPR036443;	PF00638;PF00641;
721	NODE_56342_length_1239_cov_234.281513_g25031_i1_1_823_+	0.343931	1.58548	0.00267779	1.24155	0.0109563	A0A6J8EMD8	A0A6J8EMD8_MYTCO	Uncharacterized protein	MCOR_53201	Mytilus coruscus (Sea mussel)	226
722	NODE_56762_length_1229_cov_312.291525_g28702_i0_1_1229_+	-0.512746	1.71357	0.000128628	2.22632	2.32e-06	A0A6J8BFX7	A0A6J8BFX7_MYTCO	Sperm-associated antigen 1,Mitochondrial import receptor subunit TOM34,Sperm-associated antigen 1A	MCOR_17421	Mytilus coruscus (Sea mussel)	294						IPR013026;IPR011990;IPR019734;	PF13181;
723	NODE_56800_length_1228_cov_672.149279_g20629_i3_416_975_+	0.144957	1.1219	0.00988442	0.976946	0.0130924	A0A3R5SNW9	A0A3R5SNW9_MYTGA	Uncharacterized protein (Fragment)	AM593_09011	Mytilus galloprovincialis (Mediterranean mussel)	69						IPR027885;	PF15092;
724	NODE_56906_length_1226_cov_285.306712_g28790_i0_107_1211_-	-0.123597	0.931561	0.0125508	1.05516	0.00245477	A0A210Q4P0	A0A210Q4P0_MIZYE	Receptor-type tyrosine-protein phosphatase kappa	KP79_PYT08354	Mizuhopecten yessoensis (Japanese scallop) (Patinopecten yessoensis)	1115	GO:0004725; GO:0016021		integral component of membrane [GO:0016021]	protein tyrosine phosphatase activity [GO:0004725]		IPR000001;IPR013806;IPR029021;IPR000242;IPR016130;IPR003595;IPR000387;	PF00102;
725	NODE_56948_length_1225_cov_515.912415_g16714_i1_112_1042_-	-0.537475	2.22967	0.00113961	2.76715	1.98e-05	A0A6J8BW51	A0A6J8BW51_MYTCO	UBE2M	MCOR_22794	Mytilus coruscus (Sea mussel)	325						IPR000608;IPR016135;	PF00179;
726	NODE_56950_length_1225_cov_269.823129_g28821_i0_1_1092_+	-0.554817	1.13384	0.00971789	1.68866	8.67e-05	A0A6J8AJF2	A0A6J8AJF2_MYTCO	VIRMA	MCOR_8419	Mytilus coruscus (Sea mussel)	979						IPR026736;
727	NODE_57155_length_1220_cov_279.661827_g12699_i2_152_1220_-	-0.240623	3.32443	0.000386066	3.56505	0.000139956	A0A6J8B7C1	A0A6J8B7C1_MYTCO	Uncharacterized protein	MCOR_15466	Mytilus coruscus (Sea mussel)	376						IPR001611;IPR003591;IPR032675;
728	NODE_5718_length_4832_cov_393.936651_g2989_i0_3315_4832_-	-0.234778	1.75502	0.000343954	1.9898	3.76e-05	A0A6J8BYV2	A0A6J8BYV2_MYTCO	SPATA2	MCOR_22835	Mytilus coruscus (Sea mussel)	597	GO:0007275; GO:0015031; GO:0046872	multicellular organism development [GO:0007275]; protein transport [GO:0015031]		metal ion binding [GO:0046872]		IPR036339;IPR029746;IPR001876;IPR036443;
729	NODE_57250_length_1218_cov_411.768178_g28988_i0_313_1218_-	0.292838	3.87947	0.0132849	3.58663	0.0130081	A0A6J8A1I9	A0A6J8A1I9_MYTCO	Uncharacterized protein	MCOR_2829	Mytilus coruscus (Sea mussel)	318
730	NODE_5731_length_4827_cov_185.271871_g2998_i0_205_2228_+	0.856619	2.11879	0.000173515	1.26217	0.0143869	A0A6J8B0B8	A0A6J8B0B8_MYTCO	SLC23A1	MCOR_13194	Mytilus coruscus (Sea mussel)	620	GO:0016021; GO:0022857		integral component of membrane [GO:0016021]	transmembrane transporter activity [GO:0022857]		IPR006043;	PF00860;
731	NODE_57474_length_1213_cov_736.536082_g24145_i1_1_699_-	-0.604014	3.07847	2.58e-06	3.68248	3.91e-07	A0A6J8D7F8	A0A6J8D7F8_MYTCO	P4HA (EC 1.14.11.2)	MCOR_36948	Mytilus coruscus (Sea mussel)	281	GO:0004656; GO:0005783; GO:0016702		endoplasmic reticulum [GO:0005783]	oxidoreductase activity, acting on single donors with incorporation of molecular oxygen, incorporation of two atoms of oxygen [GO:0016702]; procollagen-proline 4-dioxygenase activity [GO:0004656]		IPR013547;IPR011990;	PF08336;
732	NODE_57475_length_1213_cov_672.574742_g24145_i2_1_699_-	-0.882332	1.90341	0.00212919	2.78575	1.21e-05	A0A6J8D7F8	A0A6J8D7F8_MYTCO	P4HA (EC 1.14.11.2)	MCOR_36948	Mytilus coruscus (Sea mussel)	281	GO:0004656; GO:0005783; GO:0016702		endoplasmic reticulum [GO:0005783]	oxidoreductase activity, acting on single donors with incorporation of molecular oxygen, incorporation of two atoms of oxygen [GO:0016702]; procollagen-proline 4-dioxygenase activity [GO:0004656]		IPR013547;IPR011990;	PF08336;
733	NODE_57516_length_1212_cov_801.791058_g12420_i2_300_827_+	-0.058978	2.10822	0.000353502	2.16719	8.08e-05	A0A6J8EJI0	A0A6J8EJI0_MYTCO	Ribosomal_L7Ae domain-containing protein	MCOR_51603	Mytilus coruscus (Sea mussel)	162	GO:0005634; GO:0051726	regulation of cell cycle [GO:0051726]	nucleus [GO:0005634]			IPR024824;IPR029064;IPR004038;	PF01248;
734	NODE_57560_length_1211_cov_966.848537_g29179_i0_308_1132_-	-0.0726225	2.48681	1.34e-06	2.55944	3.84e-07	NA	NA	NA	NA	NA	NA	NA	NA	NA	NA	NA	NA	NA
735	NODE_5759_length_4814_cov_138.713116_g3012_i0_3027_4617_-	-0.164219	1.68376	0.00214112	1.84797	0.000114041	A0A6J8BE21	A0A6J8BE21_MYTCO	RBR-type E3 ubiquitin transferase (EC 2.3.2.31)	MCOR_17710	Mytilus coruscus (Sea mussel)	447	GO:0016746; GO:0046872; GO:0061630			metal ion binding [GO:0046872]; transferase activity, transferring acyl groups [GO:0016746]; ubiquitin protein ligase activity [GO:0061630]		IPR031127;IPR002867;IPR031128;IPR006575;IPR044066;IPR016135;IPR001841;IPR013083;IPR017907;	PF01485;PF05773;
736	NODE_5789_length_4807_cov_309.863808_g3030_i0_1_1958_+	-0.497214	2.572	1.33e-06	3.06921	6.62e-08	A0A6J8AHK1	A0A6J8AHK1_MYTCO	PDIA4 (EC 5.3.4.1)	MCOR_7276	Mytilus coruscus (Sea mussel)	598	GO:0003756; GO:0005783		endoplasmic reticulum [GO:0005783]	protein disulfide isomerase activity [GO:0003756]		IPR005788;IPR036249;IPR017937;IPR013766;	PF00085;
737	NODE_57921_length_1204_cov_958.610390_g29389_i0_1_1204_-	-0.307506	2.28927	1.38e-05	2.59677	1.24e-06	A0A6J8AKA6	A0A6J8AKA6_MYTCO	UBQLN	MCOR_8783	Mytilus coruscus (Sea mussel)	580						IPR006636;IPR015940;IPR009060;IPR000626;IPR029071;	PF00240;
738	NODE_5809_length_4802_cov_132.963392_g3038_i0_1_4802_-	-0.0723706	1.1572	0.000176889	1.22957	4.07e-05	NA	NA	NA	NA	NA	NA	NA	NA	NA	NA	NA	NA	NA
739	NODE_58511_length_1192_cov_223.545932_g22813_i2_1_837_-	-0.0360214	1.92072	0.000607775	1.95674	0.000207189	A0A6J8F0W2	A0A6J8F0W2_MYTCO	CRIB domain-containing protein	MCOR_57523	Mytilus coruscus (Sea mussel)	353						IPR000095;IPR036936;
740	NODE_58557_length_1191_cov_1019.385289_g29767_i0_819_1191_-	0.244016	2.51624	3.89e-05	2.27223	2.4e-05	A0A6J8C4Q1	A0A6J8C4Q1_MYTCO	BIRC7_8	MCOR_26279	Mytilus coruscus (Sea mussel)	305	GO:0046872			metal ion binding [GO:0046872]	cd00022;	IPR001370;IPR001841;	PF00653;
741	NODE_5861_length_4785_cov_194.518581_g3060_i0_3249_4785_-	-0.797143	0.89221	0.0387792	1.68935	6.53e-05	A0A3L5TQ70	A0A3L5TQ70_MYTGA	Inward 2-like rectifier potassium channel (Fragment)	AM593_03251	Mytilus galloprovincialis (Mediterranean mussel)	510	GO:0005242; GO:0016021; GO:0034765	regulation of ion transmembrane transport [GO:0034765]	integral component of membrane [GO:0016021]	inward rectifier potassium channel activity [GO:0005242]		IPR014756;IPR041647;IPR016449;IPR013518;IPR040445;	PF01007;PF17655;
742	NODE_5887_length_4775_cov_401.156581_g3071_i0_426_2285_+	0.05204	1.80828	0.000138671	1.75624	9.04e-05	A0A6J8D252	A0A6J8D252_MYTCO	ABCF2	MCOR_35974	Mytilus coruscus (Sea mussel)	582	GO:0005524; GO:0016887			ATPase activity [GO:0016887]; ATP binding [GO:0005524]		IPR003593;IPR032781;IPR003439;IPR017871;IPR027417;	PF00005;PF12848;
743	NODE_58935_length_1183_cov_285.707231_g30011_i0_1_921_+	0.37844	1.71126	0.00267779	1.33282	0.0146917	A0A210QF07	A0A210QF07_MIZYE	Uncharacterized protein	KP79_PYT22610	Mizuhopecten yessoensis (Japanese scallop) (Patinopecten yessoensis)	316						IPR043136;IPR006573;	PF07177;
744	NODE_589_length_9233_cov_54.407012_g379_i0_1506_2222_-	-0.827057	1.27389	0.00542522	2.10095	1.01e-05	A0A210Q9M7	A0A210Q9M7_MIZYE	Zinc finger CCHC domain-containing protein 9	KP79_PYT01574	Mizuhopecten yessoensis (Japanese scallop) (Patinopecten yessoensis)	231	GO:0003676; GO:0008270			nucleic acid binding [GO:0003676]; zinc ion binding [GO:0008270]		IPR042246;IPR001878;IPR036875;	PF00098;
745	NODE_59295_length_1176_cov_796.542147_g3013_i2_1_1113_-	-0.251272	1.23609	0.000578117	1.48736	3.92e-05	A0A6J8D2F1	A0A6J8D2F1_MYTCO	MANSC domain-containing protein	MCOR_36834	Mytilus coruscus (Sea mussel)	938	GO:0016021		integral component of membrane [GO:0016021]		cd00112;	IPR036055;IPR023415;IPR002172;IPR042484;IPR013980;IPR011106;	PF00057;PF07502;
746	NODE_59424_length_1173_cov_174.386121_g30300_i0_168_849_-	-0.20985	1.80123	0.0369977	2.01108	0.0115036	K0I7H3	K0I7H3_MYTGA	Toll-like receptor c		Mytilus galloprovincialis (Mediterranean mussel)	718	GO:0002224; GO:0004888; GO:0006955; GO:0016021	immune response [GO:0006955]; toll-like receptor signaling pathway [GO:0002224]	integral component of membrane [GO:0016021]	transmembrane signaling receptor activity [GO:0004888]		IPR000483;IPR001611;IPR003591;IPR032675;IPR000157;IPR017241;IPR035897;	PF13855;PF01582;
747	NODE_59597_length_1169_cov_1853.732143_g30409_i0_1_358_+	-0.11894	0.591812	0.0472811	0.710752	0.00652996	A0A210R304	A0A210R304_MIZYE	Transcription elongation factor B polypeptide 2	KP79_PYT16662	Mizuhopecten yessoensis (Japanese scallop) (Patinopecten yessoensis)	120	GO:0003746; GO:0006368; GO:0030891; GO:0070449	transcription elongation from RNA polymerase II promoter [GO:0006368]	elongin complex [GO:0070449]; VCB complex [GO:0030891]	translation elongation factor activity [GO:0003746]		IPR039049;IPR000626;IPR029071;	PF00240;
748	NODE_59646_length_1168_cov_497.113494_g19339_i1_1_1168_-	-0.167836	1.51343	0.0071566	1.68126	0.00159786	A0A6J8CKH3	A0A6J8CKH3_MYTCO	FBXO33	MCOR_31413	Mytilus coruscus (Sea mussel)	454	GO:0019005; GO:0031146	SCF-dependent proteasomal ubiquitin-dependent protein catabolic process [GO:0031146]	SCF ubiquitin ligase complex [GO:0019005]			IPR036047;IPR001810;IPR039940;IPR032675;	PF00646;
749	NODE_59648_length_1168_cov_430.237712_g30440_i0_1_1064_-	-0.0818	0.901065	0.0191085	0.982865	0.00500804	A0A6J8C2V5	A0A6J8C2V5_MYTCO	ABHD4	MCOR_24986	Mytilus coruscus (Sea mussel)	377						IPR029058;IPR000073;	PF00561;
750	NODE_59699_length_1167_cov_537.090340_g30473_i0_651_1167_-	0.364538	1.41156	0.000827093	1.04702	0.00617478	K1QP87	K1QP87_CRAGI	Ubiquitin-conjugating enzyme E2 G1	CGI_10010129	Crassostrea gigas (Pacific oyster) (Crassostrea angulata)	168	GO:0005524; GO:0016740			ATP binding [GO:0005524]; transferase activity [GO:0016740]	cd00195;	IPR000608;IPR023313;IPR016135;	PF00179;
751	NODE_59770_length_1166_cov_279.491495_g30520_i0_1_689_+	0.36775	2.33804	5.4e-06	1.97029	9.04e-06	A0A6J8ARH3	A0A6J8ARH3_MYTCO	ERO1L (EC 1.8.4.-)	MCOR_10302	Mytilus coruscus (Sea mussel)	454	GO:0003756; GO:0005789; GO:0016671		endoplasmic reticulum membrane [GO:0005789]	oxidoreductase activity, acting on a sulfur group of donors, disulfide as acceptor [GO:0016671]; protein disulfide isomerase activity [GO:0003756]		IPR007266;IPR037192;	PF04137;
752	NODE_59847_length_1164_cov_452.336323_g30558_i0_591_1164_+	-0.135499	2.62197	9.46e-06	2.75747	1.24e-06	A0A6J8AK78	A0A6J8AK78_MYTCO	NFE2L1_3	MCOR_8654	Mytilus coruscus (Sea mussel)	316	GO:0005634; GO:0034599	cellular response to oxidative stress [GO:0034599]	nucleus [GO:0005634]			IPR029847;
753	NODE_5990_length_4745_cov_8270.577087_g233_i3_620_2126_+	0.169226	2.28107	0.000192982	2.11185	0.00024616	A0A6J8BMR4	A0A6J8BMR4_MYTCO	MKNK (EC 2.7.11.1)	MCOR_20544	Mytilus coruscus (Sea mussel)	481	GO:0005524; GO:0106310; GO:0106311			ATP binding [GO:0005524]; protein serine kinase activity [GO:0106310]; protein threonine kinase activity [GO:0106311]		IPR011009;IPR000719;IPR008271;	PF00069;
754	NODE_59924_length_1162_cov_1311.304582_g30607_i0_1_1162_+	0.18912	1.07095	0.0149786	0.881828	0.0482465	A0A6J8BHF9	A0A6J8BHF9_MYTCO	Uncharacterized protein	MCOR_19142	Mytilus coruscus (Sea mussel)	861						IPR027417;
755	NODE_60165_length_1157_cov_384.214801_g30760_i0_1_990_-	-0.417361	2.11084	0.0010435	2.5282	6.52e-05	A0A6J8EKJ4	A0A6J8EKJ4_MYTCO	Uncharacterized protein	MCOR_52499	Mytilus coruscus (Sea mussel)	425
756	NODE_60266_length_1155_cov_4791.702532_g30823_i0_1_1155_-	-0.578566	1.64018	0.00193699	2.21874	5.61e-05	A0A210PX63	A0A210PX63_MIZYE	Phosphotransferase (EC 2.7.1.-)	KP79_PYT17094	Mizuhopecten yessoensis (Japanese scallop) (Patinopecten yessoensis)	468	GO:0001678; GO:0004396; GO:0005524; GO:0005536; GO:0006096; GO:0019318	cellular glucose homeostasis [GO:0001678]; glycolytic process [GO:0006096]; hexose metabolic process [GO:0019318]		ATP binding [GO:0005524]; glucose binding [GO:0005536]; hexokinase activity [GO:0004396]		IPR043129;IPR001312;IPR022673;IPR022672;	PF00349;PF03727;
757	NODE_60565_length_1149_cov_153.317273_g31008_i0_1_1149_+	0.0504702	1.01853	0.0381735	0.968056	0.0337156	A0A210QVH8	A0A210QVH8_MIZYE	A-kinase anchor protein 13	KP79_PYT14744	Mizuhopecten yessoensis (Japanese scallop) (Patinopecten yessoensis)	908	GO:0016301; GO:0035556	intracellular signal transduction [GO:0035556]		kinase activity [GO:0016301]	cd00029;	IPR002219;	PF00130;
758	NODE_60840_length_1143_cov_1049.602377_g16325_i2_1_969_-	0.0594093	2.30722	0.000895736	2.24781	0.00100764	A0A6J8CBZ3	A0A6J8CBZ3_MYTCO	OAS (EC 2.7.7.84)	MCOR_28774	Mytilus coruscus (Sea mussel)	351	GO:0001730; GO:0003725; GO:0051607	defense response to virus [GO:0051607]		2'-5'-oligoadenylate synthetase activity [GO:0001730]; double-stranded RNA binding [GO:0003725]		IPR018952;IPR038121;IPR026774;IPR043519;	PF10421;
759	NODE_61281_length_1134_cov_10310.752995_g605_i1_1_581_-	0.248935	2.25455	0.00440864	2.00561	0.00786769	A0A6J8EDH7	A0A6J8EDH7_MYTCO	Chromo domain-containing protein	MCOR_50979	Mytilus coruscus (Sea mussel)	284	GO:0035102		PRC1 complex [GO:0035102]			IPR043000;IPR033773;IPR016197;IPR000953;IPR023780;IPR023779;	PF17218;PF00385;
760	NODE_61286_length_1134_cov_426.782488_g31453_i0_451_1047_-	-0.189139	1.42422	0.00111024	1.61336	0.000185872	A0A6J8D251	A0A6J8D251_MYTCO	Saposin B-type domain-containing protein	MCOR_36160	Mytilus coruscus (Sea mussel)	201						IPR008139;
761	NODE_61333_length_1133_cov_1220.452030_g31488_i0_1_1075_+	-0.517771	1.73791	0.00834625	2.25568	0.00049476	A0A3L5TQY9	A0A3L5TQY9_MYTGA	Uncharacterized protein (Fragment)	AM593_08202	Mytilus galloprovincialis (Mediterranean mussel)	579	GO:0005524			ATP binding [GO:0005524]		IPR043129;IPR013126;	PF00012;
762	NODE_61346_length_1133_cov_325.337638_g31494_i0_1_1064_-	-0.342918	2.43438	2.56e-05	2.7773	3.24e-06	A0A6J8B6E2	A0A6J8B6E2_MYTCO	IRS1	MCOR_15513	Mytilus coruscus (Sea mussel)	1486	GO:0005158; GO:0008286	insulin receptor signaling pathway [GO:0008286]		insulin receptor binding [GO:0005158]		IPR039011;IPR002404;IPR011993;IPR001849;	PF02174;
763	NODE_61438_length_1131_cov_511.802218_g29182_i1_547_1131_-	0.428431	1.79769	0.00721078	1.36926	0.0311686	A0A210PVS6	A0A210PVS6_MIZYE	Uncharacterized protein	KP79_PYT04470	Mizuhopecten yessoensis (Japanese scallop) (Patinopecten yessoensis)	146						IPR038775;
764	NODE_6187_length_4686_cov_1230.912228_g1784_i1_425_4686_-	0.0792806	0.726221	0.0210916	0.646941	0.0422974	A0A140D2R8	A0A140D2R8_MYTGA	CNOT1		Mytilus galloprovincialis (Mediterranean mussel)	1635	GO:0006417; GO:0030015	regulation of translation [GO:0006417]	CCR4-NOT core complex [GO:0030015]			IPR007196;IPR024557;IPR040398;IPR032191;IPR032193;IPR038535;IPR016021;	PF16415;PF16417;PF12842;PF04054;
765	NODE_61886_length_1122_cov_798.339236_g31846_i0_1_1122_-	0.203388	1.27415	0.000652495	1.07076	0.00245477	K1R983	K1R983_CRAGI	Protein transport protein SEC23	CGI_10027858	Crassostrea gigas (Pacific oyster) (Crassostrea angulata)	777	GO:0000139; GO:0005789; GO:0006886; GO:0008270; GO:0030127; GO:0090114	COPII-coated vesicle budding [GO:0090114]; intracellular protein transport [GO:0006886]	COPII vesicle coat [GO:0030127]; endoplasmic reticulum membrane [GO:0005789]; Golgi membrane [GO:0000139]	zinc ion binding [GO:0008270]	cd11287;	IPR029006;IPR007123;IPR036180;IPR037364;IPR006900;IPR036175;IPR006896;IPR012990;IPR037550;IPR036465;IPR006895;IPR036174;	PF00626;PF08033;PF04815;PF04811;PF04810;
766	NODE_62329_length_1114_cov_310.399061_g32139_i0_270_728_-	-0.215679	1.26011	0.0241131	1.47579	0.0144849	A0A210QCF1	A0A210QCF1_MIZYE	Uncharacterized protein	KP79_PYT09316	Mizuhopecten yessoensis (Japanese scallop) (Patinopecten yessoensis)	160
767	NODE_62480_length_1111_cov_411.709981_g32224_i0_1_1111_-	-0.593705	2.37796	1.56e-05	2.97167	5.73e-07	A0A6J8F0P3	A0A6J8F0P3_MYTCO	HYOU1	MCOR_58025	Mytilus coruscus (Sea mussel)	1067	GO:0005524; GO:0016021		integral component of membrane [GO:0016021]	ATP binding [GO:0005524]		IPR043129;IPR018181;IPR029048;IPR029047;IPR013126;	PF00012;
768	NODE_62742_length_1106_cov_196.027436_g15351_i2_82_1106_+	0.249288	2.17615	2.35e-05	1.92687	1.65e-05	A0A6J8ASJ9	A0A6J8ASJ9_MYTCO	GGPS1 (EC 2.5.1.1) (EC 2.5.1.10) (EC 2.5.1.29)	MCOR_11122	Mytilus coruscus (Sea mussel)	306	GO:0004161; GO:0004311; GO:0004337; GO:0008299	isoprenoid biosynthetic process [GO:0008299]		dimethylallyltranstransferase activity [GO:0004161]; farnesyltranstransferase activity [GO:0004311]; geranyltranstransferase activity [GO:0004337]	cd00685;	IPR008949;IPR000092;IPR033749;	PF00348;
769	NODE_62878_length_1103_cov_2374.745731_g11824_i8_5_1103_-	0.219511	3.44025	0.000188713	3.22074	7.97e-05	NA	NA	NA	NA	NA	NA	NA	NA	NA	NA	NA	NA	NA
770	NODE_62883_length_1103_cov_511.668880_g32477_i0_1_594_+	-0.226019	0.966011	0.0243776	1.19203	0.00189792	A0A6J8B6R7	A0A6J8B6R7_MYTCO	Out at first protein	MCOR_14021	Mytilus coruscus (Sea mussel)	336						IPR026315;	PF14941;
771	NODE_6291_length_4657_cov_195.139757_g3272_i0_223_2684_+	0.161325	0.888429	0.012459	0.727104	0.0482308	A0A6J8CYE2	A0A6J8CYE2_MYTCO	Radical S-adenosyl methionine and flavodoxin domain-containing protein 1 (EC 4.1.3.44) (S-adenosyl-L-methionine-dependent tRNA 4-demethylwyosine synthase TYW1) (tRNA wybutosine-synthesizing protein 1 homolog) (tRNA-yW-synthesizing protein)	MCOR_34184	Mytilus coruscus (Sea mussel)	663	GO:0008033; GO:0010181; GO:0046872; GO:0051539; GO:0055114; GO:0102521	oxidation-reduction process [GO:0055114]; tRNA processing [GO:0008033]		4 iron, 4 sulfur cluster binding [GO:0051539]; FMN binding [GO:0010181]; metal ion binding [GO:0046872]; tRNA-4-demethylwyosine synthase activity [GO:0102521]		IPR013785;IPR001094;IPR008254;IPR029039;IPR007197;IPR013917;IPR034556;	PF00258;PF04055;PF08608;
772	NODE_6300_length_4654_cov_321.159609_g3279_i0_1500_4322_-	-0.260525	1.5442	0.00157703	1.80473	0.000188697	A0A6J8B999	A0A6J8B999_MYTCO	Uncharacterized protein	MCOR_16470	Mytilus coruscus (Sea mussel)	959						IPR036236;IPR013087;
773	NODE_6301_length_4654_cov_281.531162_g3280_i0_250_2928_+	-0.126101	1.48145	0.000116854	1.60756	1.91e-05	A0A6J7ZX32	A0A6J7ZX32_MYTCO	E2F7_8	MCOR_930	Mytilus coruscus (Sea mussel)	828	GO:0003677; GO:0003700; GO:0005634; GO:0005667		nucleus [GO:0005634]; transcription regulator complex [GO:0005667]	DNA binding [GO:0003677]; DNA-binding transcription factor activity [GO:0003700]		IPR015633;IPR003316;IPR036388;IPR036390;	PF02319;
774	NODE_63269_length_1096_cov_1615.009551_g32707_i0_1_923_-	0.0919229	2.7263	0.00249682	2.63438	0.00168264	NA	NA	NA	NA	NA	NA	NA	NA	NA	NA	NA	NA	NA
775	NODE_6330_length_4647_cov_103.597434_g3296_i0_460_4458_-	0.10718	1.07317	0.0183257	0.96599	0.0285676	A0A6J8EHG1	A0A6J8EHG1_MYTCO	Uncharacterized protein	MCOR_50897	Mytilus coruscus (Sea mussel)	1424
776	NODE_63371_length_1094_cov_1280.248804_g32774_i0_1_1094_+	0.0309667	1.75747	3.17e-05	1.7265	1.97e-05	A0A2C9JCM3	A0A2C9JCM3_BIOGL	Eukaryotic peptide chain release factor subunit 1	106079848	Biomphalaria glabrata (Bloodfluke planorb) (Freshwater snail)	444	GO:0003747; GO:0005737		cytoplasm [GO:0005737]	translation release factor activity [GO:0003747]		IPR042226;IPR005140;IPR005141;IPR005142;IPR029064;IPR004403;IPR024049;	PF03463;PF03464;PF03465;
777	NODE_6338_length_4645_cov_205.965840_g3299_i0_1271_4118_-	-0.433132	1.88673	3.23e-05	2.31986	9.44e-07	A0A6J8DUI4	A0A6J8DUI4_MYTCO	MHC class I region proline-rich protein CAT53 (Serine/threonine-protein phosphatase 1 regulatory subunit 10)	MCOR_44094	Mytilus coruscus (Sea mussel)	893	GO:0004864; GO:0005634; GO:0046872		nucleus [GO:0005634]	metal ion binding [GO:0046872]; protein phosphatase inhibitor activity [GO:0004864]		IPR003617;IPR035441;IPR017923;IPR000571;IPR036855;	PF08711;PF00642;
778	NODE_63800_length_1086_cov_567.200579_g33024_i0_1_394_+	-0.557116	1.27717	0.027884	1.83428	0.000621484	A0A6J8EQB6	A0A6J8EQB6_MYTCO	IK	MCOR_54821	Mytilus coruscus (Sea mussel)	601	GO:0005634		nucleus [GO:0005634]			IPR039896;IPR012492;IPR012916;	PF07807;PF07808;
779	NODE_64020_length_1082_cov_1561.218780_g20174_i1_1_1082_-	0.125715	0.958006	0.0181635	0.832292	0.0414411	A0A6J8CC85	A0A6J8CC85_MYTCO	HDAC11 (EC 3.5.1.98)	MCOR_27863	Mytilus coruscus (Sea mussel)	421	GO:0032041			NAD-dependent histone deacetylase activity (H3-K14 specific) [GO:0032041]	cd09993;	IPR044150;IPR000286;IPR023801;IPR037138;IPR023696;	PF00850;
780	NODE_6402_length_4626_cov_137.310247_g2010_i3_2730_4361_-	0.0531479	1.84816	0.0354138	1.79501	0.0240535	A0A6J8EZ29	A0A6J8EZ29_MYTCO	Protein kinase domain-containing protein	MCOR_57537	Mytilus coruscus (Sea mussel)	599	GO:0004672; GO:0005524			ATP binding [GO:0005524]; protein kinase activity [GO:0004672]		IPR011009;IPR000719;IPR017441;IPR008271;	PF00069;
781	NODE_64164_length_1079_cov_226.691262_g33242_i0_1_1079_+	-0.314806	2.62241	0.0322937	2.93721	0.0101647	A0A6J8A017	A0A6J8A017_MYTCO	CYP2J (EC 1.14.14.1) (EC 1.14.14.73) (EC 1.14.14.74) (EC 1.14.14.75)	MCOR_1872	Mytilus coruscus (Sea mussel)	502	GO:0005506; GO:0016021; GO:0020037; GO:0070330		integral component of membrane [GO:0016021]	aromatase activity [GO:0070330]; heme binding [GO:0020037]; iron ion binding [GO:0005506]		IPR001128;IPR017972;IPR002401;IPR036396;	PF00067;
782	NODE_64360_length_1075_cov_578.082846_g33367_i0_198_920_+	0.69533	2.82095	1.88e-05	2.12562	0.000102681	A0A6J8BUW1	A0A6J8BUW1_MYTCO	Glutaminase (EC 3.5.1.2)	MCOR_21928	Mytilus coruscus (Sea mussel)	268	GO:0004359; GO:0016829; GO:0042823	pyridoxal phosphate biosynthetic process [GO:0042823]		glutaminase activity [GO:0004359]; lyase activity [GO:0016829]	cd01749;	IPR029062;IPR002161;IPR021196;	PF01174;
783	NODE_64705_length_1068_cov_694.434740_g33608_i0_370_1068_-	-0.347658	1.31095	0.0108734	1.6586	0.0011468	A0A6J8CEW7	A0A6J8CEW7_MYTCO	C-type lectin domain-containing protein	MCOR_28616	Mytilus coruscus (Sea mussel)	506	GO:0016021		integral component of membrane [GO:0016021]			IPR001304;IPR016186;IPR016187;	PF00059;
784	NODE_64707_length_1068_cov_547.391560_g33307_i2_1_1068_-	-0.432494	1.7164	0.0140096	2.1489	0.00122221	A0A6J8CU69	A0A6J8CU69_MYTCO	Uncharacterized protein	MCOR_34251	Mytilus coruscus (Sea mussel)	376
785	NODE_64973_length_1063_cov_9055.835306_g33773_i0_682_1063_-	0.328056	2.22101	0.00325733	1.89295	0.00829581	A0A6J8EDH7	A0A6J8EDH7_MYTCO	Chromo domain-containing protein	MCOR_50979	Mytilus coruscus (Sea mussel)	284	GO:0035102		PRC1 complex [GO:0035102]			IPR043000;IPR033773;IPR016197;IPR000953;IPR023780;IPR023779;	PF17218;PF00385;
786	NODE_64976_length_1063_cov_687.047337_g33775_i0_1_1063_+	-0.423183	0.820295	0.00736005	1.24348	3.04e-05	A0A6J8BQ45	A0A6J8BQ45_MYTCO	Tyrosine-protein kinase receptor (EC 2.7.10.1)	MCOR_20491	Mytilus coruscus (Sea mussel)	1533	GO:0004714; GO:0005524; GO:0007169; GO:0016021	transmembrane receptor protein tyrosine kinase signaling pathway [GO:0007169]	integral component of membrane [GO:0016021]	ATP binding [GO:0005524]; transmembrane receptor protein tyrosine kinase activity [GO:0004714]	cd00063;cd00064;	IPR003961;IPR036116;IPR006211;IPR006212;IPR009030;IPR013783;IPR011009;IPR000719;IPR017441;IPR000494;IPR036941;IPR001245;IPR008266;IPR020635;IPR002011;	PF00041;PF00757;PF07714;PF01030;
787	NODE_65020_length_1062_cov_688.752221_g25540_i1_1_488_+	0.939606	5.94054	0.000372121	5.00093	0.000287942	A0A6J8C8Q7	A0A6J8C8Q7_MYTCO	HSPBP1	MCOR_26887	Mytilus coruscus (Sea mussel)	317						IPR011989;IPR016024;IPR013918;	PF08609;
788	NODE_6538_length_4587_cov_226.296386_g3403_i0_1_686_+	0.19839	1.70771	0.00227648	1.50932	0.00426364	A0A6J8ARP2	A0A6J8ARP2_MYTCO	Uncharacterized protein	MCOR_10704	Mytilus coruscus (Sea mussel)	173	GO:0016021		integral component of membrane [GO:0016021]			IPR019365;	PF10233;
789	NODE_65398_length_1055_cov_544.699801_g13929_i1_1_623_+	-0.444019	0.983016	0.00633282	1.42703	4.46e-05	A0A6J8DYX9	A0A6J8DYX9_MYTCO	Signal peptidase complex catalytic subunit SEC11 (EC 3.4.21.89)	MCOR_45478	Mytilus coruscus (Sea mussel)	182	GO:0004252; GO:0005787; GO:0006465; GO:0016021	signal peptide processing [GO:0006465]	integral component of membrane [GO:0016021]; signal peptidase complex [GO:0005787]	serine-type endopeptidase activity [GO:0004252]		IPR036286;IPR019758;IPR019756;IPR015927;IPR001733;IPR037712;	PF00717;
790	NODE_65895_length_1046_cov_13573.969910_g34354_i0_1_743_+	0.0614299	1.06812	0.00231639	1.00669	0.00304622	A0A6J8AES2	A0A6J8AES2_MYTCO	XBP1	MCOR_7179	Mytilus coruscus (Sea mussel)	396	GO:0003700			DNA-binding transcription factor activity [GO:0003700]		IPR004827;	PF07716;
791	NODE_66010_length_1044_cov_195.982915_g34430_i0_125_1044_+	0.178468	1.79384	0.0013646	1.61537	0.00164476	A0A6J8BX46	A0A6J8BX46_MYTCO	SWAP70	MCOR_22753	Mytilus coruscus (Sea mussel)	1004						IPR011993;IPR001849;	PF00169;
792	NODE_66058_length_1043_cov_1137.026157_g24574_i2_1_987_-	-1.16877	2.49767	0.00570245	3.66644	5.78e-05	A0A6J8CI23	A0A6J8CI23_MYTCO	Deoxynucleoside triphosphate triphosphohydrolase SAMHD1	MCOR_30353	Mytilus coruscus (Sea mussel)	592	GO:0005525; GO:0005694; GO:0006260; GO:0006281; GO:0016787; GO:0051607	defense response to virus [GO:0051607]; DNA repair [GO:0006281]; DNA replication [GO:0006260]	chromosome [GO:0005694]	GTP binding [GO:0005525]; hydrolase activity [GO:0016787]	cd00077;	IPR003607;IPR006674;IPR001660;IPR013761;	PF01966;PF00536;
793	NODE_66127_length_1042_cov_1109.945619_g26192_i1_311_1042_+	-0.60866	0.789917	0.00493535	1.39858	2.35e-06	NA	NA	NA	NA	NA	NA	NA	NA	NA	NA	NA	NA	NA
794	NODE_66189_length_1041_cov_211.099798_g34543_i0_112_1041_+	-0.194506	1.39274	0.00464673	1.58724	0.000544287	A0A6J8E9J6	A0A6J8E9J6_MYTCO	RAPTOR	MCOR_49315	Mytilus coruscus (Sea mussel)	1302	GO:0031929; GO:0031931	TOR signaling [GO:0031929]	TORC1 complex [GO:0031931]			IPR011989;IPR016024;IPR000357;IPR004083;IPR029347;IPR015943;IPR001680;IPR017986;IPR036322;	PF02985;PF14538;PF00400;
795	NODE_6634_length_4560_cov_114.145201_g3460_i0_1_1059_+	0.121062	1.7876	0.0100788	1.66654	0.0122227	A0A6J8B3J9	A0A6J8B3J9_MYTCO	CASP7 (EC 3.4.22.60)	MCOR_13993	Mytilus coruscus (Sea mussel)	299	GO:0004197			cysteine-type endopeptidase activity [GO:0004197]	cd00032;	IPR015471;IPR029030;IPR033139;IPR016129;IPR002398;IPR002138;IPR001309;IPR015917;
796	NODE_66588_length_1034_cov_183.415228_g34804_i0_1_1034_-	-0.321581	1.80289	0.00370886	2.12447	0.000242223	A0A210PMT3	A0A210PMT3_MIZYE	Multiple C2 and transmembrane domain-containing protein 1	KP79_PYT15642	Mizuhopecten yessoensis (Japanese scallop) (Patinopecten yessoensis)	1020	GO:0016021		integral component of membrane [GO:0016021]			IPR000008;IPR035892;	PF00168;
797	NODE_66848_length_1029_cov_10314.001020_g605_i3_554_1029_+	0.168583	2.0474	0.00412634	1.87882	0.00635006	A0A6J8EDH7	A0A6J8EDH7_MYTCO	Chromo domain-containing protein	MCOR_50979	Mytilus coruscus (Sea mussel)	284	GO:0035102		PRC1 complex [GO:0035102]			IPR043000;IPR033773;IPR016197;IPR000953;IPR023780;IPR023779;	PF17218;PF00385;
798	NODE_66896_length_1028_cov_28350.941777_g34997_i0_1_434_-	-0.333584	2.15297	2.44e-05	2.48656	1.99e-06	C0Z203	C0Z203_MYTGA	Heat shock protein 90	hsp90-2 hsp90-1	Mytilus galloprovincialis (Mediterranean mussel)	722	GO:0005524; GO:0006457; GO:0051082	protein folding [GO:0006457]		ATP binding [GO:0005524]; unfolded protein binding [GO:0051082]		IPR003594;IPR036890;IPR019805;IPR037196;IPR001404;IPR020575;IPR020568;	PF02518;PF00183;
799	NODE_6723_length_4532_cov_255.895829_g3507_i0_59_936_+	0.163339	1.08897	0.00203628	0.925628	0.00827474	A0A6J8CR44	A0A6J8CR44_MYTCO	Ubiquitin domain-containing protein 2,Ubiquitin domain-containing protein 1	MCOR_33304	Mytilus coruscus (Sea mussel)	228						IPR032752;IPR038169;IPR000626;IPR029071;IPR019956;IPR039869;	PF16455;PF00240;
800	NODE_67469_length_1019_cov_2446.321649_g20093_i4_141_855_+	-0.332418	2.12913	2.25e-06	2.46155	1.94e-07	A0A6J8DXL5	A0A6J8DXL5_MYTCO	Calcyclin-binding protein	MCOR_46239	Mytilus coruscus (Sea mussel)	224	GO:0005634; GO:0005737; GO:0015631; GO:0031625; GO:0044548		cytoplasm [GO:0005737]; nucleus [GO:0005634]	S100 protein binding [GO:0044548]; tubulin binding [GO:0015631]; ubiquitin protein ligase binding [GO:0031625]	cd06468;	IPR037201;IPR037893;IPR007052;IPR008978;IPR007699;IPR015120;	PF04969;PF09032;
801	NODE_6753_length_4525_cov_57.284629_g3527_i0_846_4358_-	0.242027	1.20695	0.0036149	0.964927	0.0111682	A0A6J8F383	A0A6J8F383_MYTCO	EIF4ENIF1	MCOR_57743	Mytilus coruscus (Sea mussel)	1439						IPR002999;	PF00567;
803	NODE_67715_length_1015_cov_239.766046_g35526_i0_1_922_-	-0.111337	1.19756	0.0158149	1.30889	0.00380476	N1K0I7	N1K0I7_MYTGA	ABCB/P-glycoprotein-like protein	mdr2	Mytilus galloprovincialis (Mediterranean mussel)	1367	GO:0005524; GO:0016021; GO:0016887; GO:0042626		integral component of membrane [GO:0016021]	ATPase activity [GO:0016887]; ATPase-coupled transmembrane transporter activity [GO:0042626]; ATP binding [GO:0005524]		IPR003593;IPR011527;IPR036640;IPR003439;IPR017871;IPR027417;IPR039421;	PF00664;PF00005;
804	NODE_67888_length_1012_cov_516.503634_g697_i9_1_793_-	0.499038	3.45367	0.000332804	2.95463	0.000270874	A0A6J8AEC9	A0A6J8AEC9_MYTCO	Protein kinase domain-containing protein	MCOR_6918	Mytilus coruscus (Sea mussel)	367	GO:0004672; GO:0005524			ATP binding [GO:0005524]; protein kinase activity [GO:0004672]		IPR011009;IPR000719;IPR008271;	PF00069;
805	NODE_6790_length_4512_cov_280.595339_g2235_i1_288_2147_+	0.00566425	1.72571	0.0031799	1.72005	0.000809802	A0A6J8D5Y2	A0A6J8D5Y2_MYTCO	DNA topoisomerase I (EC 5.6.2.1) (DNA topoisomerase 1)	MCOR_36993	Mytilus coruscus (Sea mussel)	1089	GO:0003677; GO:0003917; GO:0005694; GO:0006265	DNA topological change [GO:0006265]	chromosome [GO:0005694]	DNA binding [GO:0003677]; DNA topoisomerase type I (single strand cut, ATP-independent) activity [GO:0003917]	cd00659;	IPR011010;IPR013034;IPR013030;IPR001631;IPR018521;IPR025834;IPR014711;IPR014727;IPR013500;IPR008336;IPR036202;IPR013499;	PF14370;PF01028;PF02919;
806	NODE_68018_length_1010_cov_1312.399584_g26650_i1_268_1010_-	-1.56931	2.83028	0.00303554	4.39959	3.87e-05	A0A6J8BWG7	A0A6J8BWG7_MYTCO	RBR-type E3 ubiquitin transferase (EC 2.3.2.31)	MCOR_22096	Mytilus coruscus (Sea mussel)	364	GO:0004842; GO:0046872			metal ion binding [GO:0046872]; ubiquitin-protein transferase activity [GO:0004842]		IPR031127;IPR002867;IPR044066;IPR000626;IPR029071;	PF01485;PF00240;
807	NODE_683_length_8957_cov_633.867423_g430_i0_110_1660_+	0.051268	0.809657	0.00573389	0.758389	0.00885827	A0A6J8EZY9	A0A6J8EZY9_MYTCO	FBXW1_11	MCOR_57801	Mytilus coruscus (Sea mussel)	516	GO:0046983			protein dimerization activity [GO:0046983]		IPR021977;IPR036047;IPR001810;IPR020472;IPR015943;IPR001680;IPR019775;IPR017986;IPR036322;	PF12125;PF12937;PF00400;
808	NODE_68898_length_995_cov_2365.770613_g10243_i2_1_995_+	-0.235077	1.66139	2.71e-05	1.89646	2.67e-06	A0A6J8EG45	A0A6J8EG45_MYTCO	Major vault protein	MCOR_51652	Mytilus coruscus (Sea mussel)	887	GO:0005634; GO:0005737		cytoplasm [GO:0005737]; nucleus [GO:0005634]		cd08825;	IPR039059;IPR041139;IPR043023;IPR021870;IPR041134;IPR043179;IPR040989;IPR041136;IPR002499;	PF11978;PF01505;PF17794;PF17795;PF17796;
809	NODE_69055_length_992_cov_837.381760_g36391_i0_125_992_-	-0.0504852	2.715	1.92e-05	2.76548	5.73e-06	A0A6J8ETH0	A0A6J8ETH0_MYTCO	Uncharacterized protein	MCOR_55809	Mytilus coruscus (Sea mussel)	311	GO:0016021		integral component of membrane [GO:0016021]			IPR030417;
810	NODE_69450_length_986_cov_690.758805_g36652_i0_62_986_+	-0.0685616	1.58985	0.000579308	1.65841	0.000206502	A0A6J8EQB6	A0A6J8EQB6_MYTCO	IK	MCOR_54821	Mytilus coruscus (Sea mussel)	601	GO:0005634		nucleus [GO:0005634]			IPR039896;IPR012492;IPR012916;	PF07807;PF07808;
811	NODE_69816_length_980_cov_1781.605800_g36887_i0_1_460_-	0.0121033	2.88502	2.86e-06	2.87292	1.09e-06	A0A6J8C0A9	A0A6J8C0A9_MYTCO	PTGES3 (EC 5.3.99.3)	MCOR_24935	Mytilus coruscus (Sea mussel)	172	GO:0050220			prostaglandin-E synthase activity [GO:0050220]		IPR007052;IPR008978;	PF04969;
812	NODE_70395_length_971_cov_1932.009761_g20743_i1_349_971_-	-0.176397	2.65389	2.85e-06	2.83029	4.07e-07	A0A6J8EJ43	A0A6J8EJ43_MYTCO	DnaK	MCOR_52553	Mytilus coruscus (Sea mussel)	658	GO:0005524; GO:0006457; GO:0051082	protein folding [GO:0006457]		ATP binding [GO:0005524]; unfolded protein binding [GO:0051082]		IPR043129;IPR012725;IPR018181;IPR029048;IPR029047;IPR013126;	PF00012;
813	NODE_70464_length_970_cov_1028.865364_g37321_i0_1_589_+	0.308584	2.03633	4.46e-05	1.72775	0.00013296	A0A6J8CM18	A0A6J8CM18_MYTCO	Uncharacterized protein	MCOR_30849	Mytilus coruscus (Sea mussel)	167	GO:0016021		integral component of membrane [GO:0016021]
814	NODE_70661_length_967_cov_8713.294118_g37468_i0_181_967_-	-0.204572	4.29498	1.92e-05	4.49955	5.61e-06	A0A6J8DEV6	A0A6J8DEV6_MYTCO	Uncharacterized protein	MCOR_39773	Mytilus coruscus (Sea mussel)	140	GO:0003677; GO:0005634		nucleus [GO:0005634]	DNA binding [GO:0003677]		IPR039250;
815	NODE_70664_length_967_cov_3859.717865_g34423_i1_1_967_-	0.122888	2.20563	5.68e-06	2.08275	5.61e-06	A0A6J8BP93	A0A6J8BP93_MYTCO	CCT6	MCOR_19785	Mytilus coruscus (Sea mussel)	531	GO:0005524; GO:0005737; GO:0006457; GO:0051082	protein folding [GO:0006457]	cytoplasm [GO:0005737]	ATP binding [GO:0005524]; unfolded protein binding [GO:0051082]	cd03342;	IPR012722;IPR017998;IPR002194;IPR002423;IPR027409;IPR027413;IPR027410;	PF00118;
816	NODE_70750_length_966_cov_709.940022_g37530_i0_1_966_-	0.281337	1.39603	0.000316934	1.11469	0.00163152	A0A6J8DF49	A0A6J8DF49_MYTCO	DNAJA3	MCOR_40154	Mytilus coruscus (Sea mussel)	514	GO:0005524; GO:0006457; GO:0009408; GO:0031072; GO:0046872; GO:0051082	protein folding [GO:0006457]; response to heat [GO:0009408]		ATP binding [GO:0005524]; heat shock protein binding [GO:0031072]; metal ion binding [GO:0046872]; unfolded protein binding [GO:0051082]	cd06257;cd10719;	IPR012724;IPR002939;IPR001623;IPR018253;IPR008971;IPR001305;IPR036410;IPR036869;	PF00226;PF01556;PF00684;
817	NODE_70820_length_965_cov_1253.768559_g2742_i7_1_643_-	-1.01914	1.16654	0.0476074	2.18568	0.000154139	A0A6J8DYP4	A0A6J8DYP4_MYTCO	Protein-tyrosine-phosphatase (EC 3.1.3.48)	MCOR_45852	Mytilus coruscus (Sea mussel)	540	GO:0004725; GO:0008138			protein tyrosine/serine/threonine phosphatase activity [GO:0008138]; protein tyrosine phosphatase activity [GO:0004725]		IPR029260;IPR000340;IPR026068;IPR029021;IPR016130;IPR003595;IPR000387;IPR020422;	PF00782;PF14671;
818	NODE_7091_length_4436_cov_177.256895_g3699_i0_2681_3981_-	-0.101772	2.21878	0.000152685	2.32055	3.5e-05	A0A210R1V8	A0A210R1V8_MIZYE	Zinc transporter ZIP13	KP79_PYT17043	Mizuhopecten yessoensis (Japanese scallop) (Patinopecten yessoensis)	367	GO:0016021; GO:0046873		integral component of membrane [GO:0016021]	metal ion transmembrane transporter activity [GO:0046873]		IPR003689;	PF02535;
819	NODE_71121_length_960_cov_487.416026_g37798_i0_623_960_-	0.346963	1.35758	0.00804298	1.01062	0.0491182	A0A6J8AK60	A0A6J8AK60_MYTCO	YME1 (EC 3.4.24.-)	MCOR_8651	Mytilus coruscus (Sea mussel)	740	GO:0004176; GO:0004222; GO:0005524; GO:0016020		membrane [GO:0016020]	ATP binding [GO:0005524]; ATP-dependent peptidase activity [GO:0004176]; metalloendopeptidase activity [GO:0004222]		IPR003593;IPR041569;IPR003959;IPR003960;IPR005936;IPR027417;IPR000642;IPR037219;	PF00004;PF17862;PF01434;
820	NODE_71373_length_956_cov_1701.620728_g35183_i1_1_956_-	-0.405937	2.39467	2.71e-05	2.80061	2.05e-06	A0A210QB10	A0A210QB10_MIZYE	Hsp90 chaperone protein kinase-targeting subunit	KP79_PYT07299	Mizuhopecten yessoensis (Japanese scallop) (Patinopecten yessoensis)	385	GO:0005737; GO:0019901		cytoplasm [GO:0005737]	protein kinase binding [GO:0019901]		IPR004918;IPR013873;IPR013874;IPR038189;IPR013855;	PF08564;PF08565;PF03234;
821	NODE_71568_length_953_cov_213.328540_g38104_i0_139_953_+	0.196295	1.06937	0.00307362	0.873072	0.0112106	A0A210PGG0	A0A210PGG0_MIZYE	ADP-ribosylation factor GTPase-activating protein 1	KP79_PYT08031	Mizuhopecten yessoensis (Japanese scallop) (Patinopecten yessoensis)	524	GO:0005096			GTPase activator activity [GO:0005096]		IPR037278;IPR001164;IPR038508;	PF01412;
822	NODE_7168_length_4418_cov_100.182422_g3738_i0_3145_4311_-	-0.201175	1.45086	0.0038319	1.65204	0.000446612	A0A210QWE6	A0A210QWE6_MIZYE	Endoplasmic reticulum-Golgi intermediate compartment protein 3	KP79_PYT24077	Mizuhopecten yessoensis (Japanese scallop) (Patinopecten yessoensis)	388	GO:0016021; GO:0033116		endoplasmic reticulum-Golgi intermediate compartment membrane [GO:0033116]; integral component of membrane [GO:0016021]			IPR012936;IPR039542;	PF07970;PF13850;
823	NODE_7207_length_4407_cov_409.898118_g3758_i0_1_1503_+	0.140622	2.78236	3.06e-05	2.64174	1.46e-05	A0A6J8AKI8	A0A6J8AKI8_MYTCO	Protein adenylyltransferase (EC 2.7.7.n1)	MCOR_8856	Mytilus coruscus (Sea mussel)	448	GO:0016021; GO:0016779		integral component of membrane [GO:0016021]	nucleotidyltransferase activity [GO:0016779]		IPR003812;IPR036597;IPR040198;IPR013026;IPR011990;IPR019734;	PF02661;
824	NODE_72474_length_938_cov_1622.349831_g38730_i0_21_938_-	0.0622993	4.48465	2.26e-05	4.42236	5.42e-06	A0A6J8EV54	A0A6J8EV54_MYTCO	Cilia- and flagella-associated protein 298,Cilia-and flagella-associated protein 298-A,Cilia- and flagella-associated protein 298-B	MCOR_56415	Mytilus coruscus (Sea mussel)	280	GO:0003352; GO:0031514	regulation of cilium movement [GO:0003352]	motile cilium [GO:0031514]			IPR021298;	PF11069;
825	NODE_72526_length_937_cov_154667.117117_g38760_i0_119_937_+	0.0433768	1.01271	0.0162388	0.96933	0.0202656	NA	NA	NA	NA	NA	NA	NA	NA	NA	NA	NA	NA	NA
826	NODE_7279_length_4391_cov_132.398664_g3792_i0_762_1082_+	-1.27803	1.60522	0.00250324	2.88326	1.99e-06	A0A6J8DU62	A0A6J8DU62_MYTCO	Uncharacterized protein	MCOR_44157	Mytilus coruscus (Sea mussel)	402						IPR029619;
827	NODE_7301_length_4385_cov_5874.504843_g3804_i0_162_1760_+	-0.143014	1.79271	0.00234607	1.93572	0.000480039	A0A6J8BMR6	A0A6J8BMR6_MYTCO	FBXL2_20	MCOR_20810	Mytilus coruscus (Sea mussel)	548						IPR036047;IPR001810;IPR006553;IPR032675;	PF12937;
828	NODE_73514_length_921_cov_329.839450_g18362_i1_221_822_-	1.03542	3.17069	0.000133367	2.13527	0.000774406	A0A6J8EI77	A0A6J8EI77_MYTCO	GADD45	MCOR_51607	Mytilus coruscus (Sea mussel)	252	GO:0005634; GO:0051726	regulation of cell cycle [GO:0051726]	nucleus [GO:0005634]			IPR024824;IPR029064;IPR004038;	PF01248;
829	NODE_7377_length_4370_cov_658.512150_g3845_i0_272_2881_+	-0.069025	1.58187	0.000149685	1.6509	5.22e-05	A0A6J8CKQ8	A0A6J8CKQ8_MYTCO	LINGO	MCOR_30963	Mytilus coruscus (Sea mussel)	876	GO:0016021		integral component of membrane [GO:0016021]			IPR007110;IPR036179;IPR013098;IPR003599;IPR003598;IPR001611;IPR003591;IPR032675;IPR000372;	PF07679;PF13855;
830	NODE_74128_length_912_cov_624.407879_g39864_i0_1_420_+	-0.442978	2.84671	0.000337092	3.28968	4.69e-05	A0A6J8ALX2	A0A6J8ALX2_MYTCO	Dynein assembly factor 1, axonemal homolog	MCOR_8770	Mytilus coruscus (Sea mussel)	573	GO:0005929; GO:0044458	motile cilium assembly [GO:0044458]	cilium [GO:0005929]			IPR027734;IPR001611;IPR025875;IPR032675;	PF12799;
831	NODE_7416_length_4362_cov_848.185022_g3862_i0_100_2970_+	0.116311	1.05504	0.00204226	0.938729	0.00498541	A0A6J8D147	A0A6J8D147_MYTCO	Coatomer subunit beta'	MCOR_35656	Mytilus coruscus (Sea mussel)	937	GO:0000139; GO:0005198; GO:0006886; GO:0016192; GO:0030117; GO:0030663	intracellular protein transport [GO:0006886]; vesicle-mediated transport [GO:0016192]	COPI-coated vesicle membrane [GO:0030663]; Golgi membrane [GO:0000139]; membrane coat [GO:0030117]	structural molecule activity [GO:0005198]		IPR006692;IPR016453;IPR020472;IPR015943;IPR001680;IPR019775;IPR017986;IPR036322;	PF04053;PF00400;
832	NODE_74253_length_910_cov_1884.939605_g39960_i0_1_910_-	-0.366367	1.70499	0.000192982	2.07135	1.15e-05	A0A6J8EG45	A0A6J8EG45_MYTCO	Major vault protein	MCOR_51652	Mytilus coruscus (Sea mussel)	887	GO:0005634; GO:0005737		cytoplasm [GO:0005737]; nucleus [GO:0005634]		cd08825;	IPR039059;IPR041139;IPR043023;IPR021870;IPR041134;IPR043179;IPR040989;IPR041136;IPR002499;	PF11978;PF01505;PF17794;PF17795;PF17796;
833	NODE_74373_length_908_cov_1126.793946_g28174_i2_193_908_-	0.12967	1.01761	0.0272096	0.887938	0.0490121	A0A6J8EM03	A0A6J8EM03_MYTCO	Uncharacterized protein	MCOR_53521	Mytilus coruscus (Sea mussel)	234	GO:0016021		integral component of membrane [GO:0016021]			IPR040350;
834	NODE_7443_length_4356_cov_144.694451_g3853_i1_1_1884_+	-0.641517	0.845308	0.0475954	1.48682	0.000183794	A0A6J8DQ79	A0A6J8DQ79_MYTCO	GTP-binding protein AGP-1,GTP-binding protein cgp-1,GTP-binding protein 1,GTP-binding protein 2	MCOR_43330	Mytilus coruscus (Sea mussel)	571	GO:0003924; GO:0005525			GTPase activity [GO:0003924]; GTP binding [GO:0005525]	cd04165;	IPR004161;IPR035531;IPR027417;IPR000795;IPR009000;IPR009001;	PF00009;PF03144;
835	NODE_74587_length_905_cov_2846.804907_g40196_i0_1_753_-	-0.193087	1.16508	0.000810134	1.35816	6.88e-05	A0A6J8D8U1	A0A6J8D8U1_MYTCO	CUB domain-containing protein	MCOR_37934	Mytilus coruscus (Sea mussel)	585	GO:0016021		integral component of membrane [GO:0016021]		cd00112;	IPR000859;IPR036055;IPR042333;IPR002172;IPR035914;	PF00057;
836	NODE_74739_length_903_cov_446.405152_g35210_i1_79_834_+	-0.0642712	0.987755	0.0308448	1.05203	0.0139307	A0A6J8CQ35	A0A6J8CQ35_MYTCO	39S ribosomal protein L16, mitochondrial	MCOR_31496	Mytilus coruscus (Sea mussel)	247	GO:0003735; GO:0005840; GO:0006412; GO:0019843	translation [GO:0006412]	ribosome [GO:0005840]	rRNA binding [GO:0019843]; structural constituent of ribosome [GO:0003735]	cd01433;	IPR016180;IPR036920;IPR000114;	PF00252;
837	NODE_74795_length_902_cov_542.555686_g30628_i2_1_902_-	0.17252	1.76801	0.0127473	1.59549	0.013124	A0A3L5TSF6	A0A3L5TSF6_MYTGA	Camp-responsive x3 element modulator isoform (Fragment)	AM593_10244	Mytilus galloprovincialis (Mediterranean mussel)	283	GO:0003677; GO:0003700; GO:0005634		nucleus [GO:0005634]	DNA binding [GO:0003677]; DNA-binding transcription factor activity [GO:0003700]		IPR004827;IPR003102;IPR001630;	PF00170;PF02173;
838	NODE_7483_length_4347_cov_276.134714_g3895_i0_236_838_+	-0.115223	1.81366	0.000591155	1.92888	8.98e-05	A0A6J8BQM6	A0A6J8BQM6_MYTCO	Dual specificity protein phosphatase (EC 3.1.3.16) (EC 3.1.3.48)	MCOR_20928	Mytilus coruscus (Sea mussel)	201	GO:0004725; GO:0008138; GO:0106306; GO:0106307			protein serine phosphatase activity [GO:0106306]; protein threonine phosphatase activity [GO:0106307]; protein tyrosine/serine/threonine phosphatase activity [GO:0008138]; protein tyrosine phosphatase activity [GO:0004725]		IPR020417;IPR020405;IPR000340;IPR029021;IPR016130;IPR000387;IPR020422;	PF00782;
839	NODE_75112_length_897_cov_1134.058962_g40581_i0_1_668_-	-0.156421	1.60433	0.00113952	1.76075	0.000329655	A0A6J8D550	A0A6J8D550_MYTCO	Uncharacterized protein	MCOR_36217	Mytilus coruscus (Sea mussel)	1082	GO:0000978; GO:0001228; GO:0005737; GO:0046872		cytoplasm [GO:0005737]	DNA-binding transcription activator activity, RNA polymerase II-specific [GO:0001228]; metal ion binding [GO:0046872]; RNA polymerase II cis-regulatory region sequence-specific DNA binding [GO:0000978]		IPR024830;IPR001660;IPR013761;IPR010919;IPR000770;	PF00536;PF01342;
840	NODE_75176_length_896_cov_3568.979929_g40631_i0_610_896_+	-0.154131	1.83858	0.000679999	1.99271	9.04e-05	A0A6J8DFU5	A0A6J8DFU5_MYTCO	TRIB1_2	MCOR_39826	Mytilus coruscus (Sea mussel)	342	GO:0004672; GO:0005524			ATP binding [GO:0005524]; protein kinase activity [GO:0004672]		IPR011009;IPR000719;IPR024104;	PF00069;
841	NODE_75383_length_893_cov_2640.447867_g40777_i0_435_893_-	-0.286432	3.77274	1.34e-06	4.05917	2.06e-07	A0A3S1HM53	A0A3S1HM53_ELYCH	Uncharacterized protein	EGW08_010010	Elysia chlorotica (Eastern emerald elysia) (Sea slug)	101	GO:0006457	protein folding [GO:0006457]			cd00320;	IPR020818;IPR037124;IPR011032;	PF00166;
842	NODE_7548_length_4333_cov_119.520308_g3925_i0_671_4159_-	-0.199899	0.7013	0.0163093	0.901199	0.000794683	A0A6J8ETN2	A0A6J8ETN2_MYTCO	Uncharacterized protein	MCOR_55792	Mytilus coruscus (Sea mussel)	1149	GO:0000166; GO:0007165	signal transduction [GO:0007165]		nucleotide binding [GO:0000166]		IPR032171;IPR011029;IPR000488;IPR001611;IPR003591;IPR026906;IPR032675;IPR027417;IPR020859;	PF16095;PF00531;PF13306;PF13855;
843	NODE_75883_length_886_cov_930.911589_g41139_i0_283_886_-	0.0377436	1.98178	0.00447943	1.94403	0.00163711	A0A6J8DTQ3	A0A6J8DTQ3_MYTCO	CHRNA10	MCOR_44229	Mytilus coruscus (Sea mussel)	180	GO:0006811; GO:0016021	ion transport [GO:0006811]	integral component of membrane [GO:0016021]			IPR036719;IPR006029;	PF02932;
844	NODE_76095_length_883_cov_1246.299760_g41307_i0_1_883_-	-1.03287	2.86285	0.0013646	3.89572	1.9e-05	A0A6J8APD0	A0A6J8APD0_MYTCO	Deoxynucleoside triphosphate triphosphohydrolase SAMHD1	MCOR_9644	Mytilus coruscus (Sea mussel)	600	GO:0005525; GO:0005694; GO:0006260; GO:0006281; GO:0016787; GO:0051607	defense response to virus [GO:0051607]; DNA repair [GO:0006281]; DNA replication [GO:0006260]	chromosome [GO:0005694]	GTP binding [GO:0005525]; hydrolase activity [GO:0016787]	cd00077;	IPR003607;IPR006674;IPR001660;IPR013761;	PF01966;PF00536;
845	NODE_7628_length_4313_cov_298.445122_g1388_i1_1304_4190_-	0.0834573	1.58539	6.49e-06	1.50193	5.21e-06	A0A6J8CD71	A0A6J8CD71_MYTCO	PHF20	MCOR_29028	Mytilus coruscus (Sea mussel)	904	GO:0005634; GO:0006355; GO:0046872	regulation of transcription, DNA-templated [GO:0006355]	nucleus [GO:0005634]	metal ion binding [GO:0046872]		IPR016197;IPR004092;IPR043449;IPR002999;IPR019786;IPR013087;IPR011011;IPR013083;	PF02820;
846	NODE_7663_length_4305_cov_200.974624_g3984_i0_249_4305_-	-0.249098	0.892637	0.0221671	1.14174	0.00149619	A0A6J8AFB8	A0A6J8AFB8_MYTCO	PTPN23 (EC 3.1.3.48)	MCOR_6140	Mytilus coruscus (Sea mussel)	2388	GO:0004725			protein tyrosine phosphatase activity [GO:0004725]		IPR025304;IPR004328;IPR038499;IPR029021;IPR000242;IPR016130;IPR003595;IPR000387;	PF13949;PF03097;PF00102;
847	NODE_76650_length_875_cov_989.297821_g41720_i0_1_875_-	0.0893778	2.06925	0.000180771	1.97988	0.000113222	A0A6J8BMV1	A0A6J8BMV1_MYTCO	GET4	MCOR_20872	Mytilus coruscus (Sea mussel)	319	GO:0045048	protein insertion into ER membrane [GO:0045048]				IPR007317;IPR011990;	PF04190;
848	NODE_76664_length_875_cov_219.969734_g41729_i0_1_875_-	-0.388009	0.754033	0.0436513	1.14204	0.000332916	A0A6J8B043	A0A6J8B043_MYTCO	RBR-type E3 ubiquitin transferase (EC 2.3.2.31)	MCOR_12332	Mytilus coruscus (Sea mussel)	1842	GO:0004842; GO:0008270; GO:0016746; GO:0071797		LUBAC complex [GO:0071797]	transferase activity, transferring acyl groups [GO:0016746]; ubiquitin-protein transferase activity [GO:0004842]; zinc ion binding [GO:0008270]	cd00021;	IPR002867;IPR036339;IPR018997;IPR026254;IPR032065;IPR041031;IPR044066;IPR000315;IPR001876;IPR001841;IPR013083;	PF18091;PF16678;PF01485;PF09409;
849	NODE_76808_length_873_cov_1824.277913_g32350_i1_1_873_-	0.115476	1.8599	0.000148793	1.74442	0.000198383	A0A6J8DJV8	A0A6J8DJV8_MYTCO	ST13	MCOR_42265	Mytilus coruscus (Sea mussel)	404	GO:0046983			protein dimerization activity [GO:0046983]	cd14438;	IPR034649;IPR041243;IPR006636;IPR013026;IPR011990;IPR001440;IPR019734;	PF18253;PF17830;PF00515;PF13181;
850	NODE_77649_length_862_cov_1051.911439_g42453_i0_350_862_+	-0.231902	1.7367	0.000495506	1.9686	6.71e-05	A0A6J8BLF7	A0A6J8BLF7_MYTCO	Eukaryotic elongation factor 2 kinase (EC 2.7.11.20)	MCOR_19867	Mytilus coruscus (Sea mussel)	686	GO:0004686; GO:0005509; GO:0005516; GO:0005524			ATP binding [GO:0005524]; calcium ion binding [GO:0005509]; calmodulin binding [GO:0005516]; elongation factor-2 kinase activity [GO:0004686]		IPR017400;IPR011009;IPR004166;IPR011990;	PF02816;
851	NODE_77650_length_862_cov_1017.665437_g42454_i0_125_862_+	-0.561513	1.71784	0.0149297	2.27935	0.00090893	A0A3L5TUQ3	A0A3L5TUQ3_MYTGA	Uncharacterized protein (Fragment)	AM593_04817	Mytilus galloprovincialis (Mediterranean mussel)	472	GO:0005524; GO:0016021		integral component of membrane [GO:0016021]	ATP binding [GO:0005524]		IPR043129;IPR013126;	PF00012;
852	NODE_77655_length_862_cov_539.922509_g23562_i1_149_862_+	-0.188522	1.47461	0.000395352	1.66313	3.5e-05	A0A6J8C5R0	A0A6J8C5R0_MYTCO	TNFAIP3 (EC 3.4.19.12)	MCOR_25930	Mytilus coruscus (Sea mussel)	1033	GO:0003677; GO:0004843; GO:0005634; GO:0005737; GO:0008270; GO:0016567; GO:0016579	protein deubiquitination [GO:0016579]; protein ubiquitination [GO:0016567]	cytoplasm [GO:0005737]; nucleus [GO:0005634]	DNA binding [GO:0003677]; thiol-dependent ubiquitin-specific protease activity [GO:0004843]; zinc ion binding [GO:0008270]		IPR033478;IPR003323;IPR002653;	PF02338;PF01754;
853	NODE_77740_length_861_cov_477.066502_g42523_i0_278_861_+	-0.139891	1.28362	0.000242328	1.42351	4.62e-05	A0A6J8CE03	A0A6J8CE03_MYTCO	MSI	MCOR_29367	Mytilus coruscus (Sea mussel)	540	GO:0003723			RNA binding [GO:0003723]		IPR012677;IPR035979;IPR000504;	PF00076;
855	NODE_78043_length_857_cov_1578.732673_g42749_i0_1_857_+	-0.0218484	1.79699	0.000367481	1.81884	0.000198383	A0A6J8BLF7	A0A6J8BLF7_MYTCO	Eukaryotic elongation factor 2 kinase (EC 2.7.11.20)	MCOR_19867	Mytilus coruscus (Sea mussel)	686	GO:0004686; GO:0005509; GO:0005516; GO:0005524			ATP binding [GO:0005524]; calcium ion binding [GO:0005509]; calmodulin binding [GO:0005516]; elongation factor-2 kinase activity [GO:0004686]		IPR017400;IPR011009;IPR004166;IPR011990;	PF02816;
856	NODE_78588_length_850_cov_800.473159_g29927_i4_453_850_-	0.223869	2.29048	9.85e-05	2.06661	8.38e-05	U3GLV7	U3GLV7_MYTGA	17 beta-hydroxysteroid dehydrogenase 12		Mytilus galloprovincialis (Mediterranean mussel)	325	GO:0016021; GO:0055114	oxidation-reduction process [GO:0055114]	integral component of membrane [GO:0016021]			IPR036291;IPR002347;	PF00106;
857	NODE_78820_length_847_cov_1898.868421_g43348_i0_1_847_-	-0.000417359	5.0409	0.0475622	5.04132	0.0245912	A0A6J8CP99	A0A6J8CP99_MYTCO	BTBD3_6	MCOR_31559	Mytilus coruscus (Sea mussel)	278						IPR011705;IPR000210;IPR011333;	PF07707;PF00651;
858	NODE_7919_length_4255_cov_284.559677_g4104_i0_211_4255_+	-0.219863	1.59702	0.00265265	1.81689	0.000536547	A0A6J8CGF7	A0A6J8CGF7_MYTCO	MGAM (EC 3.2.1.20) (EC 3.2.1.3)	MCOR_28786	Mytilus coruscus (Sea mussel)	2682	GO:0004339; GO:0016021; GO:0030246; GO:0032450		integral component of membrane [GO:0016021]	carbohydrate binding [GO:0030246]; glucan 1,4-alpha-glucosidase activity [GO:0004339]; maltose alpha-glucosidase activity [GO:0032450]	cd00111;	IPR031727;IPR011013;IPR000322;IPR030458;IPR030459;IPR025887;IPR013780;IPR017853;IPR000519;	PF13802;PF01055;PF16863;PF00088;
859	NODE_79629_length_837_cov_210.086294_g43971_i0_1_837_-	0.0806189	1.3844	0.0207012	1.30378	0.0134325	A0A6J8AQP9	A0A6J8AQP9_MYTCO	Uncharacterized protein	MCOR_10353	Mytilus coruscus (Sea mussel)	1219					cd00063;	IPR003961;IPR036116;IPR013783;	PF00041;
860	NODE_80284_length_828_cov_505.643132_g44452_i0_460_828_-	0.158203	1.28765	0.00321147	1.12945	0.00608517	A0A6J8EZP5	A0A6J8EZP5_MYTCO	Eukaryotic translation initiation factor 3 subunit J (eIF3j)	MCOR_57724	Mytilus coruscus (Sea mussel)	234	GO:0003743; GO:0005852		eukaryotic translation initiation factor 3 complex [GO:0005852]	translation initiation factor activity [GO:0003743]		IPR023194;IPR013906;	PF08597;
861	NODE_81139_length_816_cov_2523.172099_g45086_i0_578_816_-	-0.141236	4.26867	1.56e-05	4.4099	2.7e-06	A0A6J8B610	A0A6J8B610_MYTCO	STIP1	MCOR_14643	Mytilus coruscus (Sea mussel)	557						IPR041243;IPR006636;IPR013026;IPR011990;IPR001440;IPR019734;	PF17830;PF00515;PF13181;
862	NODE_81218_length_815_cov_285.197128_g45143_i0_1_355_+	-0.309397	1.62361	0.00623071	1.93301	0.000469273	A0A6J8EKJ4	A0A6J8EKJ4_MYTCO	Uncharacterized protein	MCOR_52499	Mytilus coruscus (Sea mussel)	425
863	NODE_8133_length_4212_cov_486.111698_g3013_i1_1635_3336_+	-0.82443	0.890226	0.0475124	1.71466	4.59e-05	A0A6J8D2F1	A0A6J8D2F1_MYTCO	MANSC domain-containing protein	MCOR_36834	Mytilus coruscus (Sea mussel)	938	GO:0016021		integral component of membrane [GO:0016021]		cd00112;	IPR036055;IPR023415;IPR002172;IPR042484;IPR013980;IPR011106;	PF00057;PF07502;
864	NODE_81619_length_810_cov_621.191853_g45475_i0_1_810_-	-0.151175	1.8013	0.00102319	1.95248	0.000140166	NA	NA	NA	NA	NA	NA	NA	NA	NA	NA	NA	NA	NA
865	NODE_82007_length_805_cov_1252.080688_g45801_i0_1_805_-	-0.170269	1.20212	0.000372099	1.37238	4.31e-05	A0A6J8EN28	A0A6J8EN28_MYTCO	Uncharacterized protein	MCOR_53135	Mytilus coruscus (Sea mussel)	329	GO:0015035; GO:0046872; GO:0051536			iron-sulfur cluster binding [GO:0051536]; metal ion binding [GO:0046872]; protein disulfide oxidoreductase activity [GO:0015035]	cd03028;	IPR002109;IPR033658;IPR004480;IPR036249;IPR013766;	PF00462;PF00085;
866	NODE_8218_length_4191_cov_228.068566_g4248_i0_83_4126_+	0.0230981	0.831349	0.0168847	0.808251	0.0160037	A0A6J8B649	A0A6J8B649_MYTCO	Elongator complex protein 1	MCOR_15465	Mytilus coruscus (Sea mussel)	1311	GO:0002098; GO:0005634; GO:0005737; GO:0033588	tRNA wobble uridine modification [GO:0002098]	cytoplasm [GO:0005737]; Elongator holoenzyme complex [GO:0033588]; nucleus [GO:0005634]			IPR006849;IPR015943;	PF04762;
867	NODE_8224_length_4191_cov_52.141236_g4249_i0_413_1845_+	-0.0319185	1.86631	0.00214112	1.89823	0.00139677	A0A6J8E8G8	A0A6J8E8G8_MYTCO	Oxidative stress-induced growth inhibitor 2,Oxidative stress-induced growth inhibitor 1	MCOR_48052	Mytilus coruscus (Sea mussel)	495						IPR036188;IPR029731;
868	NODE_823_length_8545_cov_60.901601_g507_i0_157_8340_+	-0.282528	0.864387	0.0233884	1.14692	0.00157405	A0A6J8EE73	A0A6J8EE73_MYTCO	TEP1	MCOR_50379	Mytilus coruscus (Sea mussel)	2705	GO:0003723			RNA binding [GO:0003723]		IPR041452;IPR025139;IPR020472;IPR027417;IPR008858;IPR037214;IPR036465;IPR015943;IPR001680;IPR019775;IPR017986;IPR036322;	PF17908;PF13271;PF05731;PF00400;
869	NODE_82403_length_800_cov_263.794940_g46103_i0_312_800_-	0.63996	1.95885	0.000767901	1.31889	0.0103251	NA	NA	NA	NA	NA	NA	NA	NA	NA	NA	NA	NA	NA
870	NODE_83098_length_791_cov_907.300539_g10365_i2_272_791_-	-0.268666	1.91864	0.0018142	2.18731	0.000141438	NA	NA	NA	NA	NA	NA	NA	NA	NA	NA	NA	NA	NA
871	NODE_83184_length_790_cov_7305.070175_g46725_i0_1_463_+	0.332276	3.65882	0.0168216	3.32654	0.018321	A0A6J8A6L7	A0A6J8A6L7_MYTCO	Phosphoenolpyruvate carboxykinase (GTP) (EC 4.1.1.32)	MCOR_4136	Mytilus coruscus (Sea mussel)	659	GO:0004613; GO:0005525; GO:0006094; GO:0046872	gluconeogenesis [GO:0006094]		GTP binding [GO:0005525]; metal ion binding [GO:0046872]; phosphoenolpyruvate carboxykinase (GTP) activity [GO:0004613]	cd00819;	IPR018091;IPR013035;IPR008209;IPR035077;IPR035078;IPR008210;	PF00821;PF17297;
873	NODE_83824_length_782_cov_4123.271487_g47240_i0_160_782_+	-0.0226221	1.48948	0.00947696	1.5121	0.00710595	A0A6J8DIZ2	A0A6J8DIZ2_MYTCO	PGRP	MCOR_40873	Mytilus coruscus (Sea mussel)	237	GO:0002376; GO:0008270; GO:0008745; GO:0009253	immune system process [GO:0002376]; peptidoglycan catabolic process [GO:0009253]		N-acetylmuramoyl-L-alanine amidase activity [GO:0008745]; zinc ion binding [GO:0008270]	cd06583;	IPR036505;IPR002502;IPR015510;IPR006619;	PF01510;
874	NODE_83907_length_781_cov_3009.678962_g38810_i7_1_781_+	0.0555925	1.51666	0.00498588	1.46106	0.00467837	A0A6J8A7F8	A0A6J8A7F8_MYTCO	SUGT1	MCOR_4218	Mytilus coruscus (Sea mussel)	355						IPR007052;IPR008978;IPR007699;IPR013026;IPR011990;IPR019734;	PF04969;PF05002;
875	NODE_83912_length_781_cov_313.039617_g47312_i0_378_781_-	0.19061	1.60079	0.0111953	1.41018	0.0162117	A0A210QW77	A0A210QW77_MIZYE	SH2B adapter protein 2	KP79_PYT16358	Mizuhopecten yessoensis (Japanese scallop) (Patinopecten yessoensis)	633	GO:0007165; GO:0035591	signal transduction [GO:0007165]		signaling adaptor activity [GO:0035591]	cd10346;	IPR011993;IPR001849;IPR015012;IPR036290;IPR000980;IPR036860;IPR030523;IPR035057;	PF00169;PF08916;PF00017;
876	NODE_84311_length_776_cov_3101.895461_g47641_i0_568_776_-	0.297102	2.34532	7.34e-05	2.04822	6.19e-05	A0A6J8CLN0	A0A6J8CLN0_MYTCO	CCT-alpha (T-complex protein 1 subunit alpha)	MCOR_31032	Mytilus coruscus (Sea mussel)	557	GO:0005524; GO:0006457; GO:0051082	protein folding [GO:0006457]		ATP binding [GO:0005524]; unfolded protein binding [GO:0051082]	cd03335;	IPR012715;IPR017998;IPR002194;IPR002423;IPR027409;IPR027413;IPR027410;	PF00118;
877	NODE_8474_length_4140_cov_304.003178_g4116_i2_1_2697_+	-0.537239	1.71025	0.0207648	2.24749	0.00155358	A0A6J8DBB5	A0A6J8DBB5_MYTCO	Lateral signaling target protein 2 homolog,Lateral signaling target protein 2	MCOR_39613	Mytilus coruscus (Sea mussel)	863	GO:0046872			metal ion binding [GO:0046872]	cd15731;	IPR043269;IPR000306;IPR017455;IPR011011;IPR013083;	PF01363;
878	NODE_8533_length_4128_cov_409.659721_g4391_i0_1_950_+	0.0114844	1.40199	0.000342443	1.3905	0.000212359	A0A6J8AXS6	A0A6J8AXS6_MYTCO	Uncharacterized protein	MCOR_12781	Mytilus coruscus (Sea mussel)	251						IPR026806;	PF15359;
879	NODE_85377_length_764_cov_1225.179021_g48463_i0_1_764_+	-0.460309	1.15965	0.000745573	1.61996	6.73e-06	A0A6J8B170	A0A6J8B170_MYTCO	Trinucleotide repeat-containing gene 18 protein,BAH and coiled-coil domain-containing protein 1,Protein winged eye	MCOR_12690	Mytilus coruscus (Sea mussel)	2235	GO:0003677; GO:0003682			chromatin binding [GO:0003682]; DNA binding [GO:0003677]		IPR017956;IPR001025;IPR043151;
880	NODE_85892_length_758_cov_288.324401_g4858_i1_1_758_-	-0.141512	0.842883	0.0348901	0.984395	0.00944543	A0A6J8DL79	A0A6J8DL79_MYTCO	Serrate RNA effector molecule homolog,Serrate RNA effector molecule homolog B,Serrate RNA effector molecule homolog A	MCOR_42064	Mytilus coruscus (Sea mussel)	399	GO:0006397	mRNA processing [GO:0006397]				IPR039727;IPR021933;	PF12066;
881	NODE_86201_length_754_cov_788.714894_g49134_i0_1_754_-	-0.103035	1.42694	0.000168416	1.52997	3.44e-05	A0A6J8DJW9	A0A6J8DJW9_MYTCO	SRPK2 (EC 2.7.11.1)	MCOR_41249	Mytilus coruscus (Sea mussel)	721	GO:0005524; GO:0106310; GO:0106311			ATP binding [GO:0005524]; protein serine kinase activity [GO:0106310]; protein threonine kinase activity [GO:0106311]		IPR011009;IPR000719;IPR017441;IPR008271;	PF00069;
882	NODE_8669_length_4098_cov_401.096814_g4454_i0_2909_4098_-	0.482716	1.35404	0.00160172	0.871328	0.0402284	A0A6J8B028	A0A6J8B028_MYTCO	PTGS2 (EC 1.14.99.1)	MCOR_12323	Mytilus coruscus (Sea mussel)	585	GO:0001516; GO:0004601; GO:0004666; GO:0005789; GO:0006979; GO:0020037; GO:0051213	prostaglandin biosynthetic process [GO:0001516]; response to oxidative stress [GO:0006979]	endoplasmic reticulum membrane [GO:0005789]	dioxygenase activity [GO:0051213]; heme binding [GO:0020037]; peroxidase activity [GO:0004601]; prostaglandin-endoperoxide synthase activity [GO:0004666]		IPR000742;IPR019791;IPR010255;IPR037120;	PF03098;
883	NODE_86718_length_748_cov_1169.359084_g49539_i0_1_531_-	0.544014	2.30032	0.0051351	1.7563	0.0211315	A0A6J8D5J0	A0A6J8D5J0_MYTCO	ANK_REP_REGION domain-containing protein	MCOR_36865	Mytilus coruscus (Sea mussel)	228						IPR002110;IPR020683;IPR036770;	PF12796;
884	NODE_86720_length_748_cov_873.379113_g49541_i0_1_748_+	-0.96416	3.20766	0.0168358	4.17182	0.00150502	A0A6P8HCZ0	A0A6P8HCZ0_ACTTE	uncharacterized protein LOC116290091	LOC116290091	Actinia tenebrosa (Australian red waratah sea anemone)	422						IPR031009;
885	NODE_8727_length_4087_cov_428.103517_g4485_i0_409_3940_-	0.119019	1.1809	0.000148535	1.06189	0.000352409	A0A6J8D6A6	A0A6J8D6A6_MYTCO	DNA-directed RNA polymerase subunit beta (EC 2.7.7.6)	MCOR_37346	Mytilus coruscus (Sea mussel)	1143	GO:0003677; GO:0003899; GO:0006351; GO:0032549; GO:0046872	transcription, DNA-templated [GO:0006351]		DNA binding [GO:0003677]; DNA-directed 5'-3' RNA polymerase activity [GO:0003899]; metal ion binding [GO:0046872]; ribonucleoside binding [GO:0032549]	cd00653;	IPR015712;IPR007120;IPR037033;IPR007121;IPR007644;IPR007642;IPR037034;IPR007645;IPR007646;IPR007647;IPR007641;IPR014724;	PF04563;PF04561;PF04565;PF04566;PF04567;PF00562;PF04560;
886	NODE_87460_length_740_cov_368.044863_g50136_i0_1_486_+	-0.340731	1.32578	0.00811691	1.66651	0.000194348	A0A6J8AZ69	A0A6J8AZ69_MYTCO	CRB	MCOR_12739	Mytilus coruscus (Sea mussel)	2207	GO:0005509; GO:0016021		integral component of membrane [GO:0016021]	calcium ion binding [GO:0005509]		IPR013320;IPR001881;IPR013032;IPR000742;IPR000152;IPR018097;IPR009030;IPR001791;	PF00008;PF07645;PF12661;PF02210;
887	NODE_8767_length_4079_cov_115.217122_g4503_i0_2395_4079_-	0.103336	0.889518	0.02134	0.786182	0.0402284	A0A6J8BQ73	A0A6J8BQ73_MYTCO	ANK_REP_REGION domain-containing protein	MCOR_21006	Mytilus coruscus (Sea mussel)	530						IPR002110;IPR020683;IPR036770;	PF00023;
888	NODE_87745_length_737_cov_263.539244_g50365_i0_1_443_-	0.129432	1.32736	0.0115308	1.19793	0.0167742	A0A3L5TTA4	A0A3L5TTA4_MYTGA	Equilibrative 3 nucleoside transporter (Fragment)	AM593_00988	Mytilus galloprovincialis (Mediterranean mussel)	217	GO:0005337; GO:0016021		integral component of membrane [GO:0016021]	nucleoside transmembrane transporter activity [GO:0005337]		IPR002259;	PF01733;
890	NODE_87988_length_734_cov_557.281752_g50567_i0_1_644_-	-0.333355	1.90924	0.00632013	2.2426	0.00037529	A0A6J8A5F4	A0A6J8A5F4_MYTCO	Innexin	inx MCOR_4036	Mytilus coruscus (Sea mussel)	449	GO:0005886; GO:0005921; GO:0006811; GO:0016021	ion transport [GO:0006811]	gap junction [GO:0005921]; integral component of membrane [GO:0016021]; plasma membrane [GO:0005886]			IPR000990;	PF00876;
891	NODE_88058_length_733_cov_3716.017544_g50624_i0_21_733_-	-0.00471441	2.12284	6.69e-05	2.12755	3.01e-05	A0A6J8BP93	A0A6J8BP93_MYTCO	CCT6	MCOR_19785	Mytilus coruscus (Sea mussel)	531	GO:0005524; GO:0005737; GO:0006457; GO:0051082	protein folding [GO:0006457]	cytoplasm [GO:0005737]	ATP binding [GO:0005524]; unfolded protein binding [GO:0051082]	cd03342;	IPR012722;IPR017998;IPR002194;IPR002423;IPR027409;IPR027413;IPR027410;	PF00118;
892	NODE_88161_length_732_cov_261.837482_g50714_i0_1_626_-	-0.70217	1.65824	0.0263881	2.36041	0.00118837	A0A6J8AG63	A0A6J8AG63_MYTCO	Homoserine O-succinyltransferase,L-serine/homoserine O-acetyltransferase,Homoserine O-acetyltransferase,Serine O-succinyltransferase	MCOR_7288	Mytilus coruscus (Sea mussel)	491	GO:0009058; GO:0016747	biosynthetic process [GO:0009058]		transferase activity, transferring acyl groups other than amino-acyl groups [GO:0016747]		IPR029058;IPR000073;IPR008220;	PF00561;
893	NODE_8816_length_4071_cov_427.055694_g4528_i0_271_4071_+	-0.2433	1.50605	0.000103323	1.74935	7.44e-06	A0A6J8CKR1	A0A6J8CKR1_MYTCO	BCR1 (EC 2.7.11.1)	MCOR_31490	Mytilus coruscus (Sea mussel)	1345	GO:0005085; GO:0005096; GO:0007165; GO:0030424; GO:0043197; GO:0106310; GO:0106311	signal transduction [GO:0007165]	axon [GO:0030424]; dendritic spine [GO:0043197]	GTPase activator activity [GO:0005096]; guanyl-nucleotide exchange factor activity [GO:0005085]; protein serine kinase activity [GO:0106310]; protein threonine kinase activity [GO:0106311]	cd00160;	IPR037769;IPR000008;IPR035892;IPR035899;IPR000219;IPR001849;IPR008936;IPR000198;	PF00168;PF00620;PF00621;
894	NODE_8829_length_4069_cov_286.578358_g4534_i0_1_666_+	-0.39469	1.13333	0.0470004	1.52802	0.00255971	A0A6J8AMX5	A0A6J8AMX5_MYTCO	RHEB	MCOR_8652	Mytilus coruscus (Sea mussel)	184	GO:0003924; GO:0005525; GO:0007165; GO:0016020; GO:0032008	positive regulation of TOR signaling [GO:0032008]; signal transduction [GO:0007165]	membrane [GO:0016020]	GTPase activity [GO:0003924]; GTP binding [GO:0005525]		IPR027417;IPR037586;IPR005225;IPR001806;IPR020849;	PF00071;
895	NODE_8831_length_4069_cov_181.295771_g4535_i0_384_2924_+	-0.340319	1.09205	0.00281621	1.43236	7.34e-05	A0A6J8CP73	A0A6J8CP73_MYTCO	LIM zinc-binding domain-containing protein	MCOR_31534	Mytilus coruscus (Sea mussel)	848	GO:0046872			metal ion binding [GO:0046872]		IPR038765;IPR002931;IPR001781;	PF00412;
896	NODE_8866_length_4061_cov_122.849950_g4549_i0_584_2308_+	-0.313243	2.46673	0.000578955	2.77998	9.77e-05	A0A6J8AK66	A0A6J8AK66_MYTCO	UBZ1-type domain-containing protein	MCOR_8647	Mytilus coruscus (Sea mussel)	597						IPR041641;	PF18112;
897	NODE_89074_length_722_cov_511.098068_g51458_i0_1_722_-	0.300604	2.21993	0.000773351	1.91932	0.00198788	A0A6J8CLE8	A0A6J8CLE8_MYTCO	TMEM33	MCOR_30958	Mytilus coruscus (Sea mussel)	461	GO:0016021		integral component of membrane [GO:0016021]			IPR005344;	PF03661;
898	NODE_89371_length_719_cov_1746.556716_g51707_i0_1_719_-	0.435333	2.55083	2.44e-05	2.11549	8.69e-05	U3GLV7	U3GLV7_MYTGA	17 beta-hydroxysteroid dehydrogenase 12		Mytilus galloprovincialis (Mediterranean mussel)	325	GO:0016021; GO:0055114	oxidation-reduction process [GO:0055114]	integral component of membrane [GO:0016021]			IPR036291;IPR002347;	PF00106;
899	NODE_89555_length_717_cov_1109.187126_g51855_i0_205_717_+	-0.483114	2.56211	6.49e-06	3.04523	3.92e-07	A0A6J8D714	A0A6J8D714_MYTCO	MANF	MCOR_36858	Mytilus coruscus (Sea mussel)	183	GO:0005576		extracellular region [GO:0005576]			IPR019345;IPR036361;	PF10208;
900	NODE_8980_length_4039_cov_35.500752_g4527_i2_616_3861_-	-0.124267	1.12077	0.0370025	1.24504	0.0125911	A0A6J8CBQ1	A0A6J8CBQ1_MYTCO	Uncharacterized protein	MCOR_27687	Mytilus coruscus (Sea mussel)	1071	GO:0005262; GO:0016021		integral component of membrane [GO:0016021]	calcium channel activity [GO:0005262]		IPR002110;IPR020683;IPR036770;IPR005821;IPR013555;IPR002153;	PF12796;PF00520;PF08344;
902	NODE_90331_length_709_cov_626.360606_g38653_i2_1_633_-	0.351571	2.2179	0.000347592	1.86633	0.000766333	A0A6J8CEW7	A0A6J8CEW7_MYTCO	C-type lectin domain-containing protein	MCOR_28616	Mytilus coruscus (Sea mussel)	506	GO:0016021		integral component of membrane [GO:0016021]			IPR001304;IPR016186;IPR016187;	PF00059;
903	NODE_9117_length_4013_cov_70.824924_g4667_i0_1_1311_-	-0.441862	1.52169	0.00322252	1.96355	0.000114041	A0A6J8AR54	A0A6J8AR54_MYTCO	PLEKHG5	MCOR_10506	Mytilus coruscus (Sea mussel)	1509	GO:0005085			guanyl-nucleotide exchange factor activity [GO:0005085]	cd00160;	IPR035899;IPR000219;IPR011993;IPR001849;IPR040181;	PF00621;
904	NODE_9122_length_4012_cov_473.886197_g4670_i0_797_4012_-	-0.354654	2.52934	7.71e-06	2.884	9.4e-07	A0A6J8DHN1	A0A6J8DHN1_MYTCO	RB1CC1	MCOR_40984	Mytilus coruscus (Sea mussel)	1592	GO:0000045; GO:0000422	autophagosome assembly [GO:0000045]; autophagy of mitochondrion [GO:0000422]				IPR040040;IPR019460;	PF10377;
905	NODE_91309_length_699_cov_1705.061538_g53292_i0_1_699_+	0.00599575	0.828114	0.0295016	0.822119	0.0231036	A0A6J8E0T4	A0A6J8E0T4_MYTCO	NPTN	MCOR_47202	Mytilus coruscus (Sea mussel)	278	GO:0005886; GO:0007155; GO:0007411; GO:0016021	axon guidance [GO:0007411]; cell adhesion [GO:0007155]	integral component of membrane [GO:0016021]; plasma membrane [GO:0005886]			IPR043204;IPR007110;IPR036179;IPR013783;IPR003599;IPR003598;
908	NODE_926_length_8266_cov_175.668249_g534_i1_359_5340_+	0.0757887	0.878039	0.0226599	0.80225	0.0370154	A0A6J8CB42	A0A6J8CB42_MYTCO	Uncharacterized protein	MCOR_27258	Mytilus coruscus (Sea mussel)	1588
909	NODE_92817_length_684_cov_1035.727559_g54552_i0_158_684_+	-0.168366	1.50954	0.00140452	1.67791	0.000270022	A0A6J8EEZ1	A0A6J8EEZ1_MYTCO	AN1-type zinc finger protein 6,AN1-type zinc finger protein 5	MCOR_50629	Mytilus coruscus (Sea mussel)	205	GO:0003677; GO:0008270			DNA binding [GO:0003677]; zinc ion binding [GO:0008270]		IPR035896;IPR002653;IPR000058;	PF01754;PF01428;
910	NODE_92831_length_684_cov_166.601575_g54566_i0_1_684_+	0.761231	2.23454	0.000209875	1.47331	0.00509761	NA	NA	NA	NA	NA	NA	NA	NA	NA	NA	NA	NA	NA
911	NODE_9348_length_3971_cov_230.427588_g3537_i1_2451_3971_-	-0.0526816	0.848114	0.0178395	0.900796	0.00690311	K1PVE9	K1PVE9_CRAGI	Receptor-type tyrosine-protein phosphatase kappa	CGI_10006362	Crassostrea gigas (Pacific oyster) (Crassostrea angulata)	1040	GO:0004725; GO:0016021		integral component of membrane [GO:0016021]	protein tyrosine phosphatase activity [GO:0004725]		IPR000001;IPR013806;IPR029021;IPR000242;IPR016130;IPR003595;IPR000387;	PF00102;
912	NODE_93688_length_675_cov_218.656550_g55290_i0_1_675_-	-0.390338	2.08859	0.002156	2.47893	0.000114048	NA	NA	NA	NA	NA	NA	NA	NA	NA	NA	NA	NA	NA
913	NODE_93867_length_673_cov_505.774038_g55445_i0_1_673_+	-0.00989365	3.20856	0.000153558	3.21845	7.62e-05	A0A6J8CH66	A0A6J8CH66_MYTCO	Uncharacterized protein	MCOR_29368	Mytilus coruscus (Sea mussel)	1148	GO:0003743; GO:0004842; GO:0046872			metal ion binding [GO:0046872]; translation initiation factor activity [GO:0003743]; ubiquitin-protein transferase activity [GO:0004842]		IPR037252;IPR006196;IPR002035;IPR036465;IPR004170;IPR037197;	PF13519;PF02825;
914	NODE_9457_length_3949_cov_114.288205_g4840_i0_1034_2971_+	-0.0232241	2.65955	0.000116854	2.68278	0.000221335	A0A6J8DA24	A0A6J8DA24_MYTCO	Uncharacterized protein	MCOR_37995	Mytilus coruscus (Sea mussel)	641	GO:0008270			zinc ion binding [GO:0008270]	cd00021;	IPR011042;IPR000315;
915	NODE_9462_length_3948_cov_622.182611_g3522_i4_323_2266_+	0.591106	3.87826	0.00634736	3.28716	0.0139213	A0A6J8EY04	A0A6J8EY04_MYTCO	SLC26A11	MCOR_56540	Mytilus coruscus (Sea mussel)	642	GO:0008271; GO:0016021		integral component of membrane [GO:0016021]	secondary active sulfate transmembrane transporter activity [GO:0008271]		IPR018045;IPR011547;IPR001902;IPR002645;IPR036513;	PF01740;PF00916;
916	NODE_95163_length_661_cov_1214.645425_g9501_i6_1_569_-	-0.0626773	0.689664	0.0393365	0.752341	0.0203567	A0A6J8BN06	A0A6J8BN06_MYTCO	DYNC1I	MCOR_20752	Mytilus coruscus (Sea mussel)	674	GO:0005868; GO:0007018	microtubule-based movement [GO:0007018]	cytoplasmic dynein complex [GO:0005868]			IPR025956;IPR015943;IPR001680;IPR017986;IPR036322;	PF11540;
917	NODE_95383_length_659_cov_191.486885_g50874_i1_1_659_-	-0.119061	2.34844	0.00758206	2.46751	0.00217816	A0A6J8D391	A0A6J8D391_MYTCO	SIRT6 (EC 2.3.1.286)	MCOR_36208	Mytilus coruscus (Sea mussel)	391	GO:0016746; GO:0070403			NAD+ binding [GO:0070403]; transferase activity, transferring acyl groups [GO:0016746]		IPR029035;IPR003000;IPR026590;	PF02146;
918	NODE_9575_length_3927_cov_1038.428829_g4244_i1_133_1458_+	0.0376422	3.71472	3.57e-06	3.67708	1.35e-06	K1RCM9	K1RCM9_CRAGI	Peptidylprolyl isomerase (EC 5.2.1.8)	CGI_10017528	Crassostrea gigas (Pacific oyster) (Crassostrea angulata)	461	GO:0003755; GO:0005528; GO:0031072			FK506 binding [GO:0005528]; heat shock protein binding [GO:0031072]; peptidyl-prolyl cis-trans isomerase activity [GO:0003755]		IPR031212;IPR001179;IPR013026;IPR011990;IPR001440;IPR019734;	PF00254;PF00515;
919	NODE_9576_length_3927_cov_526.729242_g4892_i0_2962_3745_-	-0.0659726	0.909018	0.0080977	0.974991	0.00389417	A0A6J8CJM7	A0A6J8CJM7_MYTCO	Uncharacterized protein	MCOR_31144	Mytilus coruscus (Sea mussel)	273	GO:0005776; GO:0005829; GO:0016605		autophagosome [GO:0005776]; cytosol [GO:0005829]; PML body [GO:0016605]			IPR029431;	PF14839;
920	NODE_964_length_8182_cov_76.150867_g596_i0_160_5004_+	-0.712422	1.63236	0.00964265	2.34478	0.000157483	A0A6J8DUC4	A0A6J8DUC4_MYTCO	TOPORS (EC 2.3.2.27)	MCOR_44443	Mytilus coruscus (Sea mussel)	1546	GO:0016746; GO:0046872			metal ion binding [GO:0046872]; transferase activity, transferring acyl groups [GO:0016746]		IPR001841;IPR013083;IPR017907;	PF13639;
921	NODE_97265_length_642_cov_301.502530_g58376_i0_89_642_+	-0.0613388	1.40651	0.00284351	1.46785	0.000882611	A0A6J8DGW8	A0A6J8DGW8_MYTCO	Uncharacterized protein	MCOR_41319	Mytilus coruscus (Sea mussel)	312	GO:0016021		integral component of membrane [GO:0016021]
922	NODE_98662_length_630_cov_3879.161790_g59584_i0_1_630_+	-0.0908159	3.28289	0.000170384	3.37371	4.49e-05	T1G1B1	T1G1B1_HELRO	RuvB-like helicase (EC 3.6.4.12)	20214859 HELRODRAFT_73174	Helobdella robusta (Californian leech)	456	GO:0000492; GO:0000812; GO:0003678; GO:0005524; GO:0006338; GO:0006357; GO:0016573; GO:0031011; GO:0035267; GO:0043139; GO:0097255	box C/D snoRNP assembly [GO:0000492]; chromatin remodeling [GO:0006338]; histone acetylation [GO:0016573]; regulation of transcription by RNA polymerase II [GO:0006357]	Ino80 complex [GO:0031011]; NuA4 histone acetyltransferase complex [GO:0035267]; R2TP complex [GO:0097255]; Swr1 complex [GO:0000812]	5'-3' DNA helicase activity [GO:0043139]; ATP binding [GO:0005524]; DNA helicase activity [GO:0003678]		IPR003593;IPR027417;IPR027238;IPR041048;IPR037942;IPR042487;IPR010339;	PF06068;PF17856;
923	NODE_98887_length_628_cov_1074.763385_g59776_i0_1_628_-	-0.229381	1.33762	0.00257642	1.567	0.000254468	A0A6J8AUS2	A0A6J8AUS2_MYTCO	Eukaryotic translation initiation factor 5	MCOR_11600	Mytilus coruscus (Sea mussel)	562	GO:0003743; GO:0005525			GTP binding [GO:0005525]; translation initiation factor activity [GO:0003743]		IPR016024;IPR016021;IPR002735;IPR016189;IPR016190;IPR003307;	PF01873;PF02020;
924	NODE_9916_length_3864_cov_278.127130_g5040_i0_1_2796_+	-0.122542	2.14787	0.0256363	2.27041	0.0125519	K1QC45	K1QC45_CRAGI	Uncharacterized protein	CGI_10025800	Crassostrea gigas (Pacific oyster) (Crassostrea angulata)	820	GO:0016021		integral component of membrane [GO:0016021]
